# Supplementary material for: The Development of a Universal In Silico Predictor of Protein-Protein Interactions
Source: PLoS One. 2013 May 31;8(5):e65587. doi: 10.1371/journal.pone.0065587 (PMC3669264; doi:10.1371/journal.pone.0065587)
Supplement: Table S1 — Decision trees generated during the ML training. The aa at the top of each box is relative to the attributes specified in the first and second levels of the trees. A, B, C and D indicate the low, moderate, high and very high bins, respectively (for more details, see Table 3 and the “Materials and Methods” section). Green boxes, a combination that classifies an instance as a PPI; Red boxes, a combination that classifies an instance as a no-PPI; Numbers in white boxes, a combination for which an instance can not be classified, requiring classification at the next level of the tree. (XLS) [file pone.0065587.s011.xls]

## Sheet: tre of decisions
Table S1. Decision trees generated during the ML training.
	First level							Second level													First level							Second level
F																				F'
tree 1	Asn-Asn							Cys-Cys												tree 13	Asn-Asn							Cys-Cys
	1	A	B	C	D			2	A	B	C	D									1	A	B	C	D			2	A	B	C	D
	A							A													A							A
	B			2				B													B			2				B
	C		2					C													C		2					C
	D							D													D							D
tree 2	Asn-Asn							Cys-Cys						Asn-Ile						tree 14	Asn-Asn							Cys-Cys						Ile-Ile
	1	A	B	C	D			2	A	B	C	D		3	A	B	C	D			1	A	B	C	D			2	A	B	C	D		3	A	B	C	D
	A							A						A							A							A						A
	B		3	2				B						B							B		3	2				B						B
	C		2					C						C							C		2					C						C
	D							D						D							D							D						D
tree 3	Asn-Asn							Asn-Cys						Asn-Ile						tree 15	Asn-Asn							Ile-Ile
	1	A	B	C	D			2	A	B	C	D		3	A	B	C	D			1	A	B	C	D			2	A	B	C	D
	A							A						A							A							A
	B		3	2				B						B							B		2					B
	C		2					C						C							C							C
	D							D						D							D							D
tree 4	Asn-Asn							Cys-Cys						Asn-Ile						tree 16	Asn-Asn							Cys-Cys
	1	A	B	C	D			2	A	B	C	D		3	A	B	C	D			1	A	B	C	D			2	A	B	C	D
	A							A						A							A							A
	B		3	2				B						B							B			2				B
	C		2					C						C							C		2					C
	D							D						D							D							D
tree 5	Asn-Asn							Asn-Cys												tree 17	Asn-Asn
	1	A	B	C	D			2	A	B	C	D									1	A	B	C	D
	A							A													A
	B			2				B													B
	C		2					C													C
	D							D													D
tree 6	Asn-Asn							Cys-Cys						Ile-Ile						tree 18	Asn-Asn							Cys-Cys						Ile-Ile
	1	A	B	C	D			2	A	B	C	D		3	A	B	C	D			1	A	B	C	D			2	A	B	C	D		3	A	B	C	D
	A							A						A							A							A						A
	B		3	2				B						B							B		3	2				B						B
	C		2					C						C							C		2					C						C
	D							D						D							D							D						D
F+C																				F'+C'
tree 7	Asn-Asn							Cys-Cys						Asn-Ile						tree 19	Asn-Asn							Cys-Cys
	1	A	B	C	D			2	A	B	C	D		3	A	B	C	D			1	A	B	C	D			2	A	B	C	D
	A							A						A							A							A
	B		3	2				B						B							B			2				B
	C		2					C						C							C		2					C
	D							D						D							D							D
tree 8	Asn-Asn							Cys-Cys						Asn-Ile						tree 20	Asn-Asn							Cys-Cys						Ile-Ile
	1	A	B	C	D			2	A	B	C	D		3	A	B	C	D			1	A	B	C	D			2	A	B	C	D		3	A	B	C	D
	A							A						A							A							A						A
	B		3	2				B						B							B		3	2				B						B
	C		2					C						C							C		2					C						C
	D							D						D							D							D						D
tree 9	Asn-Asn							Asn-Cys						Asn-Ile						tree 21	Asn-Asn
	1	A	B	C	D			2	A	B	C	D		3	A	B	C	D			1	A	B	C	D
	A							A						A							A
	B		3	2				B						B							B
	C		2					C						C							C
	D							D						D							D
tree 10	Asn-Asn							Asn-Cys												tree 22	Asn-Asn							Cys-Cys
	1	A	B	C	D			2	A	B	C	D									1	A	B	C	D			2	A	B	C	D
	A							A													A							A
	B			2				B													B		2					B
	C		2					C													C							C
	D							D													D							D
tree 11	Asn-Asn							Cys-Cys						Asn-Ile						tree 23	Asn-Asn							Cys-Cys
	1	A	B	C	D			2	A	B	C	D		3	A	B	C	D			1	A	B	C	D			2	A	B	C	D
	A							A						A							A							A
	B		3	2				B						B							B			2				B
	C		2					C						C							C		2					C
	D							D						D							D							D
tree 12	Asn-Asn							Asn-Cys						Asn-Ile						tree 24	Asn-Asn							Cys-Cys
	1	A	B	C	D			2	A	B	C	D		3	A	B	C	D			1	A	B	C	D			2	A	B	C	D
	A							A						A							A							A
	B		3	2				B						B							B		2					B
	C		2					C						C							C							C
	D							D						D							D							D
