# Supplementary material for: The Development of a Universal In Silico Predictor of Protein-Protein Interactions
Source: PLoS One. 2013 May 31;8(5):e65587. doi: 10.1371/journal.pone.0065587 (PMC3669264; doi:10.1371/journal.pone.0065587)
Supplement: Table S2 — Details of the PPIs and no-PPIs correctly classified using the F′ Normal combined model. (XLS) [file pone.0065587.s012.xls]

## Sheet: Sheet1
Table S2. Details of the PPIs and no-PPIs correctly classified using the F’ Normal combined model.
All PPI instances correctly classified				PPIs relative to parasite and host associations correctly classified					All no-PPI instances correctly classified				no-PPIs relative to parasite and host associations correctly classified
Couple of proteins	Species relative to the first protein	Species relative to the second protein	PPI score	Couple of proteins	Species relative to the first protein	Species relative to the second protein	PPI score		Couple of proteins	Species relative to the first protein	Species relative to the second protein	no-PPI score	Couple of proteins	Species relative to the first protein	Species relative to the second protein	no-PPI score
O13851_P0AD57	Schizosaccharomyces_pombe	Escherichia_coli	0.976	Q8II38_Q9BZL1	Plasmodium_falciparum	Homo_sapiens	0.976		A0N6Y3_P00127	Mus_sp.	Saccharomyces_cerevisiae	0.865	O11822_P61769	Human_immunodeficiency	Homo_sapiens	0.828
O43091_P0AD57	Schizosaccharomyces_pombe	Escherichia_coli	0.662						A0N6Y3_P07143	Mus_sp.	Saccharomyces_cerevisiae	0.688	P01887_P04857	Mus_musculus	Sendai_virus	0.728
O74957_P53949	Schizosaccharomyces_pombe	Saccharomyces_cerevisiae	0.697						A0N6Y3_P07257	Mus_sp.	Saccharomyces_cerevisiae	0.665	P01887_P07399	Mus_musculus	Lymphocytic_choriomeningitis	0.797
P05453_P63284	Saccharomyces_cerevisiae	Escherichia_coli	0.83						A0N6Y3_P22289	Mus_sp.	Saccharomyces_cerevisiae	0.663	P01887_Q9QDK7	Mus_musculus	Lymphocytic_choriomeningitis	0.797
P08463_Q03018	Schizosaccharomyces_pombe	Saccharomyces_cerevisiae	0.885						A1Z6E0_P62869	Drosophila_melanogaster	Mus_musculus	0.893	P01903_P03205	Homo_sapiens	Epstein-Barr_virus	0.766
P0A6Y8_P32833	Escherichia_coli	Saccharomyces_cerevisiae	0.946						A2NVF0_P04234	Mus_musculus	Homo_sapiens	0.516	P03204_P61769	Epstein-Barr_virus	Homo_sapiens	0.884
P0A6Y8_P54791	Escherichia_coli	Saccharomyces_cerevisiae	0.847						O00401_P68135	Homo_sapiens	Oryctolagus_cuniculus	0.756	P03206_P61769	Epstein-Barr_virus	Homo_sapiens	0.822
P11433_P40996	Saccharomyces_cerevisiae	Schizosaccharomyces_pombe	0.946						O07347_O62798	Thermus_aquaticus	Tursiops_truncatus	0.865	P03211_P61769	Epstein-Barr_virus	Homo_sapiens	0.879
P19263_P63284	Saccharomyces_cerevisiae	Escherichia_coli	0.946						O07347_P09132	Thermus_aquaticus	Homo_sapiens	0.869	P03485_P61769	Influenza_A	Homo_sapiens	0.782
P25046_P63284	Saccharomyces_cerevisiae	Escherichia_coli	0.831						O07347_P37108	Thermus_aquaticus	Homo_sapiens	0.828	P04582_P61769	Human_immunodeficiency	Homo_sapiens	0.614
P25648_P63284	Saccharomyces_cerevisiae	Escherichia_coli	0.945						O07347_P49458	Thermus_aquaticus	Homo_sapiens	0.896	P04588_P61769	Human_immunodeficiency	Homo_sapiens	0.636
P32259_P63284	Saccharomyces_cerevisiae	Escherichia_coli	0.843						O11822_P61769	Human_immunodeficiency	Homo_sapiens	0.828	P04602_P61769	Human_immunodeficiency	Homo_sapiens	0.879
P32569_P63284	Saccharomyces_cerevisiae	Escherichia_coli	0.946						O62798_P09132	Tursiops_truncatus	Homo_sapiens	0.738	P09713_P61769	Human_cytomegalovirus	Homo_sapiens	0.761
P32570_P63284	Saccharomyces_cerevisiae	Escherichia_coli	0.946						O62798_P37108	Tursiops_truncatus	Homo_sapiens	0.61	P0A6F5_P17313	Escherichia_coli	Enterobacteria_phage	0.777
P32628_Q9HE05	Saccharomyces_cerevisiae	Schizosaccharomyces_pombe	0.83						O62798_P49458	Tursiops_truncatus	Homo_sapiens	0.86	P11207_P62877	Simian_virus	Homo_sapiens	0.748
P35189_P63284	Saccharomyces_cerevisiae	Escherichia_coli	0.834						O81229_Q5RBR1	Zea_mays	Pongo_abelii	0.523	P11207_Q13619	Simian_virus	Homo_sapiens	0.778
P38633_P63284	Saccharomyces_cerevisiae	Escherichia_coli	0.758						O88777_Q99569	Rattus_norvegicus	Homo_sapiens	0.866	P12499_P61769	Human_immunodeficiency	Homo_sapiens	0.738
P38782_P63284	Saccharomyces_cerevisiae	Escherichia_coli	0.946						O95271_P70371	Homo_sapiens	Mus_musculus	0.823	P12977_P61769	Epstein-Barr_virus	Homo_sapiens	0.884
P38931_P63284	Saccharomyces_cerevisiae	Escherichia_coli	0.946						P00126_P18946	Bos_taurus	Gallus_gallus	0.69	P13285_P61769	Epstein-Barr_virus	Homo_sapiens	0.818
P39928_O94321	Saccharomyces_cerevisiae	Schizosaccharomyces_pombe	0.89						P00127_P01647	Saccharomyces_cerevisiae	Mus_musculus	0.862	P16780_P61769	Human_cytomegalovirus	Homo_sapiens	0.813
P40356_P63284	Saccharomyces_cerevisiae	Escherichia_coli	0.946						P00127_P18531	Saccharomyces_cerevisiae	Mus_musculus	0.698	P24740_P61769	Human_immunodeficiency	Homo_sapiens	0.766
P40995_P29366	Schizosaccharomyces_pombe	Saccharomyces_cerevisiae	0.89						P00128_P01647	Saccharomyces_cerevisiae	Mus_musculus	0.505	P0C213_P61769	Human T-cel_ leukemia_virus	Homo_sapiens	0.878
P47821_P63284	Saccharomyces_cerevisiae	Escherichia_coli	0.508						P00519_Q64010	Homo_sapiens	Mus_musculus	0.807	P14079_P61769	Human T-cell_leukemia_virus	Homo_sapiens	0.857
P47822_P63284	Saccharomyces_cerevisiae	Escherichia_coli	0.605						P00639_P42768	Bos_taurus	Homo_sapiens	0.864
P51405_P29366	Dictyostelium_discoideum	Saccharomyces_cerevisiae	0.833						P00639_Q9Y6W5	Bos_taurus	Homo_sapiens	0.734
P53949_Q9UTM7	Saccharomyces_cerevisiae	Schizosaccharomyces_pombe	0.562						P00734_Q25163	Homo_sapiens	Haemadipsa_sylvestris	0.895
P54860_Q06182	Saccharomyces_cerevisiae	Schizosaccharomyces_pombe	0.839						P00735_P17855	Bos_taurus	Staphylococcus_aureus	0.646
P63284_P04050	Escherichia_coli	Saccharomyces_cerevisiae	0.624						P00735_P56409	Bos_taurus	Ornithodoros_moubata	0.821
P63284_P19659	Escherichia_coli	Saccharomyces_cerevisiae	0.946						P00749_Q52L64	Homo_sapiens	Mus_musculus	0.816
P63284_P32585	Escherichia_coli	Saccharomyces_cerevisiae	0.946						P00749_Q924Q0	Homo_sapiens	Mus_musculus	0.821
P63284_P33308	Escherichia_coli	Saccharomyces_cerevisiae	0.946						P00766_P23827	Bos_taurus	Escherichia_coli	0.674
P63284_P53114	Escherichia_coli	Saccharomyces_cerevisiae	0.946						P00974_P13726	Bos_taurus	Homo_sapiens	0.771
Q06213_P63284	Saccharomyces_cerevisiae	Escherichia_coli	0.946						P01012_P01887	Gallus_gallus	Mus_musculus	0.563
Q08278_P63284	Saccharomyces_cerevisiae	Escherichia_coli	0.837						P01012_Q61198	Gallus_gallus	Mus_musculus	0.585
Q12124_P63284	Saccharomyces_cerevisiae	Escherichia_coli	0.946						P01012_Q64329	Gallus_gallus	Mus_musculus	0.576
Q12321_P63284	Saccharomyces_cerevisiae	Escherichia_coli	0.946						P01104_P17676	Avian_myeloblastosis	Homo_sapiens	0.868
Q12343_P63284	Saccharomyces_cerevisiae	Escherichia_coli	0.549						P01647_P07143	Mus_musculus	Saccharomyces_cerevisiae	0.722
Q12420_O94650	Saccharomyces_cerevisiae	Schizosaccharomyces_pombe	0.877						P01647_P07257	Mus_musculus	Saccharomyces_cerevisiae	0.695
Q8II38_Q9BZL1	Plasmodium_falciparum	Homo_sapiens	0.976						P01647_P22289	Mus_musculus	Saccharomyces_cerevisiae	0.652
Q99278_P63284	Saccharomyces_cerevisiae	Escherichia_coli	0.821						P01738_P01903	Mus_musculus	Homo_sapiens	0.808
Q9HE05_P48510	Schizosaccharomyces_pombe	Saccharomyces_cerevisiae	0.976						P01887_P03521	Mus_musculus	Vesicular_stomatitis	0.693
A0AQH0_Q9VHG1	Drosophila_melanogaster	Drosophila_melanogaster	0.732						P01887_P04857	Mus_musculus	Sendai_virus	0.728
A1Z6E8_O97143	Drosophila_melanogaster	Drosophila_melanogaster	0.889						P01887_P06436	Mus_musculus	Human_herpesvirus	0.763
A1Z6E8_Q9VCD5	Drosophila_melanogaster	Drosophila_melanogaster	0.728						P01887_P07399	Mus_musculus	Lymphocytic_choriomeningitis	0.797
A1Z6E8_Q9VI55	Drosophila_melanogaster	Drosophila_melanogaster	0.731						P01887_P11212	Mus_musculus	Vesicular_stomatitis	0.695
A1Z6J6_Q9VAC4	Drosophila_melanogaster	Drosophila_melanogaster	0.892						P01887_P13175	Mus_musculus	Influenza_A	0.618
A1Z6J6_Q9VN89	Drosophila_melanogaster	Drosophila_melanogaster	0.808						P01887_P84098	Mus_musculus	Homo_sapiens	0.585
A1Z6J6_Q9VTV7	Drosophila_melanogaster	Drosophila_melanogaster	0.89						P01887_Q05754	Mus_musculus	Rattus_norvegicus	0.778
A1Z6J6_Q9VUN0	Drosophila_melanogaster	Drosophila_melanogaster	0.976						P01887_Q8QLZ6	Mus_musculus	Influenza_A	0.631
A1Z6J6_Q9VX56	Drosophila_melanogaster	Drosophila_melanogaster	0.976						P01887_Q9QDK7	Mus_musculus	Lymphocytic_choriomeningitis	0.797
A1Z6J6_Q9W4X8	Drosophila_melanogaster	Drosophila_melanogaster	0.51						P01903_P03205	Homo_sapiens	Epstein-Barr_virus	0.766
A1Z6K2_Q9VSL7	Drosophila_melanogaster	Drosophila_melanogaster	0.647						P02281_Q9D2U9	Xenopus_laevis	Mus_musculus	0.895
A1Z6M0_Q9VUM3	Drosophila_melanogaster	Drosophila_melanogaster	0.614						P02391_P27150	Geobacillus_stearothermophilus	Thermus_thermophilus	0.639
A1Z6R4_P05389	Drosophila_melanogaster	Drosophila_melanogaster	0.687						P02545_Q9D666	Homo_sapiens	Mus_musculus	0.882
A1Z6R4_Q9VZ12	Drosophila_melanogaster	Drosophila_melanogaster	0.882						P02698_P20942	Bos_taurus	Rattus_norvegicus	0.894
A1Z6R4_Q9W2G8	Drosophila_melanogaster	Drosophila_melanogaster	0.884						P02769_P63300	Bos_taurus	Mus_musculus	0.896
A1Z6V2_Q24090	Drosophila_melanogaster	Drosophila_melanogaster	0.598						P03204_P61769	Epstein-Barr_virus	Homo_sapiens	0.884
A1Z6V5_Q8SWW4	Drosophila_melanogaster	Drosophila_melanogaster	0.819						P03206_P61769	Epstein-Barr_virus	Homo_sapiens	0.822
A1Z6W6_Q9VRX7	Drosophila_melanogaster	Drosophila_melanogaster	0.552						P03211_P61769	Epstein-Barr_virus	Homo_sapiens	0.879
A1Z6W6_Q9VUK7	Drosophila_melanogaster	Drosophila_melanogaster	0.9						P03485_P61769	Influenza_A	Homo_sapiens	0.782
A1Z6W9_Q9VMD4	Drosophila_melanogaster	Drosophila_melanogaster	0.727						P04450_P0A7J7	Geobacillus_stearothermophilus	Escherichia_coli	0.889
A1Z722_Q9VK34	Drosophila_melanogaster	Drosophila_melanogaster	0.564						P04450_P27150	Geobacillus_stearothermophilus	Thermus_thermophilus	0.599
A1Z7G6_A1Z6J6	Drosophila_melanogaster	Drosophila_melanogaster	0.593						P04450_P68919	Geobacillus_stearothermophilus	Escherichia_coli	0.608
A1Z7I1_Q8SXL5	Drosophila_melanogaster	Drosophila_melanogaster	0.577						P04582_P61769	Human_immunodeficiency	Homo_sapiens	0.614
A1Z7I1_Q9VL27	Drosophila_melanogaster	Drosophila_melanogaster	0.568						P04588_P61769	Human_immunodeficiency	Homo_sapiens	0.636
A1Z7K2_P18489	Drosophila_melanogaster	Drosophila_melanogaster	0.946						P04602_P61769	Human_immunodeficiency	Homo_sapiens	0.879
A1Z7K4_Q9VES4	Drosophila_melanogaster	Drosophila_melanogaster	0.598						P04857_P61769	Sendai_virus	Homo_sapiens	0.77
A1Z7K9_P07487	Drosophila_melanogaster	Drosophila_melanogaster	0.889						P04858_P61769	Sendai_virus	Homo_sapiens	0.703
A1Z813_P42003	Drosophila_melanogaster	Drosophila_melanogaster	0.888						P05310_P12357	Pisum_sativum	Spinacia_oleracea	0.502
A1Z813_Q9VMA2	Drosophila_melanogaster	Drosophila_melanogaster	0.882						P05310_P22179	Pisum_sativum	Spinacia_oleracea	0.81
A1Z813_Q9VVU4	Drosophila_melanogaster	Drosophila_melanogaster	0.883						P05310_Q01667	Pisum_sativum	Arabidopsis_thaliana	0.746
A1Z813_Q9VZ27	Drosophila_melanogaster	Drosophila_melanogaster	0.523						P05310_Q0WR83	Pisum_sativum	Arabidopsis_thaliana	0.804
A1Z813_Q9W3L4	Drosophila_melanogaster	Drosophila_melanogaster	0.881						P05310_Q84U30	Pisum_sativum	Phaseolus_vulgaris	0.62
A1Z823_P33438	Drosophila_melanogaster	Drosophila_melanogaster	0.748						P05311_Q01667	Pisum_sativum	Arabidopsis_thaliana	0.611
A1Z893_Q7K4Z4	Drosophila_melanogaster	Drosophila_melanogaster	0.945						P05311_Q0WR83	Pisum_sativum	Arabidopsis_thaliana	0.54
A1Z8C0_O77051	Drosophila_melanogaster	Drosophila_melanogaster	0.717						P05311_Q84U30	Pisum_sativum	Phaseolus_vulgaris	0.651
A1Z8G2_Q9VSY9	Drosophila_melanogaster	Drosophila_melanogaster	0.9						P05696_Q62132	Rattus_norvegicus	Mus_musculus	0.752
A1Z8H1_P21914	Drosophila_melanogaster	Drosophila_melanogaster	0.888						P06876_P17676	Mus_musculus	Homo_sapiens	0.881
A1Z8H1_Q9VBC6	Drosophila_melanogaster	Drosophila_melanogaster	0.789						P07359_P22029	Homo_sapiens	Bothrops_jararaca	0.691
A1Z8H7_Q7JZJ3	Drosophila_melanogaster	Drosophila_melanogaster	0.9						P07591_Q55781	Spinacia_oleracea	Synechocystis_sp.	0.882
A1Z8I5_Q8MR31	Drosophila_melanogaster	Drosophila_melanogaster	0.888						P08047_Q8R0K9	Homo_sapiens	Mus_musculus	0.785
A1Z8I5_Q95TJ6	Drosophila_melanogaster	Drosophila_melanogaster	0.88						P08240_P61010	Homo_sapiens	Canis_familiaris	0.527
A1Z8L7_O46070	Drosophila_melanogaster	Drosophila_melanogaster	1						P08240_Q5RBR1	Homo_sapiens	Pongo_abelii	0.736
A1Z8L7_Q7JW60	Drosophila_melanogaster	Drosophila_melanogaster	0.976						P08240_Q8L805	Homo_sapiens	Triticum_aestivum	0.585
A1Z8L7_Q8SZP2	Drosophila_melanogaster	Drosophila_melanogaster	0.873						P09132_Q1WHN3	Homo_sapiens	Alligator_sinensis	0.704
A1Z8L7_Q9VCT6	Drosophila_melanogaster	Drosophila_melanogaster	0.771						P09132_Q8L805	Homo_sapiens	Triticum_aestivum	0.665
A1Z8L7_Q9VUL2	Drosophila_melanogaster	Drosophila_melanogaster	0.976						P09713_P61769	Human_cytomegalovirus	Homo_sapiens	0.761
A1Z8L7_Q9W3S4	Drosophila_melanogaster	Drosophila_melanogaster	0.793						P09856_P27320	Spinacia_oleracea	Synechocystis_sp.	0.894
A1Z8V2_Q9VBJ6	Drosophila_melanogaster	Drosophila_melanogaster	0.524						P0A333_Q569B4	Streptomyces_coelicolor	Rattus_norvegicus	0.882
A1Z8V2_Q9VW36	Drosophila_melanogaster	Drosophila_melanogaster	0.88						P0A387_Q8CM25	Thermosynechococcus_vulcanus	Thermosynechococcus_elongatus	0.69
A1Z8V7_Q9VXA4	Drosophila_melanogaster	Drosophila_melanogaster	0.567						P0A387_Q8DIN9	Thermosynechococcus_vulcanus	Thermosynechococcus_elongatus	0.516
A1Z8X7_Q24570	Drosophila_melanogaster	Drosophila_melanogaster	0.722						P0A387_Q8DIP0	Thermosynechococcus_vulcanus	Thermosynechococcus_elongatus	0.753
A1Z8Z7_Q9XZ32	Drosophila_melanogaster	Drosophila_melanogaster	0.892						P0A387_Q8DIQ1	Thermosynechococcus_vulcanus	Thermosynechococcus_elongatus	0.865
A1Z992_P23696	Drosophila_melanogaster	Drosophila_melanogaster	0.6						P0A387_Q9F1K9	Thermosynechococcus_vulcanus	Thermosynechococcus_elongatus	0.826
A1Z9C2_Q9GYU8	Drosophila_melanogaster	Drosophila_melanogaster	0.795						P0A401_P0A416	Thermosynechococcus_elongatus	Synechococcus_elongatus	0.895
A1Z9C2_Q9VRQ6	Drosophila_melanogaster	Drosophila_melanogaster	0.702						P0A403_P0A416	Thermosynechococcus_elongatus	Synechococcus_elongatus	0.897
A1Z9I0_P02839	Drosophila_melanogaster	Drosophila_melanogaster	0.644						P0A416_P0A425	Synechococcus_elongatus	Thermosynechococcus_elongatus	0.895
A1Z9I0_Q03017	Drosophila_melanogaster	Drosophila_melanogaster	0.633						P0A416_P0A427	Synechococcus_elongatus	Thermosynechococcus_elongatus	0.885
A1Z9I0_Q7JYA0	Drosophila_melanogaster	Drosophila_melanogaster	0.976						P0A416_P0A429	Synechococcus_elongatus	Thermosynechococcus_elongatus	0.887
A1Z9I0_Q9VEK1	Drosophila_melanogaster	Drosophila_melanogaster	0.579						P0A416_Q8DGB4	Synechococcus_elongatus	Thermosynechococcus_elongatus	0.869
A1Z9I0_Q9VVU6	Drosophila_melanogaster	Drosophila_melanogaster	0.712						P0A416_Q8DKP6	Synechococcus_elongatus	Thermosynechococcus_elongatus	0.895
A1Z9I0_Q9VZW1	Drosophila_melanogaster	Drosophila_melanogaster	0.976						P0A6F5_P17313	Escherichia_coli	Enterobacteria_phage	0.777
A1Z9I0_Q9W0H6	Drosophila_melanogaster	Drosophila_melanogaster	0.607						P0A7J7_P27150	Escherichia_coli	Thermus_thermophilus	0.654
A1Z9K8_Q9V449	Drosophila_melanogaster	Drosophila_melanogaster	0.831						P0C213_P61769	Human_T-cell	Homo_sapiens	0.878
A1Z9P3_Q7JX82	Drosophila_melanogaster	Drosophila_melanogaster	0.892						P10793_P12355	Pisum_sativum	Spinacia_oleracea	0.854
A1Z9P3_Q9VXQ7	Drosophila_melanogaster	Drosophila_melanogaster	0.976						P10793_P12357	Pisum_sativum	Spinacia_oleracea	0.835
A1ZA03_P46461	Drosophila_melanogaster	Drosophila_melanogaster	0.549						P10793_P17230	Pisum_sativum	Spinacia_oleracea	0.896
A1ZA03_Q9VPY3	Drosophila_melanogaster	Drosophila_melanogaster	0.747						P10793_P22179	Pisum_sativum	Spinacia_oleracea	0.875
A1ZA18_P23647	Drosophila_melanogaster	Drosophila_melanogaster	0.587						P10793_Q01667	Pisum_sativum	Arabidopsis_thaliana	0.869
A1ZA92_Q8MLY8	Drosophila_melanogaster	Drosophila_melanogaster	0.824						P10793_Q0WR83	Pisum_sativum	Arabidopsis_thaliana	0.87
A1ZA92_Q9VIF6	Drosophila_melanogaster	Drosophila_melanogaster	0.826						P10793_Q41385	Pisum_sativum	Spinacia_oleracea	0.896
A1ZAC8_P09491	Drosophila_melanogaster	Drosophila_melanogaster	0.753						P10793_Q84U30	Pisum_sativum	Phaseolus_vulgaris	0.825
A1ZAC8_Q9VEC3	Drosophila_melanogaster	Drosophila_melanogaster	0.976						P11207_P62877	Simian_virus	Homo_sapiens	0.748
A1ZAC8_Q9VYA4	Drosophila_melanogaster	Drosophila_melanogaster	0.508						P11207_Q13619	Simian_virus	Homo_sapiens	0.778
A1ZAC8_Q9W125	Drosophila_melanogaster	Drosophila_melanogaster	0.665						P12353_P17227	Spinacia_oleracea	Pisum_sativum	0.829
A1ZAI3_P49905	Drosophila_melanogaster	Drosophila_melanogaster	0.891						P12353_Q01667	Spinacia_oleracea	Arabidopsis_thaliana	0.837
A1ZAP1_Q9VAU6	Drosophila_melanogaster	Drosophila_melanogaster	0.715						P12353_Q0WR83	Spinacia_oleracea	Arabidopsis_thaliana	0.843
A1ZAQ6_Q9VHA0	Drosophila_melanogaster	Drosophila_melanogaster	0.672						P12353_Q41038	Spinacia_oleracea	Pisum_sativum	0.851
A1ZAU6_Q9VEX9	Drosophila_melanogaster	Drosophila_melanogaster	0.89						P12353_Q84U30	Spinacia_oleracea	Phaseolus_vulgaris	0.716
A1ZAU6_Q9VWA8	Drosophila_melanogaster	Drosophila_melanogaster	0.665						P12353_Q9SQL2	Spinacia_oleracea	Pisum_sativum	0.554
A1ZAX1_Q9VX37	Drosophila_melanogaster	Drosophila_melanogaster	0.88						P12355_P17227	Spinacia_oleracea	Pisum_sativum	0.603
A1ZB42_Q9VUG5	Drosophila_melanogaster	Drosophila_melanogaster	0.504						P12355_Q01667	Spinacia_oleracea	Arabidopsis_thaliana	0.681
A1ZB58_Q9VHA0	Drosophila_melanogaster	Drosophila_melanogaster	0.882						P12355_Q0WR83	Spinacia_oleracea	Arabidopsis_thaliana	0.561
A1ZB61_Q8MSF5	Drosophila_melanogaster	Drosophila_melanogaster	0.829						P12355_Q41038	Spinacia_oleracea	Pisum_sativum	0.735
A1ZB64_Q9VT02	Drosophila_melanogaster	Drosophila_melanogaster	0.976						P12355_Q84U30	Spinacia_oleracea	Phaseolus_vulgaris	0.657
A1ZB72_A1Z9H7	Drosophila_melanogaster	Drosophila_melanogaster	0.742						P12499_P61769	Human_immunodeficiency	Homo_sapiens	0.738
A1ZBA1_P55828	Drosophila_melanogaster	Drosophila_melanogaster	0.671						P12506_P56658	Human_immunodeficiency	Bos_taurus	0.825
A1ZBA1_Q9VMX9	Drosophila_melanogaster	Drosophila_melanogaster	0.608						P12901_P61769	Chimpanzee_hepatitis	Homo_sapiens	0.833
A1ZBC3_O18412	Drosophila_melanogaster	Drosophila_melanogaster	0.704						P12977_P61769	Epstein-Barr_virus	Homo_sapiens	0.884
A1ZBC3_Q9VAU6	Drosophila_melanogaster	Drosophila_melanogaster	0.885						P13285_P61769	Epstein-Barr_virus	Homo_sapiens	0.818
A1ZBC3_Q9VES4	Drosophila_melanogaster	Drosophila_melanogaster	0.889						P14079_P61769	Human_T-cell	Homo_sapiens	0.857
A1ZBC3_Q9VM65	Drosophila_melanogaster	Drosophila_melanogaster	0.976						P14079_P61770	Human_T-cell	Pan_troglodytes	0.857
A1ZBC3_Q9VRX7	Drosophila_melanogaster	Drosophila_melanogaster	0.889						P14576_P37108	Mus_musculus	Homo_sapiens	0.634
A1ZBD8_P48592	Drosophila_melanogaster	Drosophila_melanogaster	0.835						P14576_P49458	Mus_musculus	Homo_sapiens	0.846
A1ZBD8_Q9VDH8	Drosophila_melanogaster	Drosophila_melanogaster	0.821						P16780_P61769	Human_cytomegalovirus	Homo_sapiens	0.813
A1ZBD8_Q9VFW5	Drosophila_melanogaster	Drosophila_melanogaster	0.581						P17227_P17230	Pisum_sativum	Spinacia_oleracea	0.865
A1ZBD8_Q9VG51	Drosophila_melanogaster	Drosophila_melanogaster	0.814						P17227_Q01667	Pisum_sativum	Arabidopsis_thaliana	0.817
A1ZBJ2_Q9VSY8	Drosophila_melanogaster	Drosophila_melanogaster	0.89						P17227_Q0WR83	Pisum_sativum	Arabidopsis_thaliana	0.813
A1ZBJ8_P46824	Drosophila_melanogaster	Drosophila_melanogaster	0.885						P17227_Q9S831	Pisum_sativum	Arabidopsis_thaliana	0.801
A1ZBJ8_P48598	Drosophila_melanogaster	Drosophila_melanogaster	0.882						P17230_Q01667	Spinacia_oleracea	Arabidopsis_thaliana	0.848
A1ZBJ8_Q8IRY8	Drosophila_melanogaster	Drosophila_melanogaster	0.879						P17230_Q0WR83	Spinacia_oleracea	Arabidopsis_thaliana	0.846
A1ZBJ8_Q9VN31	Drosophila_melanogaster	Drosophila_melanogaster	0.534						P17230_Q41038	Spinacia_oleracea	Pisum_sativum	0.87
A1ZBK7_Q7JWQ7	Drosophila_melanogaster	Drosophila_melanogaster	0.888						P17230_Q84U30	Spinacia_oleracea	Phaseolus_vulgaris	0.758
A1ZBM4_Q9VK21	Drosophila_melanogaster	Drosophila_melanogaster	0.883						P17230_Q9S831	Spinacia_oleracea	Arabidopsis_thaliana	0.887
A1ZBT2_Q9VWE4	Drosophila_melanogaster	Drosophila_melanogaster	0.818						P17230_Q9SQL2	Spinacia_oleracea	Pisum_sativum	0.527
A1ZBT3_Q7K180	Drosophila_melanogaster	Drosophila_melanogaster	0.814						P17676_Q03347	Homo_sapiens	Mus_musculus	0.881
A1ZBW6_Q8T0S6	Drosophila_melanogaster	Drosophila_melanogaster	0.887						P17676_Q08024	Homo_sapiens	Mus_musculus	0.893
A2P2R3_P04821	Saccharomyces_cerevisiae	Saccharomyces_cerevisiae	0.976						P21279_P62871	Mus_musculus	Bos_taurus	0.748
A5Z2X5_P07256	Saccharomyces_cerevisiae	Saccharomyces_cerevisiae	0.901						P22179_Q01667	Spinacia_oleracea	Arabidopsis_thaliana	0.783
A5Z2X5_P36112	Saccharomyces_cerevisiae	Saccharomyces_cerevisiae	0.874						P22179_Q0WR83	Spinacia_oleracea	Arabidopsis_thaliana	0.819
A8DQW8_Q9VAP2	Drosophila_melanogaster	Drosophila_melanogaster	0.892						P22179_Q41038	Spinacia_oleracea	Pisum_sativum	0.782
A8DYR2_Q24337	Drosophila_melanogaster	Drosophila_melanogaster	0.882						P22179_Q84U30	Spinacia_oleracea	Phaseolus_vulgaris	0.526
A8DYR2_Q7JQG5	Drosophila_melanogaster	Drosophila_melanogaster	0.82						P22179_Q9S831	Spinacia_oleracea	Arabidopsis_thaliana	0.797
A8DYR2_Q94519	Drosophila_melanogaster	Drosophila_melanogaster	0.599						P24740_P61769	Human_immunodeficiency	Homo_sapiens	0.766
A8DYR2_Q9VEJ4	Drosophila_melanogaster	Drosophila_melanogaster	0.976						P25206_Q7L590	Mus_musculus	Homo_sapiens	0.864
A8JPQ1_Q9VSG9	Drosophila_melanogaster	Drosophila_melanogaster	0.821						P27038_P36894	Mus_musculus	Homo_sapiens	0.624
A8Y516_Q9VSY8	Drosophila_melanogaster	Drosophila_melanogaster	0.889						P27040_P36894	Mus_musculus	Homo_sapiens	0.888
B5A5T4_Q24312	Drosophila_melanogaster	Drosophila_melanogaster	0.879						P28061_Q9U8G2	Thermoplasma_acidophilum	Trypanosoma_brucei	0.888
B5DEH2_B1WBY7	Rattus_norvegicus	Rattus_norvegicus	0.609						P31750_Q155Q3	Mus_musculus	Homo_sapiens	0.596
B6VQA1_Q7JNL9	Drosophila_melanogaster	Drosophila_melanogaster	0.946						P41391_P43487	Schizosaccharomyces_pombe	Homo_sapiens	0.638
B6VQA1_Q7KT57	Drosophila_melanogaster	Drosophila_melanogaster	0.946						P45983_Q62132	Homo_sapiens	Mus_musculus	0.592
B6VQA1_Q7KUZ5	Drosophila_melanogaster	Drosophila_melanogaster	0.788						P47758_P61010	Mus_musculus	Canis_familiaris	0.594
B6VQA1_Q9V9R2	Drosophila_melanogaster	Drosophila_melanogaster	0.788						P47758_Q5RBR1	Mus_musculus	Pongo_abelii	0.75
B6VQA1_Q9VSF3	Drosophila_melanogaster	Drosophila_melanogaster	1						P47758_Q8L805	Mus_musculus	Triticum_aestivum	0.636
B6VQA1_Q9VZV5	Drosophila_melanogaster	Drosophila_melanogaster	0.953						P49717_Q7L590	Mus_musculus	Homo_sapiens	0.774
B9A0N7_B9A0N7	Drosophila_melanogaster	Drosophila_melanogaster	1						P49799_Q9Z0G0	Rattus_norvegicus	Mus_musculus	0.875
B9A0N7_Q9W1S2	Drosophila_melanogaster	Drosophila_melanogaster	0.59						P51765_Q8DIP0	Thermosynechococcus_vulcanus	Thermosynechococcus_elongatus	0.523
C6Y4C9_Q9USQ0	Schizosaccharomyces_pombe	Schizosaccharomyces_pombe	0.763						P62799_Q9YPA9	Xenopus_laevis	Human_herpesvirus	0.895
D3ZDD7_Q63184	Rattus_norvegicus	Rattus_norvegicus	0.703						P63095_Q78NN4	Rattus_norvegicus	Mus_musculus	0.821
D3ZQN8_D3ZC84	Rattus_norvegicus	Rattus_norvegicus	0.55						P79348_Q9Z0G0	Bos_taurus	Mus_musculus	0.889
D3ZZZ9_Q9R044	Rattus_norvegicus	Rattus_norvegicus	0.625						P84233_Q9D2U9	Xenopus_laevis	Mus_musculus	0.897
D4A962_D3ZUV2	Rattus_norvegicus	Rattus_norvegicus	0.507						P84233_Q9YPA9	Xenopus_laevis	Human_herpesvirus	0.898
D4A962_Q5XIF4	Rattus_norvegicus	Rattus_norvegicus	0.552						Q01667_Q41038	Arabidopsis_thaliana	Pisum_sativum	0.809
D5K228_Q9SE37	Arabidopsis_thaliana	Arabidopsis_thaliana	0.828						Q01667_Q41385	Arabidopsis_thaliana	Spinacia_oleracea	0.84
D6VTK4_P06783	Saccharomyces_cerevisiae	Saccharomyces_cerevisiae	0.754						Q01667_Q84U30	Arabidopsis_thaliana	Phaseolus_vulgaris	0.649
D6VTK4_P08539	Saccharomyces_cerevisiae	Saccharomyces_cerevisiae	0.891						Q0WR83_Q41038	Arabidopsis_thaliana	Pisum_sativum	0.83
D6VTK4_P0CG63	Saccharomyces_cerevisiae	Saccharomyces_cerevisiae	0.818						Q0WR83_Q41385	Arabidopsis_thaliana	Spinacia_oleracea	0.864
D6VTK4_P22137	Saccharomyces_cerevisiae	Saccharomyces_cerevisiae	0.891						Q1WHN3_Q8L805	Alligator_sinensis	Triticum_aestivum	0.594
D6VTK4_P32435	Saccharomyces_cerevisiae	Saccharomyces_cerevisiae	0.839						Q41038_Q41385	Pisum_sativum	Spinacia_oleracea	0.865
D6VTK4_P32600	Saccharomyces_cerevisiae	Saccharomyces_cerevisiae	0.883						Q41038_Q9S831	Pisum_sativum	Arabidopsis_thaliana	0.814
D6VTK4_P35169	Saccharomyces_cerevisiae	Saccharomyces_cerevisiae	0.89						Q41385_Q84U30	Spinacia_oleracea	Phaseolus_vulgaris	0.581
D6VTK4_P38199	Saccharomyces_cerevisiae	Saccharomyces_cerevisiae	0.892						Q41385_Q9S831	Spinacia_oleracea	Arabidopsis_thaliana	0.877
F4HRC1_Q9FKT5	Arabidopsis_thaliana	Arabidopsis_thaliana	0.638						Q41385_Q9SQL2	Spinacia_oleracea	Pisum_sativum	0.526
F4HSU3_Q9C829	Arabidopsis_thaliana	Arabidopsis_thaliana	0.89						Q5RBR1_Q5XLD9	Pongo_abelii	Zea_mays	0.659
F4HXV6_Q9CAF4	Arabidopsis_thaliana	Arabidopsis_thaliana	0.615						Q5RBR1_Q8L805	Pongo_abelii	Triticum_aestivum	0.665
F4I5R5_Q9C829	Arabidopsis_thaliana	Arabidopsis_thaliana	0.615						Q60749_Q96PV0	Mus_musculus	Homo_sapiens	0.898
F4IDW9_F4KG50	Arabidopsis_thaliana	Arabidopsis_thaliana	0.837						Q61881_Q7L590	Mus_musculus	Homo_sapiens	0.865
F4IQG4_Q9SEZ1	Arabidopsis_thaliana	Arabidopsis_thaliana	0.883						Q62915_Q8VHK1	Rattus_norvegicus	Mus_musculus	0.867
F4IUY8_F4JAU2	Arabidopsis_thaliana	Arabidopsis_thaliana	0.89						O87799_O87802	Pseudomonas_stutzeri	Pseudomonas_stutzeri	0.661
F4IUY8_Q8GWE6	Arabidopsis_thaliana	Arabidopsis_thaliana	0.724						P04978_P04979	Bordetella_pertussis	Bordetella_pertussis	0.895
F4JL11_Q9C829	Arabidopsis_thaliana	Arabidopsis_thaliana	0.706						P04979_P04981	Bordetella_pertussis	Bordetella_pertussis	0.864
F4JQE8_O64870	Arabidopsis_thaliana	Arabidopsis_thaliana	0.815						P06611_P37028	Escherichia_coli	Escherichia_coli	0.679
F4JRR1_O22922	Arabidopsis_thaliana	Arabidopsis_thaliana	0.793						P07939_P11077	Reovirus_type	Reovirus_type	0.658
F4JRR1_Q8L7A6	Arabidopsis_thaliana	Arabidopsis_thaliana	0.816						P08306_P77921	Paracoccus_denitrificans	Paracoccus_denitrificans	0.709
F4JRR1_Q9MA40	Arabidopsis_thaliana	Arabidopsis_thaliana	0.516						P0A386_P0A431	Thermosynechococcus_elongatus	Thermosynechococcus_elongatus	0.78
F4JRR1_Q9SRS2	Arabidopsis_thaliana	Arabidopsis_thaliana	0.762						P0A386_Q8DHA7	Thermosynechococcus_elongatus	Thermosynechococcus_elongatus	0.759
F4K2L8_O04326	Arabidopsis_thaliana	Arabidopsis_thaliana	0.81						P0A386_Q8DHJ2	Thermosynechococcus_elongatus	Thermosynechococcus_elongatus	0.758
F4K2L8_Q9FZK5	Arabidopsis_thaliana	Arabidopsis_thaliana	0.838						P0A386_Q8DIN9	Thermosynechococcus_elongatus	Thermosynechococcus_elongatus	0.516
G3V997_P97685	Rattus_norvegicus	Rattus_norvegicus	0.892						P0A386_Q8DIQ0	Thermosynechococcus_elongatus	Thermosynechococcus_elongatus	0.79
O02195_O77051	Drosophila_melanogaster	Drosophila_melanogaster	0.835						P0A386_Q8DJZ6	Thermosynechococcus_elongatus	Thermosynechococcus_elongatus	0.861
O02195_P07548	Drosophila_melanogaster	Drosophila_melanogaster	0.946						P0A386_Q9F1K9	Thermosynechococcus_elongatus	Thermosynechococcus_elongatus	0.826
O02195_Q7K4Z4	Drosophila_melanogaster	Drosophila_melanogaster	0.945						P0A386_Q9F1R6	Thermosynechococcus_elongatus	Thermosynechococcus_elongatus	0.785
O02195_Q9VHG6	Drosophila_melanogaster	Drosophila_melanogaster	0.55						P0A401_P0A403	Thermosynechococcus_elongatus	Thermosynechococcus_elongatus	0.896
O04173_Q6SJR1	Arabidopsis_thaliana	Arabidopsis_thaliana	0.597						P0A401_P0A425	Thermosynechococcus_elongatus	Thermosynechococcus_elongatus	0.893
O04326_Q9LRJ8	Arabidopsis_thaliana	Arabidopsis_thaliana	0.617						P0A401_P0A427	Thermosynechococcus_elongatus	Thermosynechococcus_elongatus	0.885
O08769_B2GUZ0	Rattus_norvegicus	Rattus_norvegicus	0.888						P0A401_Q8DGB4	Thermosynechococcus_elongatus	Thermosynechococcus_elongatus	0.861
O08769_Q63429	Rattus_norvegicus	Rattus_norvegicus	0.602						P0A401_Q8DKP6	Thermosynechococcus_elongatus	Thermosynechococcus_elongatus	0.894
O13286_P21135	Schizosaccharomyces_pombe	Schizosaccharomyces_pombe	0.946						P0A403_P0A405	Thermosynechococcus_elongatus	Thermosynechococcus_elongatus	0.803
O13290_P79065	Schizosaccharomyces_pombe	Schizosaccharomyces_pombe	0.892						P0A403_P0A420	Thermosynechococcus_elongatus	Thermosynechococcus_elongatus	0.854
O13290_Q9P3W4	Schizosaccharomyces_pombe	Schizosaccharomyces_pombe	0.976						P0A403_P0A425	Thermosynechococcus_elongatus	Thermosynechococcus_elongatus	0.896
O13297_O13297	Saccharomyces_cerevisiae	Saccharomyces_cerevisiae	1						P0A403_P0A429	Thermosynechococcus_elongatus	Thermosynechococcus_elongatus	0.892
O13297_P07262	Saccharomyces_cerevisiae	Saccharomyces_cerevisiae	0.945						P0A403_Q8DGB4	Thermosynechococcus_elongatus	Thermosynechococcus_elongatus	0.849
O13297_Q12306	Saccharomyces_cerevisiae	Saccharomyces_cerevisiae	0.946						P0A403_Q8DKP6	Thermosynechococcus_elongatus	Thermosynechococcus_elongatus	0.895
O13298_P87227	Schizosaccharomyces_pombe	Schizosaccharomyces_pombe	0.841						P0A405_P0A427	Thermosynechococcus_elongatus	Thermosynechococcus_elongatus	0.725
O13329_O13329	Saccharomyces_cerevisiae	Saccharomyces_cerevisiae	0.892						P0A405_Q8DKP6	Thermosynechococcus_elongatus	Thermosynechococcus_elongatus	0.771
O13329_P02293	Saccharomyces_cerevisiae	Saccharomyces_cerevisiae	0.849						P0A407_P0A425	Thermosynechococcus_elongatus	Thermosynechococcus_elongatus	0.84
O13329_P21538	Saccharomyces_cerevisiae	Saccharomyces_cerevisiae	0.976						P0A420_P0A425	Thermosynechococcus_elongatus	Thermosynechococcus_elongatus	0.823
O13329_P47035	Saccharomyces_cerevisiae	Saccharomyces_cerevisiae	0.892						P0A420_P0A427	Thermosynechococcus_elongatus	Thermosynechococcus_elongatus	0.754
O13329_Q02208	Saccharomyces_cerevisiae	Saccharomyces_cerevisiae	0.976						P0A420_P0A429	Thermosynechococcus_elongatus	Thermosynechococcus_elongatus	0.715
O13329_Q12306	Saccharomyces_cerevisiae	Saccharomyces_cerevisiae	0.84						P0A420_Q8DKP6	Thermosynechococcus_elongatus	Thermosynechococcus_elongatus	0.836
O13329_Q12457	Saccharomyces_cerevisiae	Saccharomyces_cerevisiae	0.891						P0A423_P0A427	Thermosynechococcus_elongatus	Thermosynechococcus_elongatus	0.622
O13511_P38199	Saccharomyces_cerevisiae	Saccharomyces_cerevisiae	0.892						P0A423_P0A429	Thermosynechococcus_elongatus	Thermosynechococcus_elongatus	0.539
O13512_P38199	Saccharomyces_cerevisiae	Saccharomyces_cerevisiae	0.643						P0A423_Q8DKP6	Thermosynechococcus_elongatus	Thermosynechococcus_elongatus	0.587
O13516_P06634	Saccharomyces_cerevisiae	Saccharomyces_cerevisiae	0.903						P0A425_P0A427	Thermosynechococcus_elongatus	Thermosynechococcus_elongatus	0.891
O13516_P07270	Saccharomyces_cerevisiae	Saccharomyces_cerevisiae	0.633						P0A425_P0A429	Thermosynechococcus_elongatus	Thermosynechococcus_elongatus	0.887
O13516_P0C0W1	Saccharomyces_cerevisiae	Saccharomyces_cerevisiae	0.842						P0A425_Q8DGB4	Thermosynechococcus_elongatus	Thermosynechococcus_elongatus	0.83
O13516_P25808	Saccharomyces_cerevisiae	Saccharomyces_cerevisiae	0.814						P0A425_Q8DKP6	Thermosynechococcus_elongatus	Thermosynechococcus_elongatus	0.895
O13516_P32497	Saccharomyces_cerevisiae	Saccharomyces_cerevisiae	0.835						P0A427_P0A429	Thermosynechococcus_elongatus	Thermosynechococcus_elongatus	0.888
O13516_P38129	Saccharomyces_cerevisiae	Saccharomyces_cerevisiae	0.903						P0A427_Q8DKP6	Thermosynechococcus_elongatus	Thermosynechococcus_elongatus	0.888
O13516_P38886	Saccharomyces_cerevisiae	Saccharomyces_cerevisiae	0.666						P0A429_Q8DGB4	Thermosynechococcus_elongatus	Thermosynechococcus_elongatus	0.775
O13516_P40568	Saccharomyces_cerevisiae	Saccharomyces_cerevisiae	0.666						P0A429_Q8DKP6	Thermosynechococcus_elongatus	Thermosynechococcus_elongatus	0.887
O13516_P53914	Saccharomyces_cerevisiae	Saccharomyces_cerevisiae	0.811						P0A431_P59087	Thermosynechococcus_elongatus	Thermosynechococcus_elongatus	0.701
O13516_Q03761	Saccharomyces_cerevisiae	Saccharomyces_cerevisiae	0.902						P0A431_Q8DHA7	Thermosynechococcus_elongatus	Thermosynechococcus_elongatus	0.693
O13516_Q06512	Saccharomyces_cerevisiae	Saccharomyces_cerevisiae	0.769						P0A431_Q8DHJ2	Thermosynechococcus_elongatus	Thermosynechococcus_elongatus	0.691
O13525_P41735	Saccharomyces_cerevisiae	Saccharomyces_cerevisiae	0.61						P0A431_Q8DIN9	Thermosynechococcus_elongatus	Thermosynechococcus_elongatus	0.599
O13539_P15938	Saccharomyces_cerevisiae	Saccharomyces_cerevisiae	0.848						P0A431_Q8DIP0	Thermosynechococcus_elongatus	Thermosynechococcus_elongatus	0.686
O13539_P17629	Saccharomyces_cerevisiae	Saccharomyces_cerevisiae	0.945						P0A431_Q8DIQ0	Thermosynechococcus_elongatus	Thermosynechococcus_elongatus	0.737
O13539_P24384	Saccharomyces_cerevisiae	Saccharomyces_cerevisiae	0.845						P0A431_Q8DJZ6	Thermosynechococcus_elongatus	Thermosynechococcus_elongatus	0.823
O13539_P32565	Saccharomyces_cerevisiae	Saccharomyces_cerevisiae	0.843						P0A431_Q9F1K9	Thermosynechococcus_elongatus	Thermosynechococcus_elongatus	0.784
O13539_P34160	Saccharomyces_cerevisiae	Saccharomyces_cerevisiae	0.945						P0A431_Q9F1R6	Thermosynechococcus_elongatus	Thermosynechococcus_elongatus	0.719
O13539_P38219	Saccharomyces_cerevisiae	Saccharomyces_cerevisiae	0.781						P0A7J7_P68919	Escherichia_coli	Escherichia_coli	0.681
O13539_P38922	Saccharomyces_cerevisiae	Saccharomyces_cerevisiae	0.945						P0ABJ1_P0ABJ3	Escherichia_coli	Escherichia_coli	0.769
O13539_P53552	Saccharomyces_cerevisiae	Saccharomyces_cerevisiae	0.946						P0C0X8_P0C0Y7	Rhodobacter_sphaeroides	Rhodobacter_sphaeroides	0.798
O13539_Q06410	Saccharomyces_cerevisiae	Saccharomyces_cerevisiae	0.945						P17412_P17413	Wolinella_succinogenes	Wolinella_succinogenes	0.836
O13539_Q12159	Saccharomyces_cerevisiae	Saccharomyces_cerevisiae	0.946						P22619_P29899	Paracoccus_denitrificans	Paracoccus_denitrificans	0.748
O13547_P38199	Saccharomyces_cerevisiae	Saccharomyces_cerevisiae	0.534						P59087_Q8DHA7	Thermosynechococcus_elongatus	Thermosynechococcus_elongatus	0.887
O13556_P38199	Saccharomyces_cerevisiae	Saccharomyces_cerevisiae	0.892						P59087_Q8DHJ2	Thermosynechococcus_elongatus	Thermosynechococcus_elongatus	0.886
O13559_P38199	Saccharomyces_cerevisiae	Saccharomyces_cerevisiae	0.748						P59087_Q8DIQ0	Thermosynechococcus_elongatus	Thermosynechococcus_elongatus	0.887
O13563_P38886	Saccharomyces_cerevisiae	Saccharomyces_cerevisiae	0.884						P59087_Q8DJ43	Thermosynechococcus_elongatus	Thermosynechococcus_elongatus	0.628
O13585_P11484	Saccharomyces_cerevisiae	Saccharomyces_cerevisiae	0.841						P59087_Q8DJZ6	Thermosynechococcus_elongatus	Thermosynechococcus_elongatus	0.885
O13585_P25808	Saccharomyces_cerevisiae	Saccharomyces_cerevisiae	0.891						P59087_Q9F1R6	Thermosynechococcus_elongatus	Thermosynechococcus_elongatus	0.888
O13585_P38199	Saccharomyces_cerevisiae	Saccharomyces_cerevisiae	0.892						P83791_P83796	Mastigocladus_laminosus	Mastigocladus_laminosus	0.889
O13585_Q08649	Saccharomyces_cerevisiae	Saccharomyces_cerevisiae	0.89						P83794_P83796	Mastigocladus_laminosus	Mastigocladus_laminosus	0.862
O13606_P39964	Schizosaccharomyces_pombe	Schizosaccharomyces_pombe	0.976						P83794_P83797	Mastigocladus_laminosus	Mastigocladus_laminosus	0.873
O13606_Q9UTR8	Schizosaccharomyces_pombe	Schizosaccharomyces_pombe	0.976						P83795_P83797	Mastigocladus_laminosus	Mastigocladus_laminosus	0.891
O13615_O14097	Schizosaccharomyces_pombe	Schizosaccharomyces_pombe	0.946						Q03736_Q8KRK5	Rhodobacter_sphaeroides	Rhodobacter_sphaeroides	0.762
O13615_O43071	Schizosaccharomyces_pombe	Schizosaccharomyces_pombe	0.569						Q3ZDQ7_Q3ZDR0	Stenotrophomonas_maltophilia	Stenotrophomonas_maltophilia	0.683
O13615_Q9P7H6	Schizosaccharomyces_pombe	Schizosaccharomyces_pombe	0.823						Q50LE9_Q50LF2	Corynebacterium_sp.	Corynebacterium_sp.	0.852
O13615_Q9UTT2	Schizosaccharomyces_pombe	Schizosaccharomyces_pombe	0.828						Q56218_Q56221	Thermus_thermophilus	Thermus_thermophilus	0.887
O13615_Q9UUI3	Schizosaccharomyces_pombe	Schizosaccharomyces_pombe	0.801						Q56218_Q56222	Thermus_thermophilus	Thermus_thermophilus	0.882
O13622_O14188	Schizosaccharomyces_pombe	Schizosaccharomyces_pombe	0.838						Q56218_Q56223	Thermus_thermophilus	Thermus_thermophilus	0.892
O13648_O74892	Schizosaccharomyces_pombe	Schizosaccharomyces_pombe	0.629						Q56218_Q5SKZ7	Thermus_thermophilus	Thermus_thermophilus	0.883
O13672_Q9P795	Schizosaccharomyces_pombe	Schizosaccharomyces_pombe	0.553						Q56219_Q56221	Thermus_thermophilus	Thermus_thermophilus	0.896
O13681_Q10109	Schizosaccharomyces_pombe	Schizosaccharomyces_pombe	0.892						Q56219_Q56222	Thermus_thermophilus	Thermus_thermophilus	0.898
O13684_O13684	Schizosaccharomyces_pombe	Schizosaccharomyces_pombe	1						Q56219_Q5SKZ7	Thermus_thermophilus	Thermus_thermophilus	0.897
O13684_Q9Y7R3	Schizosaccharomyces_pombe	Schizosaccharomyces_pombe	0.976						Q56220_Q56221	Thermus_thermophilus	Thermus_thermophilus	0.895
O13688_P53692	Schizosaccharomyces_pombe	Schizosaccharomyces_pombe	0.892						Q56220_Q56222	Thermus_thermophilus	Thermus_thermophilus	0.895
O13688_Q53EK2	Schizosaccharomyces_pombe	Schizosaccharomyces_pombe	0.889						Q56221_Q56224	Thermus_thermophilus	Thermus_thermophilus	0.896
O13688_Q9Y7U4	Schizosaccharomyces_pombe	Schizosaccharomyces_pombe	0.699						Q56222_Q56224	Thermus_thermophilus	Thermus_thermophilus	0.896
O13701_O74319	Schizosaccharomyces_pombe	Schizosaccharomyces_pombe	0.835						Q5P5I0_Q5P5I2	Aromatoleum_aromaticum	Aromatoleum_aromaticum	0.675
O13710_P53692	Schizosaccharomyces_pombe	Schizosaccharomyces_pombe	0.89						Q5SJ76_Q5SLQ0	Thermus_thermophilus	Thermus_thermophilus	0.893
O13710_Q6BDR8	Schizosaccharomyces_pombe	Schizosaccharomyces_pombe	0.976						Q71CG2_Q71CG3	Bacillus_sp.	Bacillus_sp.	0.895
O13716_O36023	Schizosaccharomyces_pombe	Schizosaccharomyces_pombe	0.826						Q71CG2_Q71CG5	Bacillus_sp.	Bacillus_sp.	0.889
O13722_Q9HFE8	Schizosaccharomyces_pombe	Schizosaccharomyces_pombe	0.892						Q71CG3_Q71CG4	Bacillus_sp.	Bacillus_sp.	0.763
O13735_O94532	Schizosaccharomyces_pombe	Schizosaccharomyces_pombe	0.832						Q8CM25_Q8DHJ2	Thermosynechococcus_elongatus	Thermosynechococcus_elongatus	0.693
O13735_P87061	Schizosaccharomyces_pombe	Schizosaccharomyces_pombe	0.892						Q8CM25_Q8DJZ6	Thermosynechococcus_elongatus	Thermosynechococcus_elongatus	0.811
O13741_Q9UTN3	Schizosaccharomyces_pombe	Schizosaccharomyces_pombe	0.81						Q8CM25_Q9F1K9	Thermosynechococcus_elongatus	Thermosynechococcus_elongatus	0.762
O13746_Q9Y709	Schizosaccharomyces_pombe	Schizosaccharomyces_pombe	0.885						Q8DGB4_Q8DKP6	Thermosynechococcus_elongatus	Thermosynechococcus_elongatus	0.855
O13776_Q09879	Schizosaccharomyces_pombe	Schizosaccharomyces_pombe	0.892						Q8DHA7_Q8DHJ2	Thermosynechococcus_elongatus	Thermosynechococcus_elongatus	0.889
O13788_O74792	Schizosaccharomyces_pombe	Schizosaccharomyces_pombe	0.976						Q8DHA7_Q8DIF8	Thermosynechococcus_elongatus	Thermosynechococcus_elongatus	0.644
O13788_Q9P7S6	Schizosaccharomyces_pombe	Schizosaccharomyces_pombe	0.976						Q8DHA7_Q8DIN9	Thermosynechococcus_elongatus	Thermosynechococcus_elongatus	0.618
O13790_O14170	Schizosaccharomyces_pombe	Schizosaccharomyces_pombe	0.891						Q8DHA7_Q8DIP0	Thermosynechococcus_elongatus	Thermosynechococcus_elongatus	0.888
O13790_O42980	Schizosaccharomyces_pombe	Schizosaccharomyces_pombe	0.753						Q8DHA7_Q8DJ43	Thermosynechococcus_elongatus	Thermosynechococcus_elongatus	0.603
O13790_O74381	Schizosaccharomyces_pombe	Schizosaccharomyces_pombe	0.61						Q8DHA7_Q8DJZ6	Thermosynechococcus_elongatus	Thermosynechococcus_elongatus	0.885
O13790_O74531	Schizosaccharomyces_pombe	Schizosaccharomyces_pombe	0.892						Q8DHA7_Q9F1K9	Thermosynechococcus_elongatus	Thermosynechococcus_elongatus	0.895
O13790_O74991	Schizosaccharomyces_pombe	Schizosaccharomyces_pombe	0.677						Q8DHA7_Q9F1R6	Thermosynechococcus_elongatus	Thermosynechococcus_elongatus	0.889
O13790_P87060	Schizosaccharomyces_pombe	Schizosaccharomyces_pombe	0.976						Q8DHJ2_Q8DIN9	Thermosynechococcus_elongatus	Thermosynechococcus_elongatus	0.638
O13790_Q9P7W4	Schizosaccharomyces_pombe	Schizosaccharomyces_pombe	0.89						Q8DHJ2_Q8DIP0	Thermosynechococcus_elongatus	Thermosynechococcus_elongatus	0.887
O13790_Q9Y709	Schizosaccharomyces_pombe	Schizosaccharomyces_pombe	0.886						Q8DHJ2_Q8DIQ0	Thermosynechococcus_elongatus	Thermosynechococcus_elongatus	0.887
O13791_O94276	Schizosaccharomyces_pombe	Schizosaccharomyces_pombe	0.837						Q8DHJ2_Q8DJ43	Thermosynechococcus_elongatus	Thermosynechococcus_elongatus	0.623
O13794_O13794	Schizosaccharomyces_pombe	Schizosaccharomyces_pombe	0.74						Q8DHJ2_Q8DJZ6	Thermosynechococcus_elongatus	Thermosynechococcus_elongatus	0.886
O13794_O42868	Schizosaccharomyces_pombe	Schizosaccharomyces_pombe	0.797						Q8DHJ2_Q9F1R6	Thermosynechococcus_elongatus	Thermosynechococcus_elongatus	0.888
O13794_Q10222	Schizosaccharomyces_pombe	Schizosaccharomyces_pombe	0.715						Q8DIF8_Q8DIP0	Thermosynechococcus_elongatus	Thermosynechococcus_elongatus	0.642
O13794_Q9UT39	Schizosaccharomyces_pombe	Schizosaccharomyces_pombe	0.844						Q8DIF8_Q8DIQ0	Thermosynechococcus_elongatus	Thermosynechococcus_elongatus	0.708
O13794_Q9UTN4	Schizosaccharomyces_pombe	Schizosaccharomyces_pombe	0.836						Q8DIF8_Q9F1R6	Thermosynechococcus_elongatus	Thermosynechococcus_elongatus	0.673
O13797_O94276	Schizosaccharomyces_pombe	Schizosaccharomyces_pombe	0.953						Q8DIN9_Q8DIQ0	Thermosynechococcus_elongatus	Thermosynechococcus_elongatus	0.658
O13800_O13600	Schizosaccharomyces_pombe	Schizosaccharomyces_pombe	0.886						Q8DIN9_Q8DIQ1	Thermosynechococcus_elongatus	Thermosynechococcus_elongatus	0.737
O13800_O74331	Schizosaccharomyces_pombe	Schizosaccharomyces_pombe	0.887						Q8DIN9_Q8DJZ6	Thermosynechococcus_elongatus	Thermosynechococcus_elongatus	0.735
O13802_O94276	Schizosaccharomyces_pombe	Schizosaccharomyces_pombe	0.565						Q8DIN9_Q9F1K9	Thermosynechococcus_elongatus	Thermosynechococcus_elongatus	0.719
O13802_Q09330	Schizosaccharomyces_pombe	Schizosaccharomyces_pombe	0.701						Q8DIP0_Q8DIQ0	Thermosynechococcus_elongatus	Thermosynechococcus_elongatus	0.89
O13807_Q09826	Schizosaccharomyces_pombe	Schizosaccharomyces_pombe	0.745						Q8DIP0_Q8DIQ1	Thermosynechococcus_elongatus	Thermosynechococcus_elongatus	0.888
O13807_Q9USR0	Schizosaccharomyces_pombe	Schizosaccharomyces_pombe	0.889						Q8DIP0_Q8DJZ6	Thermosynechococcus_elongatus	Thermosynechococcus_elongatus	0.887
O13816_P40381	Schizosaccharomyces_pombe	Schizosaccharomyces_pombe	0.891						Q8DIP0_Q9F1K9	Thermosynechococcus_elongatus	Thermosynechococcus_elongatus	0.89
O13826_P34208	Schizosaccharomyces_pombe	Schizosaccharomyces_pombe	0.89						Q8DIP0_Q9F1R6	Thermosynechococcus_elongatus	Thermosynechococcus_elongatus	0.889
O13828_P34208	Schizosaccharomyces_pombe	Schizosaccharomyces_pombe	0.976						Q8DIQ0_Q8DJ43	Thermosynechococcus_elongatus	Thermosynechococcus_elongatus	0.66
O13829_O14036	Schizosaccharomyces_pombe	Schizosaccharomyces_pombe	0.527						Q8DIQ0_Q8DJZ6	Thermosynechococcus_elongatus	Thermosynechococcus_elongatus	0.89
O13829_O94621	Schizosaccharomyces_pombe	Schizosaccharomyces_pombe	0.903						Q8DIQ0_Q9F1K9	Thermosynechococcus_elongatus	Thermosynechococcus_elongatus	0.894
O13838_Q09825	Schizosaccharomyces_pombe	Schizosaccharomyces_pombe	0.797						Q8DIQ0_Q9F1R6	Thermosynechococcus_elongatus	Thermosynechococcus_elongatus	0.887
O13853_Q9Y7U6	Schizosaccharomyces_pombe	Schizosaccharomyces_pombe	0.976						Q8DIQ1_Q9F1K9	Thermosynechococcus_elongatus	Thermosynechococcus_elongatus	0.894
O13862_O74518	Schizosaccharomyces_pombe	Schizosaccharomyces_pombe	0.864						Q8DJ43_Q8DJZ6	Thermosynechococcus_elongatus	Thermosynechococcus_elongatus	0.709
O13895_Q09760	Schizosaccharomyces_pombe	Schizosaccharomyces_pombe	0.89						Q8DJ43_Q9F1K9	Thermosynechococcus_elongatus	Thermosynechococcus_elongatus	0.715
O13895_Q9HFR0	Schizosaccharomyces_pombe	Schizosaccharomyces_pombe	0.89						Q8DJZ6_Q9F1K9	Thermosynechococcus_elongatus	Thermosynechococcus_elongatus	0.892
O13900_O14097	Schizosaccharomyces_pombe	Schizosaccharomyces_pombe	0.945						Q8DJZ6_Q9F1R6	Thermosynechococcus_elongatus	Thermosynechococcus_elongatus	0.887
O13914_O14188	Schizosaccharomyces_pombe	Schizosaccharomyces_pombe	0.84						Q8U029_Q8U160	Pyrococcus_furiosus	Pyrococcus_furiosus	0.726
O13916_O42839	Schizosaccharomyces_pombe	Schizosaccharomyces_pombe	0.77						Q8U029_Q8U1R4	Pyrococcus_furiosus	Pyrococcus_furiosus	0.881
O13916_O74358	Schizosaccharomyces_pombe	Schizosaccharomyces_pombe	0.902						Q9F1K9_Q9F1R6	Thermosynechococcus_elongatus	Thermosynechococcus_elongatus	0.895
O13936_P40997	Schizosaccharomyces_pombe	Schizosaccharomyces_pombe	0.945
O13936_Q9P7K8	Schizosaccharomyces_pombe	Schizosaccharomyces_pombe	0.976
O13952_P87227	Schizosaccharomyces_pombe	Schizosaccharomyces_pombe	0.844
O13953_O14021	Schizosaccharomyces_pombe	Schizosaccharomyces_pombe	0.795
O13958_O60104	Schizosaccharomyces_pombe	Schizosaccharomyces_pombe	0.643
O13959_O14170	Schizosaccharomyces_pombe	Schizosaccharomyces_pombe	0.976
O13959_O74560	Schizosaccharomyces_pombe	Schizosaccharomyces_pombe	0.976
O13959_P87060	Schizosaccharomyces_pombe	Schizosaccharomyces_pombe	1
O13959_Q09760	Schizosaccharomyces_pombe	Schizosaccharomyces_pombe	0.976
O13959_Q9Y709	Schizosaccharomyces_pombe	Schizosaccharomyces_pombe	0.976
O13960_Q9Y709	Schizosaccharomyces_pombe	Schizosaccharomyces_pombe	0.976
O13972_O13807	Schizosaccharomyces_pombe	Schizosaccharomyces_pombe	0.764
O13983_O59753	Schizosaccharomyces_pombe	Schizosaccharomyces_pombe	0.703
O13985_Q9Y825	Schizosaccharomyces_pombe	Schizosaccharomyces_pombe	0.976
O13987_P50528	Schizosaccharomyces_pombe	Schizosaccharomyces_pombe	0.834
O13988_O13988	Schizosaccharomyces_pombe	Schizosaccharomyces_pombe	0.753
O13988_Q10432	Schizosaccharomyces_pombe	Schizosaccharomyces_pombe	0.817
O14002_O94321	Schizosaccharomyces_pombe	Schizosaccharomyces_pombe	0.714
O14008_Q9USI6	Schizosaccharomyces_pombe	Schizosaccharomyces_pombe	0.826
O14008_Q9Y7Z8	Schizosaccharomyces_pombe	Schizosaccharomyces_pombe	0.828
O14011_O14187	Schizosaccharomyces_pombe	Schizosaccharomyces_pombe	0.697
O14011_O74555	Schizosaccharomyces_pombe	Schizosaccharomyces_pombe	0.567
O14011_P39964	Schizosaccharomyces_pombe	Schizosaccharomyces_pombe	0.721
O14011_Q9HE07	Schizosaccharomyces_pombe	Schizosaccharomyces_pombe	0.653
O14011_Q9USZ3	Schizosaccharomyces_pombe	Schizosaccharomyces_pombe	0.738
O14011_Q9UT73	Schizosaccharomyces_pombe	Schizosaccharomyces_pombe	0.636
O14011_Q9UTT2	Schizosaccharomyces_pombe	Schizosaccharomyces_pombe	0.656
O14011_Q9Y805	Schizosaccharomyces_pombe	Schizosaccharomyces_pombe	0.695
O14019_O42844	Schizosaccharomyces_pombe	Schizosaccharomyces_pombe	0.643
O14036_Q12381	Schizosaccharomyces_pombe	Schizosaccharomyces_pombe	0.82
O14049_Q9P795	Schizosaccharomyces_pombe	Schizosaccharomyces_pombe	0.513
O14049_Q9UTN3	Schizosaccharomyces_pombe	Schizosaccharomyces_pombe	0.824
O14064_O94329	Schizosaccharomyces_pombe	Schizosaccharomyces_pombe	0.834
O14064_Q1MTN3	Schizosaccharomyces_pombe	Schizosaccharomyces_pombe	0.976
O14068_O94276	Schizosaccharomyces_pombe	Schizosaccharomyces_pombe	0.771
O14069_O94276	Schizosaccharomyces_pombe	Schizosaccharomyces_pombe	0.953
O14079_O59790	Schizosaccharomyces_pombe	Schizosaccharomyces_pombe	0.841
O14091_O94276	Schizosaccharomyces_pombe	Schizosaccharomyces_pombe	0.581
O14097_O13845	Schizosaccharomyces_pombe	Schizosaccharomyces_pombe	0.946
O14097_O59800	Schizosaccharomyces_pombe	Schizosaccharomyces_pombe	0.976
O14097_O74966	Schizosaccharomyces_pombe	Schizosaccharomyces_pombe	0.946
O14097_O94620	Schizosaccharomyces_pombe	Schizosaccharomyces_pombe	0.814
O14097_Q9UT24	Schizosaccharomyces_pombe	Schizosaccharomyces_pombe	0.945
O14098_Q9USJ8	Schizosaccharomyces_pombe	Schizosaccharomyces_pombe	0.764
O14102_O43071	Schizosaccharomyces_pombe	Schizosaccharomyces_pombe	0.889
O14102_P87126	Schizosaccharomyces_pombe	Schizosaccharomyces_pombe	0.889
O14102_Q12381	Schizosaccharomyces_pombe	Schizosaccharomyces_pombe	0.821
O14103_O94276	Schizosaccharomyces_pombe	Schizosaccharomyces_pombe	0.612
O14113_O14011	Schizosaccharomyces_pombe	Schizosaccharomyces_pombe	0.641
O14115_O94276	Schizosaccharomyces_pombe	Schizosaccharomyces_pombe	0.614
O14122_O13807	Schizosaccharomyces_pombe	Schizosaccharomyces_pombe	0.747
O14122_O74560	Schizosaccharomyces_pombe	Schizosaccharomyces_pombe	0.77
O14126_O14140	Schizosaccharomyces_pombe	Schizosaccharomyces_pombe	0.835
O14126_Q9UUB6	Schizosaccharomyces_pombe	Schizosaccharomyces_pombe	0.794
O14134_O14188	Schizosaccharomyces_pombe	Schizosaccharomyces_pombe	0.825
O14140_O74762	Schizosaccharomyces_pombe	Schizosaccharomyces_pombe	0.833
O14140_O94444	Schizosaccharomyces_pombe	Schizosaccharomyces_pombe	0.882
O14140_P36612	Schizosaccharomyces_pombe	Schizosaccharomyces_pombe	0.837
O14148_O94436	Schizosaccharomyces_pombe	Schizosaccharomyces_pombe	0.824
O14148_Q9P7X7	Schizosaccharomyces_pombe	Schizosaccharomyces_pombe	0.623
O14157_O14157	Schizosaccharomyces_pombe	Schizosaccharomyces_pombe	0.89
O14157_O74756	Schizosaccharomyces_pombe	Schizosaccharomyces_pombe	0.891
O14157_O94276	Schizosaccharomyces_pombe	Schizosaccharomyces_pombe	0.768
O14157_O94488	Schizosaccharomyces_pombe	Schizosaccharomyces_pombe	0.892
O14157_Q09196	Schizosaccharomyces_pombe	Schizosaccharomyces_pombe	0.833
O14157_Q09739	Schizosaccharomyces_pombe	Schizosaccharomyces_pombe	0.892
O14157_Q9USI6	Schizosaccharomyces_pombe	Schizosaccharomyces_pombe	0.89
O14157_Q9Y7Z8	Schizosaccharomyces_pombe	Schizosaccharomyces_pombe	0.892
O14161_P87126	Schizosaccharomyces_pombe	Schizosaccharomyces_pombe	0.892
O14170_P40380	Schizosaccharomyces_pombe	Schizosaccharomyces_pombe	0.888
O14170_P87060	Schizosaccharomyces_pombe	Schizosaccharomyces_pombe	0.976
O14174_P50998	Schizosaccharomyces_pombe	Schizosaccharomyces_pombe	0.805
O14188_O94659	Schizosaccharomyces_pombe	Schizosaccharomyces_pombe	0.837
O14188_P36591	Schizosaccharomyces_pombe	Schizosaccharomyces_pombe	0.827
O14188_Q01475	Schizosaccharomyces_pombe	Schizosaccharomyces_pombe	0.828
O14198_O60104	Schizosaccharomyces_pombe	Schizosaccharomyces_pombe	0.815
O14213_P50528	Schizosaccharomyces_pombe	Schizosaccharomyces_pombe	0.945
O14215_P28040	Schizosaccharomyces_pombe	Schizosaccharomyces_pombe	0.892
O14217_O14188	Schizosaccharomyces_pombe	Schizosaccharomyces_pombe	0.824
O14222_O94276	Schizosaccharomyces_pombe	Schizosaccharomyces_pombe	0.953
O14227_P40381	Schizosaccharomyces_pombe	Schizosaccharomyces_pombe	0.89
O14227_Q10426	Schizosaccharomyces_pombe	Schizosaccharomyces_pombe	0.8
O14230_O14230	Schizosaccharomyces_pombe	Schizosaccharomyces_pombe	0.532
O14235_Q9Y709	Schizosaccharomyces_pombe	Schizosaccharomyces_pombe	0.75
O14236_O14188	Schizosaccharomyces_pombe	Schizosaccharomyces_pombe	0.892
O14240_Q10064	Schizosaccharomyces_pombe	Schizosaccharomyces_pombe	0.74
O14278_Q9P6M8	Schizosaccharomyces_pombe	Schizosaccharomyces_pombe	0.976
O14283_O94321	Schizosaccharomyces_pombe	Schizosaccharomyces_pombe	0.884
O14302_O13966	Schizosaccharomyces_pombe	Schizosaccharomyces_pombe	0.815
O14305_O74473	Schizosaccharomyces_pombe	Schizosaccharomyces_pombe	0.976
O14308_O13682	Schizosaccharomyces_pombe	Schizosaccharomyces_pombe	0.834
O14311_Q9HFE8	Schizosaccharomyces_pombe	Schizosaccharomyces_pombe	0.702
O14327_Q10146	Schizosaccharomyces_pombe	Schizosaccharomyces_pombe	0.837
O14343_O14343	Schizosaccharomyces_pombe	Schizosaccharomyces_pombe	0.892
O14350_Q9P7T4	Schizosaccharomyces_pombe	Schizosaccharomyces_pombe	0.892
O14351_O94276	Schizosaccharomyces_pombe	Schizosaccharomyces_pombe	0.555
O14368_O14368	Schizosaccharomyces_pombe	Schizosaccharomyces_pombe	0.89
O14368_O74747	Schizosaccharomyces_pombe	Schizosaccharomyces_pombe	0.888
O14368_O94276	Schizosaccharomyces_pombe	Schizosaccharomyces_pombe	0.73
O14368_O94489	Schizosaccharomyces_pombe	Schizosaccharomyces_pombe	0.842
O14368_Q9URU4	Schizosaccharomyces_pombe	Schizosaccharomyces_pombe	0.834
O14399_O74560	Schizosaccharomyces_pombe	Schizosaccharomyces_pombe	0.782
O14399_Q09760	Schizosaccharomyces_pombe	Schizosaccharomyces_pombe	0.73
O14417_O94494	Schizosaccharomyces_pombe	Schizosaccharomyces_pombe	0.849
O14417_Q9Y705	Schizosaccharomyces_pombe	Schizosaccharomyces_pombe	0.833
O14455_P05317	Saccharomyces_cerevisiae	Saccharomyces_cerevisiae	0.681
O14455_P05738	Saccharomyces_cerevisiae	Saccharomyces_cerevisiae	0.834
O14455_P06634	Saccharomyces_cerevisiae	Saccharomyces_cerevisiae	0.946
O14455_P07270	Saccharomyces_cerevisiae	Saccharomyces_cerevisiae	0.824
O14455_P38203	Saccharomyces_cerevisiae	Saccharomyces_cerevisiae	0.945
O14455_P38779	Saccharomyces_cerevisiae	Saccharomyces_cerevisiae	0.848
O14455_P39743	Saccharomyces_cerevisiae	Saccharomyces_cerevisiae	0.581
O14455_P46990	Saccharomyces_cerevisiae	Saccharomyces_cerevisiae	0.657
O14455_Q02892	Saccharomyces_cerevisiae	Saccharomyces_cerevisiae	0.844
O14455_Q04322	Saccharomyces_cerevisiae	Saccharomyces_cerevisiae	0.843
O14455_Q12690	Saccharomyces_cerevisiae	Saccharomyces_cerevisiae	0.631
O14459_O13877	Schizosaccharomyces_pombe	Schizosaccharomyces_pombe	0.534
O14459_O43026	Schizosaccharomyces_pombe	Schizosaccharomyces_pombe	0.696
O14459_P36594	Schizosaccharomyces_pombe	Schizosaccharomyces_pombe	0.554
O14459_P87123	Schizosaccharomyces_pombe	Schizosaccharomyces_pombe	0.83
O14459_Q9P376	Schizosaccharomyces_pombe	Schizosaccharomyces_pombe	0.84
O14467_P03069	Saccharomyces_cerevisiae	Saccharomyces_cerevisiae	0.946
O14467_P38886	Saccharomyces_cerevisiae	Saccharomyces_cerevisiae	0.976
O14468_P21705	Saccharomyces_cerevisiae	Saccharomyces_cerevisiae	0.946
O14468_P53168	Saccharomyces_cerevisiae	Saccharomyces_cerevisiae	1
O14468_Q12034	Saccharomyces_cerevisiae	Saccharomyces_cerevisiae	1
O14469_O94276	Schizosaccharomyces_pombe	Schizosaccharomyces_pombe	0.717
O14470_O74792	Schizosaccharomyces_pombe	Schizosaccharomyces_pombe	0.83
O16130_Q9W115	Drosophila_melanogaster	Drosophila_melanogaster	0.815
O16158_Q8MSF5	Drosophila_melanogaster	Drosophila_melanogaster	0.637
O16158_Q9VKC5	Drosophila_melanogaster	Drosophila_melanogaster	0.837
O16797_Q9VBP2	Drosophila_melanogaster	Drosophila_melanogaster	0.88
O16797_Q9VTR2	Drosophila_melanogaster	Drosophila_melanogaster	0.812
O16797_Q9VVH6	Drosophila_melanogaster	Drosophila_melanogaster	0.654
O16844_Q9XTP7	Drosophila_melanogaster	Drosophila_melanogaster	0.946
O17432_O96433	Drosophila_melanogaster	Drosophila_melanogaster	0.82
O17468_Q95RG8	Drosophila_melanogaster	Drosophila_melanogaster	0.565
O18333_Q9VKV6	Drosophila_melanogaster	Drosophila_melanogaster	0.884
O18335_P08570	Drosophila_melanogaster	Drosophila_melanogaster	0.598
O18388_Q9I7K0	Drosophila_melanogaster	Drosophila_melanogaster	0.849
O18640_A1Z9I0	Drosophila_melanogaster	Drosophila_melanogaster	0.889
O18640_Q9VEP0	Drosophila_melanogaster	Drosophila_melanogaster	0.89
O18683_Q9VFU1	Drosophila_melanogaster	Drosophila_melanogaster	0.594
O18683_Q9W3S4	Drosophila_melanogaster	Drosophila_melanogaster	0.804
O22179_Q8GYE4	Arabidopsis_thaliana	Arabidopsis_thaliana	0.662
O22179_Q8H0V5	Arabidopsis_thaliana	Arabidopsis_thaliana	0.629
O22179_Q9MA40	Arabidopsis_thaliana	Arabidopsis_thaliana	0.512
O23053_Q9CAF4	Arabidopsis_thaliana	Arabidopsis_thaliana	0.892
O35430_P60881	Rattus_norvegicus	Rattus_norvegicus	0.547
O35430_Q63372	Rattus_norvegicus	Rattus_norvegicus	0.511
O36023_P48009	Schizosaccharomyces_pombe	Schizosaccharomyces_pombe	0.817
O36023_Q09116	Schizosaccharomyces_pombe	Schizosaccharomyces_pombe	0.891
O36027_O36027	Schizosaccharomyces_pombe	Schizosaccharomyces_pombe	0.89
O36027_Q9P6R1	Schizosaccharomyces_pombe	Schizosaccharomyces_pombe	0.814
O36027_Q9Y7Z8	Schizosaccharomyces_pombe	Schizosaccharomyces_pombe	0.892
O42634_O42634	Schizosaccharomyces_pombe	Schizosaccharomyces_pombe	0.702
O42649_O94383	Schizosaccharomyces_pombe	Schizosaccharomyces_pombe	0.831
O42661_P87126	Schizosaccharomyces_pombe	Schizosaccharomyces_pombe	0.837
O42666_P87167	Schizosaccharomyces_pombe	Schizosaccharomyces_pombe	0.888
O42666_Q09765	Schizosaccharomyces_pombe	Schizosaccharomyces_pombe	0.89
O42839_O14140	Schizosaccharomyces_pombe	Schizosaccharomyces_pombe	0.882
O42839_O14417	Schizosaccharomyces_pombe	Schizosaccharomyces_pombe	0.694
O42839_O59767	Schizosaccharomyces_pombe	Schizosaccharomyces_pombe	0.717
O42839_O74358	Schizosaccharomyces_pombe	Schizosaccharomyces_pombe	0.976
O42839_O94423	Schizosaccharomyces_pombe	Schizosaccharomyces_pombe	0.89
O42839_O94688	Schizosaccharomyces_pombe	Schizosaccharomyces_pombe	0.739
O42839_P21135	Schizosaccharomyces_pombe	Schizosaccharomyces_pombe	0.701
O42839_P78972	Schizosaccharomyces_pombe	Schizosaccharomyces_pombe	0.891
O42839_Q9URV2	Schizosaccharomyces_pombe	Schizosaccharomyces_pombe	0.669
O42861_P28748	Schizosaccharomyces_pombe	Schizosaccharomyces_pombe	0.883
O42868_Q9UT39	Schizosaccharomyces_pombe	Schizosaccharomyces_pombe	0.891
O42904_O74330	Schizosaccharomyces_pombe	Schizosaccharomyces_pombe	0.851
O42913_P01129	Schizosaccharomyces_pombe	Schizosaccharomyces_pombe	0.976
O42913_P41412	Schizosaccharomyces_pombe	Schizosaccharomyces_pombe	0.892
O42914_Q9UTN3	Schizosaccharomyces_pombe	Schizosaccharomyces_pombe	0.89
O42923_O13759	Schizosaccharomyces_pombe	Schizosaccharomyces_pombe	0.976
O42930_O74552	Schizosaccharomyces_pombe	Schizosaccharomyces_pombe	0.644
O42934_O60016	Schizosaccharomyces_pombe	Schizosaccharomyces_pombe	0.891
O42935_O94276	Schizosaccharomyces_pombe	Schizosaccharomyces_pombe	0.747
O42940_O94276	Schizosaccharomyces_pombe	Schizosaccharomyces_pombe	0.527
O42943_Q9UTN3	Schizosaccharomyces_pombe	Schizosaccharomyces_pombe	0.834
O42954_P04551	Schizosaccharomyces_pombe	Schizosaccharomyces_pombe	0.946
O42954_P50528	Schizosaccharomyces_pombe	Schizosaccharomyces_pombe	0.946
O42965_O94276	Schizosaccharomyces_pombe	Schizosaccharomyces_pombe	0.526
O42984_Q9UTN3	Schizosaccharomyces_pombe	Schizosaccharomyces_pombe	0.767
O43009_Q9P6M8	Schizosaccharomyces_pombe	Schizosaccharomyces_pombe	1
O43017_O42858	Schizosaccharomyces_pombe	Schizosaccharomyces_pombe	0.588
O43017_O43017	Schizosaccharomyces_pombe	Schizosaccharomyces_pombe	0.533
O43017_Q9Y7R4	Schizosaccharomyces_pombe	Schizosaccharomyces_pombe	0.789
O43040_Q9UT39	Schizosaccharomyces_pombe	Schizosaccharomyces_pombe	0.976
O43050_O94276	Schizosaccharomyces_pombe	Schizosaccharomyces_pombe	0.516
O43058_O60129	Schizosaccharomyces_pombe	Schizosaccharomyces_pombe	0.89
O43068_O13684	Schizosaccharomyces_pombe	Schizosaccharomyces_pombe	0.976
O43068_P04551	Schizosaccharomyces_pombe	Schizosaccharomyces_pombe	0.838
O43068_Q9Y7R3	Schizosaccharomyces_pombe	Schizosaccharomyces_pombe	0.89
O43070_O74986	Schizosaccharomyces_pombe	Schizosaccharomyces_pombe	0.892
O43070_Q09683	Schizosaccharomyces_pombe	Schizosaccharomyces_pombe	0.892
O43071_O13845	Schizosaccharomyces_pombe	Schizosaccharomyces_pombe	0.635
O43071_O14161	Schizosaccharomyces_pombe	Schizosaccharomyces_pombe	0.887
O43071_O14187	Schizosaccharomyces_pombe	Schizosaccharomyces_pombe	0.887
O43071_O42661	Schizosaccharomyces_pombe	Schizosaccharomyces_pombe	0.614
O43071_O42945	Schizosaccharomyces_pombe	Schizosaccharomyces_pombe	0.619
O43071_O43071	Schizosaccharomyces_pombe	Schizosaccharomyces_pombe	0.889
O43071_O74555	Schizosaccharomyces_pombe	Schizosaccharomyces_pombe	0.886
O43071_O94316	Schizosaccharomyces_pombe	Schizosaccharomyces_pombe	0.696
O43071_O94417	Schizosaccharomyces_pombe	Schizosaccharomyces_pombe	0.89
O43071_P78794	Schizosaccharomyces_pombe	Schizosaccharomyces_pombe	0.642
O43071_P87126	Schizosaccharomyces_pombe	Schizosaccharomyces_pombe	0.892
O43071_Q09909	Schizosaccharomyces_pombe	Schizosaccharomyces_pombe	0.887
O43071_Q10752	Schizosaccharomyces_pombe	Schizosaccharomyces_pombe	0.733
O43071_Q9P7L8	Schizosaccharomyces_pombe	Schizosaccharomyces_pombe	0.628
O43071_Q9P7R6	Schizosaccharomyces_pombe	Schizosaccharomyces_pombe	0.636
O43071_Q9USV3	Schizosaccharomyces_pombe	Schizosaccharomyces_pombe	0.537
O43071_Q9UT24	Schizosaccharomyces_pombe	Schizosaccharomyces_pombe	0.74
O43071_Q9UUI3	Schizosaccharomyces_pombe	Schizosaccharomyces_pombe	0.89
O43079_O13928	Schizosaccharomyces_pombe	Schizosaccharomyces_pombe	0.709
O43085_O42914	Schizosaccharomyces_pombe	Schizosaccharomyces_pombe	0.889
O43085_O60143	Schizosaccharomyces_pombe	Schizosaccharomyces_pombe	0.831
O43085_O75000	Schizosaccharomyces_pombe	Schizosaccharomyces_pombe	0.822
O43085_P35679	Schizosaccharomyces_pombe	Schizosaccharomyces_pombe	0.891
O43085_P41836	Schizosaccharomyces_pombe	Schizosaccharomyces_pombe	0.842
O43085_Q09668	Schizosaccharomyces_pombe	Schizosaccharomyces_pombe	0.891
O43085_Q10101	Schizosaccharomyces_pombe	Schizosaccharomyces_pombe	0.665
O43085_Q9HE10	Schizosaccharomyces_pombe	Schizosaccharomyces_pombe	0.89
O43085_Q9UTK7	Schizosaccharomyces_pombe	Schizosaccharomyces_pombe	0.884
O43086_O59790	Schizosaccharomyces_pombe	Schizosaccharomyces_pombe	0.841
O43114_O42709	Schizosaccharomyces_pombe	Schizosaccharomyces_pombe	0.611
O43114_P41411	Schizosaccharomyces_pombe	Schizosaccharomyces_pombe	0.619
O43114_Q10067	Schizosaccharomyces_pombe	Schizosaccharomyces_pombe	0.628
O44434_Q9XYW6	Drosophila_melanogaster	Drosophila_melanogaster	0.75
O44783_Q00174	Drosophila_melanogaster	Drosophila_melanogaster	0.889
O44783_Q9VTR8	Drosophila_melanogaster	Drosophila_melanogaster	0.892
O44783_Q9VX18	Drosophila_melanogaster	Drosophila_melanogaster	0.892
O44783_Q9W4B3	Drosophila_melanogaster	Drosophila_melanogaster	0.711
O44783_Q9XTN4	Drosophila_melanogaster	Drosophila_melanogaster	0.892
O46070_Q7KUZ5	Drosophila_melanogaster	Drosophila_melanogaster	0.515
O46070_Q9W3A7	Drosophila_melanogaster	Drosophila_melanogaster	0.629
O46089_Q9VXQ7	Drosophila_melanogaster	Drosophila_melanogaster	0.54
O46094_P07207	Drosophila_melanogaster	Drosophila_melanogaster	0.653
O46106_P19538	Drosophila_melanogaster	Drosophila_melanogaster	0.86
O46106_Q8IQG0	Drosophila_melanogaster	Drosophila_melanogaster	0.799
O46106_Q9VUA5	Drosophila_melanogaster	Drosophila_melanogaster	0.825
O46200_Q9VJ22	Drosophila_melanogaster	Drosophila_melanogaster	0.976
O46200_Q9VU13	Drosophila_melanogaster	Drosophila_melanogaster	0.976
O46201_Q9VMQ8	Drosophila_melanogaster	Drosophila_melanogaster	0.888
O46308_Q9VHC7	Drosophila_melanogaster	Drosophila_melanogaster	0.858
O46341_Q8ST83	Drosophila_melanogaster	Drosophila_melanogaster	0.881
O48533_Q84K72	Arabidopsis_thaliana	Arabidopsis_thaliana	0.9
O54857_Q63429	Rattus_norvegicus	Rattus_norvegicus	0.79
O59676_P09322	Schizosaccharomyces_pombe	Schizosaccharomyces_pombe	0.728
O59678_O14188	Schizosaccharomyces_pombe	Schizosaccharomyces_pombe	0.814
O59678_Q9UTN3	Schizosaccharomyces_pombe	Schizosaccharomyces_pombe	0.823
O59702_O13919	Schizosaccharomyces_pombe	Schizosaccharomyces_pombe	0.89
O59702_P49777	Schizosaccharomyces_pombe	Schizosaccharomyces_pombe	0.89
O59706_Q9P7H6	Schizosaccharomyces_pombe	Schizosaccharomyces_pombe	0.824
O59734_O43071	Schizosaccharomyces_pombe	Schizosaccharomyces_pombe	0.886
O59734_Q12381	Schizosaccharomyces_pombe	Schizosaccharomyces_pombe	0.816
O59735_Q9P6M8	Schizosaccharomyces_pombe	Schizosaccharomyces_pombe	0.946
O59740_O14248	Schizosaccharomyces_pombe	Schizosaccharomyces_pombe	0.892
O59740_P25295	Schizosaccharomyces_pombe	Schizosaccharomyces_pombe	0.892
O59740_P87061	Schizosaccharomyces_pombe	Schizosaccharomyces_pombe	0.892
O59751_O59751	Schizosaccharomyces_pombe	Schizosaccharomyces_pombe	0.892
O59755_O59755	Schizosaccharomyces_pombe	Schizosaccharomyces_pombe	1
O59757_P04689	Schizosaccharomyces_pombe	Schizosaccharomyces_pombe	0.843
O59757_Q10430	Schizosaccharomyces_pombe	Schizosaccharomyces_pombe	0.976
O59791_O59791	Schizosaccharomyces_pombe	Schizosaccharomyces_pombe	0.773
O59793_O13849	Schizosaccharomyces_pombe	Schizosaccharomyces_pombe	0.82
O59793_O14243	Schizosaccharomyces_pombe	Schizosaccharomyces_pombe	0.89
O59793_O42872	Schizosaccharomyces_pombe	Schizosaccharomyces_pombe	0.772
O59793_O74424	Schizosaccharomyces_pombe	Schizosaccharomyces_pombe	0.892
O59793_O94244	Schizosaccharomyces_pombe	Schizosaccharomyces_pombe	0.82
O59793_O94372	Schizosaccharomyces_pombe	Schizosaccharomyces_pombe	0.891
O59793_P49731	Schizosaccharomyces_pombe	Schizosaccharomyces_pombe	0.823
O59793_P49777	Schizosaccharomyces_pombe	Schizosaccharomyces_pombe	0.892
O59793_Q10173	Schizosaccharomyces_pombe	Schizosaccharomyces_pombe	0.818
O59793_Q10281	Schizosaccharomyces_pombe	Schizosaccharomyces_pombe	0.669
O59793_Q8WZK0	Schizosaccharomyces_pombe	Schizosaccharomyces_pombe	0.808
O59793_Q9P6H9	Schizosaccharomyces_pombe	Schizosaccharomyces_pombe	0.976
O59793_Q9P7S2	Schizosaccharomyces_pombe	Schizosaccharomyces_pombe	0.891
O59794_O94276	Schizosaccharomyces_pombe	Schizosaccharomyces_pombe	0.697
O59827_O59827	Schizosaccharomyces_pombe	Schizosaccharomyces_pombe	0.889
O59833_O94276	Schizosaccharomyces_pombe	Schizosaccharomyces_pombe	0.619
O59855_O13807	Schizosaccharomyces_pombe	Schizosaccharomyces_pombe	0.774
O59855_O94276	Schizosaccharomyces_pombe	Schizosaccharomyces_pombe	0.561
O59855_Q09823	Schizosaccharomyces_pombe	Schizosaccharomyces_pombe	0.746
O59945_O14188	Schizosaccharomyces_pombe	Schizosaccharomyces_pombe	0.892
O59945_Q10434	Schizosaccharomyces_pombe	Schizosaccharomyces_pombe	0.892
O60016_O14122	Schizosaccharomyces_pombe	Schizosaccharomyces_pombe	0.624
O60052_P32434	Schizosaccharomyces_pombe	Schizosaccharomyces_pombe	0.953
O60064_P87126	Schizosaccharomyces_pombe	Schizosaccharomyces_pombe	0.71
O60070_O60070	Schizosaccharomyces_pombe	Schizosaccharomyces_pombe	0.882
O60070_Q10077	Schizosaccharomyces_pombe	Schizosaccharomyces_pombe	0.887
O60079_Q09760	Schizosaccharomyces_pombe	Schizosaccharomyces_pombe	0.759
O60101_Q9Y709	Schizosaccharomyces_pombe	Schizosaccharomyces_pombe	0.835
O60108_P49777	Schizosaccharomyces_pombe	Schizosaccharomyces_pombe	0.892
O60126_Q09811	Schizosaccharomyces_pombe	Schizosaccharomyces_pombe	0.838
O60128_Q9UTN3	Schizosaccharomyces_pombe	Schizosaccharomyces_pombe	0.658
O60132_P87061	Schizosaccharomyces_pombe	Schizosaccharomyces_pombe	0.892
O60137_O74508	Schizosaccharomyces_pombe	Schizosaccharomyces_pombe	0.888
O60143_O94276	Schizosaccharomyces_pombe	Schizosaccharomyces_pombe	0.58
O60144_Q9UTN3	Schizosaccharomyces_pombe	Schizosaccharomyces_pombe	0.819
O60164_Q09330	Schizosaccharomyces_pombe	Schizosaccharomyces_pombe	0.83
O60174_O14229	Schizosaccharomyces_pombe	Schizosaccharomyces_pombe	0.888
O60176_O94276	Schizosaccharomyces_pombe	Schizosaccharomyces_pombe	0.953
O60176_Q9Y802	Schizosaccharomyces_pombe	Schizosaccharomyces_pombe	0.976
O60184_Q9UUG8	Schizosaccharomyces_pombe	Schizosaccharomyces_pombe	0.794
O60187_O60187	Schizosaccharomyces_pombe	Schizosaccharomyces_pombe	1
O60187_P87027	Schizosaccharomyces_pombe	Schizosaccharomyces_pombe	0.976
O60187_Q10951	Schizosaccharomyces_pombe	Schizosaccharomyces_pombe	1
O60200_P25567	Saccharomyces_cerevisiae	Saccharomyces_cerevisiae	0.976
O61348_Q24564	Drosophila_melanogaster	Drosophila_melanogaster	0.817
O61351_Q9W0B3	Drosophila_melanogaster	Drosophila_melanogaster	0.507
O62530_Q9VCV3	Drosophila_melanogaster	Drosophila_melanogaster	0.684
O64602_Q9C6Z3	Arabidopsis_thaliana	Arabidopsis_thaliana	0.502
O64735_Q9FHW2	Arabidopsis_thaliana	Arabidopsis_thaliana	0.791
O65683_O65683	Arabidopsis_thaliana	Arabidopsis_thaliana	1
O65683_Q9FUD3	Arabidopsis_thaliana	Arabidopsis_thaliana	0.976
O74113_Q09761	Schizosaccharomyces_pombe	Schizosaccharomyces_pombe	0.602
O74175_O94260	Schizosaccharomyces_pombe	Schizosaccharomyces_pombe	0.946
O74175_Q9P795	Schizosaccharomyces_pombe	Schizosaccharomyces_pombe	0.574
O74175_Q9UTN3	Schizosaccharomyces_pombe	Schizosaccharomyces_pombe	0.8
O74302_P36012	Saccharomyces_cerevisiae	Saccharomyces_cerevisiae	0.946
O74302_P43588	Saccharomyces_cerevisiae	Saccharomyces_cerevisiae	0.976
O74304_O60132	Schizosaccharomyces_pombe	Schizosaccharomyces_pombe	0.89
O74304_P33886	Schizosaccharomyces_pombe	Schizosaccharomyces_pombe	0.884
O74309_O13775	Schizosaccharomyces_pombe	Schizosaccharomyces_pombe	0.767
O74309_O74309	Schizosaccharomyces_pombe	Schizosaccharomyces_pombe	0.517
O74309_O74445	Schizosaccharomyces_pombe	Schizosaccharomyces_pombe	0.635
O74309_P31411	Schizosaccharomyces_pombe	Schizosaccharomyces_pombe	0.682
O74309_P36580	Schizosaccharomyces_pombe	Schizosaccharomyces_pombe	0.525
O74309_P36620	Schizosaccharomyces_pombe	Schizosaccharomyces_pombe	0.539
O74309_P41887	Schizosaccharomyces_pombe	Schizosaccharomyces_pombe	0.504
O74309_P78780	Schizosaccharomyces_pombe	Schizosaccharomyces_pombe	0.689
O74309_P87314	Schizosaccharomyces_pombe	Schizosaccharomyces_pombe	0.635
O74309_P87315	Schizosaccharomyces_pombe	Schizosaccharomyces_pombe	0.647
O74309_Q09794	Schizosaccharomyces_pombe	Schizosaccharomyces_pombe	0.581
O74309_Q10265	Schizosaccharomyces_pombe	Schizosaccharomyces_pombe	0.508
O74350_Q10064	Schizosaccharomyces_pombe	Schizosaccharomyces_pombe	0.794
O74358_O42659	Schizosaccharomyces_pombe	Schizosaccharomyces_pombe	0.946
O74358_O59767	Schizosaccharomyces_pombe	Schizosaccharomyces_pombe	0.946
O74358_Q874R3	Schizosaccharomyces_pombe	Schizosaccharomyces_pombe	0.897
O74358_Q9URV2	Schizosaccharomyces_pombe	Schizosaccharomyces_pombe	0.945
O74405_O75000	Schizosaccharomyces_pombe	Schizosaccharomyces_pombe	0.668
O74440_P41878	Schizosaccharomyces_pombe	Schizosaccharomyces_pombe	0.815
O74462_O13282	Schizosaccharomyces_pombe	Schizosaccharomyces_pombe	0.809
O74462_P50998	Schizosaccharomyces_pombe	Schizosaccharomyces_pombe	0.813
O74462_Q9HFE8	Schizosaccharomyces_pombe	Schizosaccharomyces_pombe	0.89
O74473_P87027	Schizosaccharomyces_pombe	Schizosaccharomyces_pombe	0.976
O74476_O14227	Schizosaccharomyces_pombe	Schizosaccharomyces_pombe	0.837
O74515_P09322	Schizosaccharomyces_pombe	Schizosaccharomyces_pombe	0.596
O74515_P09988	Schizosaccharomyces_pombe	Schizosaccharomyces_pombe	0.594
O74515_P87314	Schizosaccharomyces_pombe	Schizosaccharomyces_pombe	0.89
O74515_P87315	Schizosaccharomyces_pombe	Schizosaccharomyces_pombe	0.892
O74517_O14187	Schizosaccharomyces_pombe	Schizosaccharomyces_pombe	0.809
O74517_O59800	Schizosaccharomyces_pombe	Schizosaccharomyces_pombe	0.787
O74517_O94508	Schizosaccharomyces_pombe	Schizosaccharomyces_pombe	0.674
O74534_O94276	Schizosaccharomyces_pombe	Schizosaccharomyces_pombe	0.788
O74536_P78789	Schizosaccharomyces_pombe	Schizosaccharomyces_pombe	0.599
O74536_Q10343	Schizosaccharomyces_pombe	Schizosaccharomyces_pombe	0.542
O74547_O14356	Schizosaccharomyces_pombe	Schizosaccharomyces_pombe	0.84
O74555_P87126	Schizosaccharomyces_pombe	Schizosaccharomyces_pombe	0.887
O74557_O94276	Schizosaccharomyces_pombe	Schizosaccharomyces_pombe	0.58
O74560_O74910	Schizosaccharomyces_pombe	Schizosaccharomyces_pombe	0.976
O74560_P40381	Schizosaccharomyces_pombe	Schizosaccharomyces_pombe	0.891
O74563_O13351	Schizosaccharomyces_pombe	Schizosaccharomyces_pombe	0.701
O74563_O94276	Schizosaccharomyces_pombe	Schizosaccharomyces_pombe	0.725
O74627_P04551	Schizosaccharomyces_pombe	Schizosaccharomyces_pombe	0.734
O74630_Q10432	Schizosaccharomyces_pombe	Schizosaccharomyces_pombe	0.892
O74630_Q9P7T4	Schizosaccharomyces_pombe	Schizosaccharomyces_pombe	0.888
O74635_Q9P376	Schizosaccharomyces_pombe	Schizosaccharomyces_pombe	0.885
O74700_O74700	Saccharomyces_cerevisiae	Saccharomyces_cerevisiae	0.89
O74700_P27882	Saccharomyces_cerevisiae	Saccharomyces_cerevisiae	0.882
O74700_P32505	Saccharomyces_cerevisiae	Saccharomyces_cerevisiae	0.886
O74700_P36046	Saccharomyces_cerevisiae	Saccharomyces_cerevisiae	0.976
O74700_P47045	Saccharomyces_cerevisiae	Saccharomyces_cerevisiae	0.73
O74700_P53040	Saccharomyces_cerevisiae	Saccharomyces_cerevisiae	0.86
O74700_Q12034	Saccharomyces_cerevisiae	Saccharomyces_cerevisiae	0.976
O74718_Q9USL5	Schizosaccharomyces_pombe	Schizosaccharomyces_pombe	0.529
O74756_Q9UUG5	Schizosaccharomyces_pombe	Schizosaccharomyces_pombe	0.736
O74772_P87126	Schizosaccharomyces_pombe	Schizosaccharomyces_pombe	0.569
O74778_O13959	Schizosaccharomyces_pombe	Schizosaccharomyces_pombe	0.953
O74779_O94276	Schizosaccharomyces_pombe	Schizosaccharomyces_pombe	0.953
O74790_O14318	Schizosaccharomyces_pombe	Schizosaccharomyces_pombe	0.976
O74791_O14188	Schizosaccharomyces_pombe	Schizosaccharomyces_pombe	0.892
O74792_O74792	Schizosaccharomyces_pombe	Schizosaccharomyces_pombe	1
O74796_Q9Y794	Schizosaccharomyces_pombe	Schizosaccharomyces_pombe	0.839
O74824_O13955	Schizosaccharomyces_pombe	Schizosaccharomyces_pombe	0.84
O74824_P87141	Schizosaccharomyces_pombe	Schizosaccharomyces_pombe	0.719
O74825_O94646	Schizosaccharomyces_pombe	Schizosaccharomyces_pombe	0.548
O74825_P36594	Schizosaccharomyces_pombe	Schizosaccharomyces_pombe	0.542
O74825_Q9P376	Schizosaccharomyces_pombe	Schizosaccharomyces_pombe	0.716
O74835_Q9UTN3	Schizosaccharomyces_pombe	Schizosaccharomyces_pombe	0.839
O74842_Q09823	Schizosaccharomyces_pombe	Schizosaccharomyces_pombe	0.89
O74843_O74843	Schizosaccharomyces_pombe	Schizosaccharomyces_pombe	0.884
O74845_Q10369	Schizosaccharomyces_pombe	Schizosaccharomyces_pombe	0.892
O74854_Q9Y709	Schizosaccharomyces_pombe	Schizosaccharomyces_pombe	0.778
O74861_O42858	Schizosaccharomyces_pombe	Schizosaccharomyces_pombe	0.946
O74861_O60137	Schizosaccharomyces_pombe	Schizosaccharomyces_pombe	0.976
O74861_O74508	Schizosaccharomyces_pombe	Schizosaccharomyces_pombe	0.976
O74861_O74861	Schizosaccharomyces_pombe	Schizosaccharomyces_pombe	1
O74861_Q10077	Schizosaccharomyces_pombe	Schizosaccharomyces_pombe	0.976
O74861_Q10321	Schizosaccharomyces_pombe	Schizosaccharomyces_pombe	0.945
O74862_Q09330	Schizosaccharomyces_pombe	Schizosaccharomyces_pombe	0.727
O74871_O59790	Schizosaccharomyces_pombe	Schizosaccharomyces_pombe	0.945
O74874_O14302	Schizosaccharomyces_pombe	Schizosaccharomyces_pombe	0.812
O74881_O13959	Schizosaccharomyces_pombe	Schizosaccharomyces_pombe	0.976
O74895_Q9UTN3	Schizosaccharomyces_pombe	Schizosaccharomyces_pombe	0.889
O74904_O43085	Schizosaccharomyces_pombe	Schizosaccharomyces_pombe	0.816
O74904_Q9UTN3	Schizosaccharomyces_pombe	Schizosaccharomyces_pombe	0.819
O74910_P40381	Schizosaccharomyces_pombe	Schizosaccharomyces_pombe	0.976
O74910_Q10426	Schizosaccharomyces_pombe	Schizosaccharomyces_pombe	0.54
O74946_Q09142	Schizosaccharomyces_pombe	Schizosaccharomyces_pombe	0.892
O74957_O13862	Schizosaccharomyces_pombe	Schizosaccharomyces_pombe	0.976
O74957_Q09884	Schizosaccharomyces_pombe	Schizosaccharomyces_pombe	0.661
O74960_P87126	Schizosaccharomyces_pombe	Schizosaccharomyces_pombe	0.812
O74964_Q9P7S3	Schizosaccharomyces_pombe	Schizosaccharomyces_pombe	0.841
O74964_Q9P7W8	Schizosaccharomyces_pombe	Schizosaccharomyces_pombe	0.676
O74975_Q9P6M8	Schizosaccharomyces_pombe	Schizosaccharomyces_pombe	0.945
O74983_O13685	Schizosaccharomyces_pombe	Schizosaccharomyces_pombe	0.648
O75000_Q09826	Schizosaccharomyces_pombe	Schizosaccharomyces_pombe	0.631
O75001_O74113	Schizosaccharomyces_pombe	Schizosaccharomyces_pombe	0.819
O75001_O94450	Schizosaccharomyces_pombe	Schizosaccharomyces_pombe	0.889
O75001_P40377	Schizosaccharomyces_pombe	Schizosaccharomyces_pombe	0.831
O75001_P49731	Schizosaccharomyces_pombe	Schizosaccharomyces_pombe	0.835
O75004_Q03392	Schizosaccharomyces_pombe	Schizosaccharomyces_pombe	0.809
O75011_Q9HDV6	Schizosaccharomyces_pombe	Schizosaccharomyces_pombe	0.517
O75012_P22353	Saccharomyces_cerevisiae	Saccharomyces_cerevisiae	0.953
O75012_P32505	Saccharomyces_cerevisiae	Saccharomyces_cerevisiae	0.976
O75012_P33759	Saccharomyces_cerevisiae	Saccharomyces_cerevisiae	0.953
O75012_P40496	Saccharomyces_cerevisiae	Saccharomyces_cerevisiae	0.953
O75012_P40513	Saccharomyces_cerevisiae	Saccharomyces_cerevisiae	1
O75012_P47116	Saccharomyces_cerevisiae	Saccharomyces_cerevisiae	1
O75012_Q12034	Saccharomyces_cerevisiae	Saccharomyces_cerevisiae	1
O75012_Q12469	Saccharomyces_cerevisiae	Saccharomyces_cerevisiae	0.976
O75674_Q8IZL8	Homo_sapiens	Homo_sapiens	0.877
O76460_Q9VH95	Drosophila_melanogaster	Drosophila_melanogaster	0.569
O76861_Q9VPY4	Drosophila_melanogaster	Drosophila_melanogaster	0.835
O76863_Q8I8V0	Drosophila_melanogaster	Drosophila_melanogaster	0.677
O76908_Q9XZS4	Drosophila_melanogaster	Drosophila_melanogaster	0.886
O76924_Q7K738	Drosophila_melanogaster	Drosophila_melanogaster	0.579
O76924_Q9VKC5	Drosophila_melanogaster	Drosophila_melanogaster	0.953
O76924_Q9VMW8	Drosophila_melanogaster	Drosophila_melanogaster	0.571
O76927_A1ZAC8	Drosophila_melanogaster	Drosophila_melanogaster	0.655
O76927_Q9VFH4	Drosophila_melanogaster	Drosophila_melanogaster	0.953
O76928_Q9W1H7	Drosophila_melanogaster	Drosophila_melanogaster	0.862
O76932_Q7K306	Drosophila_melanogaster	Drosophila_melanogaster	0.559
O77051_Q24318	Drosophila_melanogaster	Drosophila_melanogaster	0.884
O77051_Q24472	Drosophila_melanogaster	Drosophila_melanogaster	0.883
O77051_Q4V5L1	Drosophila_melanogaster	Drosophila_melanogaster	0.883
O77051_Q8SXL5	Drosophila_melanogaster	Drosophila_melanogaster	0.976
O77051_Q9VS41	Drosophila_melanogaster	Drosophila_melanogaster	0.595
O77051_Q9W1H7	Drosophila_melanogaster	Drosophila_melanogaster	0.976
O77134_Q9U9Q2	Drosophila_melanogaster	Drosophila_melanogaster	0.525
O77135_Q9W157	Drosophila_melanogaster	Drosophila_melanogaster	0.539
O77425_Q9VZK8	Drosophila_melanogaster	Drosophila_melanogaster	0.697
O80489_Q9C6B3	Arabidopsis_thaliana	Arabidopsis_thaliana	0.652
O80489_Q9SZZ4	Arabidopsis_thaliana	Arabidopsis_thaliana	0.537
O80678_O80678	Arabidopsis_thaliana	Arabidopsis_thaliana	0.89
O82741_Q9FFZ1	Arabidopsis_thaliana	Arabidopsis_thaliana	0.658
O94235_O94235	Schizosaccharomyces_pombe	Schizosaccharomyces_pombe	0.883
O94241_Q9P7X7	Schizosaccharomyces_pombe	Schizosaccharomyces_pombe	0.628
O94241_Q9UT79	Schizosaccharomyces_pombe	Schizosaccharomyces_pombe	0.885
O94260_Q09757	Schizosaccharomyces_pombe	Schizosaccharomyces_pombe	0.901
O94260_Q9P784	Schizosaccharomyces_pombe	Schizosaccharomyces_pombe	0.976
O94276_O74905	Schizosaccharomyces_pombe	Schizosaccharomyces_pombe	0.953
O94276_O75000	Schizosaccharomyces_pombe	Schizosaccharomyces_pombe	0.511
O94276_O94515	Schizosaccharomyces_pombe	Schizosaccharomyces_pombe	0.58
O94276_P05767	Schizosaccharomyces_pombe	Schizosaccharomyces_pombe	0.953
O94276_P31209	Schizosaccharomyces_pombe	Schizosaccharomyces_pombe	0.851
O94276_P31411	Schizosaccharomyces_pombe	Schizosaccharomyces_pombe	0.875
O94276_P78768	Schizosaccharomyces_pombe	Schizosaccharomyces_pombe	0.547
O94276_P78820	Schizosaccharomyces_pombe	Schizosaccharomyces_pombe	0.542
O94276_P79013	Schizosaccharomyces_pombe	Schizosaccharomyces_pombe	0.577
O94276_Q09805	Schizosaccharomyces_pombe	Schizosaccharomyces_pombe	0.79
O94276_Q09835	Schizosaccharomyces_pombe	Schizosaccharomyces_pombe	0.953
O94276_Q09919	Schizosaccharomyces_pombe	Schizosaccharomyces_pombe	0.578
O94276_Q10164	Schizosaccharomyces_pombe	Schizosaccharomyces_pombe	0.734
O94276_Q10349	Schizosaccharomyces_pombe	Schizosaccharomyces_pombe	0.759
O94276_Q10426	Schizosaccharomyces_pombe	Schizosaccharomyces_pombe	0.522
O94276_Q96WW3	Schizosaccharomyces_pombe	Schizosaccharomyces_pombe	0.953
O94276_Q9HEQ9	Schizosaccharomyces_pombe	Schizosaccharomyces_pombe	0.953
O94276_Q9HGN3	Schizosaccharomyces_pombe	Schizosaccharomyces_pombe	0.893
O94276_Q9P6K1	Schizosaccharomyces_pombe	Schizosaccharomyces_pombe	0.566
O94276_Q9URZ4	Schizosaccharomyces_pombe	Schizosaccharomyces_pombe	0.624
O94276_Q9USU5	Schizosaccharomyces_pombe	Schizosaccharomyces_pombe	0.635
O94276_Q9UT44	Schizosaccharomyces_pombe	Schizosaccharomyces_pombe	0.581
O94276_Q9Y802	Schizosaccharomyces_pombe	Schizosaccharomyces_pombe	0.765
O94276_Q9Y819	Schizosaccharomyces_pombe	Schizosaccharomyces_pombe	0.503
O94308_O13807	Schizosaccharomyces_pombe	Schizosaccharomyces_pombe	0.892
O94308_Q9HFR0	Schizosaccharomyces_pombe	Schizosaccharomyces_pombe	0.891
O94329_Q9P7X6	Schizosaccharomyces_pombe	Schizosaccharomyces_pombe	0.839
O94329_Q9UTC3	Schizosaccharomyces_pombe	Schizosaccharomyces_pombe	0.831
O94358_O94276	Schizosaccharomyces_pombe	Schizosaccharomyces_pombe	0.729
O94359_P87126	Schizosaccharomyces_pombe	Schizosaccharomyces_pombe	0.668
O94360_O74473	Schizosaccharomyces_pombe	Schizosaccharomyces_pombe	0.86
O94360_P05933	Schizosaccharomyces_pombe	Schizosaccharomyces_pombe	0.583
O94395_O94451	Schizosaccharomyces_pombe	Schizosaccharomyces_pombe	0.946
O94397_Q9HFE8	Schizosaccharomyces_pombe	Schizosaccharomyces_pombe	0.976
O94417_P87126	Schizosaccharomyces_pombe	Schizosaccharomyces_pombe	0.891
O94421_O14470	Schizosaccharomyces_pombe	Schizosaccharomyces_pombe	0.689
O94421_O74792	Schizosaccharomyces_pombe	Schizosaccharomyces_pombe	0.976
O94421_O94421	Schizosaccharomyces_pombe	Schizosaccharomyces_pombe	0.884
O94421_O94436	Schizosaccharomyces_pombe	Schizosaccharomyces_pombe	0.82
O94421_Q09699	Schizosaccharomyces_pombe	Schizosaccharomyces_pombe	0.883
O94421_Q9UTQ7	Schizosaccharomyces_pombe	Schizosaccharomyces_pombe	0.774
O94424_P37382	Schizosaccharomyces_pombe	Schizosaccharomyces_pombe	0.882
O94424_Q09191	Schizosaccharomyces_pombe	Schizosaccharomyces_pombe	0.829
O94436_O74792	Schizosaccharomyces_pombe	Schizosaccharomyces_pombe	0.946
O94438_O43085	Schizosaccharomyces_pombe	Schizosaccharomyces_pombe	0.817
O94438_O94276	Schizosaccharomyces_pombe	Schizosaccharomyces_pombe	0.572
O94444_Q9URV2	Schizosaccharomyces_pombe	Schizosaccharomyces_pombe	0.846
O94446_O13735	Schizosaccharomyces_pombe	Schizosaccharomyces_pombe	0.668
O94446_P36592	Schizosaccharomyces_pombe	Schizosaccharomyces_pombe	0.851
O94446_P87314	Schizosaccharomyces_pombe	Schizosaccharomyces_pombe	0.754
O94446_Q09813	Schizosaccharomyces_pombe	Schizosaccharomyces_pombe	0.626
O94449_O43086	Schizosaccharomyces_pombe	Schizosaccharomyces_pombe	0.882
O94449_Q9USQ1	Schizosaccharomyces_pombe	Schizosaccharomyces_pombe	0.885
O94454_Q9HFR0	Schizosaccharomyces_pombe	Schizosaccharomyces_pombe	0.891
O94477_O94477	Schizosaccharomyces_pombe	Schizosaccharomyces_pombe	0.892
O94487_Q10322	Schizosaccharomyces_pombe	Schizosaccharomyces_pombe	0.976
O94488_O74473	Schizosaccharomyces_pombe	Schizosaccharomyces_pombe	0.976
O94488_Q9Y705	Schizosaccharomyces_pombe	Schizosaccharomyces_pombe	0.891
O94508_O14097	Schizosaccharomyces_pombe	Schizosaccharomyces_pombe	0.976
O94508_P87126	Schizosaccharomyces_pombe	Schizosaccharomyces_pombe	0.892
O94513_O14164	Schizosaccharomyces_pombe	Schizosaccharomyces_pombe	0.835
O94513_O74760	Schizosaccharomyces_pombe	Schizosaccharomyces_pombe	0.819
O94513_O94444	Schizosaccharomyces_pombe	Schizosaccharomyces_pombe	0.886
O94513_O94513	Schizosaccharomyces_pombe	Schizosaccharomyces_pombe	0.89
O94513_P87048	Schizosaccharomyces_pombe	Schizosaccharomyces_pombe	0.821
O94514_O94276	Schizosaccharomyces_pombe	Schizosaccharomyces_pombe	0.719
O94531_O94531	Schizosaccharomyces_pombe	Schizosaccharomyces_pombe	0.772
O94532_O74653	Schizosaccharomyces_pombe	Schizosaccharomyces_pombe	0.816
O94532_P87061	Schizosaccharomyces_pombe	Schizosaccharomyces_pombe	0.825
O94534_O14343	Schizosaccharomyces_pombe	Schizosaccharomyces_pombe	0.892
O94538_O94650	Schizosaccharomyces_pombe	Schizosaccharomyces_pombe	0.543
O94556_O59767	Schizosaccharomyces_pombe	Schizosaccharomyces_pombe	0.807
O94556_O94556	Schizosaccharomyces_pombe	Schizosaccharomyces_pombe	0.884
O94565_Q9P6M8	Schizosaccharomyces_pombe	Schizosaccharomyces_pombe	0.976
O94567_O14188	Schizosaccharomyces_pombe	Schizosaccharomyces_pombe	0.638
O94600_Q9P3W5	Schizosaccharomyces_pombe	Schizosaccharomyces_pombe	0.649
O94603_P40381	Schizosaccharomyces_pombe	Schizosaccharomyces_pombe	0.976
O94603_Q10990	Schizosaccharomyces_pombe	Schizosaccharomyces_pombe	0.529
O94643_O13952	Schizosaccharomyces_pombe	Schizosaccharomyces_pombe	0.836
O94643_O74844	Schizosaccharomyces_pombe	Schizosaccharomyces_pombe	0.976
O94643_O94261	Schizosaccharomyces_pombe	Schizosaccharomyces_pombe	0.976
O94643_O94494	Schizosaccharomyces_pombe	Schizosaccharomyces_pombe	0.892
O94643_Q9US26	Schizosaccharomyces_pombe	Schizosaccharomyces_pombe	0.892
O94643_Q9UTP3	Schizosaccharomyces_pombe	Schizosaccharomyces_pombe	0.829
O94646_Q9HE02	Schizosaccharomyces_pombe	Schizosaccharomyces_pombe	0.838
O94668_Q4PIR3	Schizosaccharomyces_pombe	Schizosaccharomyces_pombe	0.61
O94668_Q6BDR8	Schizosaccharomyces_pombe	Schizosaccharomyces_pombe	0.863
O94684_P36613	Schizosaccharomyces_pombe	Schizosaccharomyces_pombe	0.727
O94684_Q9Y709	Schizosaccharomyces_pombe	Schizosaccharomyces_pombe	0.757
O94691_O60070	Schizosaccharomyces_pombe	Schizosaccharomyces_pombe	0.891
O94691_Q10077	Schizosaccharomyces_pombe	Schizosaccharomyces_pombe	0.892
O94691_Q9HDV4	Schizosaccharomyces_pombe	Schizosaccharomyces_pombe	0.892
O94692_O13682	Schizosaccharomyces_pombe	Schizosaccharomyces_pombe	0.731
O94722_O94722	Schizosaccharomyces_pombe	Schizosaccharomyces_pombe	0.888
O94742_P17157	Saccharomyces_cerevisiae	Saccharomyces_cerevisiae	0.976
O94742_P22141	Saccharomyces_cerevisiae	Saccharomyces_cerevisiae	0.899
O94742_P32628	Saccharomyces_cerevisiae	Saccharomyces_cerevisiae	0.946
O94742_P33297	Saccharomyces_cerevisiae	Saccharomyces_cerevisiae	0.946
O94742_P47130	Saccharomyces_cerevisiae	Saccharomyces_cerevisiae	0.976
O94742_P53010	Saccharomyces_cerevisiae	Saccharomyces_cerevisiae	1
O94742_Q06103	Saccharomyces_cerevisiae	Saccharomyces_cerevisiae	0.976
O94742_Q08723	Saccharomyces_cerevisiae	Saccharomyces_cerevisiae	1
O94742_Q12034	Saccharomyces_cerevisiae	Saccharomyces_cerevisiae	1
O94742_Q12049	Saccharomyces_cerevisiae	Saccharomyces_cerevisiae	1
O94751_O42860	Schizosaccharomyces_pombe	Schizosaccharomyces_pombe	0.715
O94751_Q9P7A0	Schizosaccharomyces_pombe	Schizosaccharomyces_pombe	0.792
O94754_O94276	Schizosaccharomyces_pombe	Schizosaccharomyces_pombe	0.742
O94754_Q9P795	Schizosaccharomyces_pombe	Schizosaccharomyces_pombe	0.888
O97059_Q9VSY9	Drosophila_melanogaster	Drosophila_melanogaster	0.901
O97059_Q9VUK7	Drosophila_melanogaster	Drosophila_melanogaster	0.9
O97111_P08111	Drosophila_melanogaster	Drosophila_melanogaster	0.89
O97111_Q9VB22	Drosophila_melanogaster	Drosophila_melanogaster	0.886
O97111_Q9VCB1	Drosophila_melanogaster	Drosophila_melanogaster	0.722
O97125_Q7KVF3	Drosophila_melanogaster	Drosophila_melanogaster	0.724
O97125_Q9W191	Drosophila_melanogaster	Drosophila_melanogaster	0.884
O97143_A1Z6G4	Drosophila_melanogaster	Drosophila_melanogaster	0.888
O97143_B6VQA1	Drosophila_melanogaster	Drosophila_melanogaster	0.976
O97143_O46070	Drosophila_melanogaster	Drosophila_melanogaster	0.976
O97143_Q7K306	Drosophila_melanogaster	Drosophila_melanogaster	0.625
O97143_Q8SXL5	Drosophila_melanogaster	Drosophila_melanogaster	0.976
O97143_Q8SZP2	Drosophila_melanogaster	Drosophila_melanogaster	0.611
O97143_Q9VKH6	Drosophila_melanogaster	Drosophila_melanogaster	0.676
O97143_Q9VL27	Drosophila_melanogaster	Drosophila_melanogaster	0.887
O97143_Q9VWT7	Drosophila_melanogaster	Drosophila_melanogaster	0.601
O97143_Q9VZG2	Drosophila_melanogaster	Drosophila_melanogaster	0.54
O97143_Q9W351	Drosophila_melanogaster	Drosophila_melanogaster	0.619
O97143_Q9Y149	Drosophila_melanogaster	Drosophila_melanogaster	0.88
O97183_Q9VFC2	Drosophila_melanogaster	Drosophila_melanogaster	0.632
O97183_Q9W4Z2	Drosophila_melanogaster	Drosophila_melanogaster	0.644
O97365_Q9VJD4	Drosophila_melanogaster	Drosophila_melanogaster	0.953
O97420_P19889	Drosophila_melanogaster	Drosophila_melanogaster	0.946
O97420_Q4V5L1	Drosophila_melanogaster	Drosophila_melanogaster	0.976
O97420_Q8T414	Drosophila_melanogaster	Drosophila_melanogaster	0.768
O97420_Q9VHV5	Drosophila_melanogaster	Drosophila_melanogaster	0.851
O97420_Q9VMQ8	Drosophila_melanogaster	Drosophila_melanogaster	0.976
O97420_Q9VVB4	Drosophila_melanogaster	Drosophila_melanogaster	0.946
O97420_Q9Y0S9	Drosophila_melanogaster	Drosophila_melanogaster	0.946
P00044_P00431	Saccharomyces_cerevisiae	Saccharomyces_cerevisiae	0.889
P00044_P25567	Saccharomyces_cerevisiae	Saccharomyces_cerevisiae	0.976
P00044_P27882	Saccharomyces_cerevisiae	Saccharomyces_cerevisiae	0.881
P00044_P36046	Saccharomyces_cerevisiae	Saccharomyces_cerevisiae	0.976
P00044_P36160	Saccharomyces_cerevisiae	Saccharomyces_cerevisiae	0.543
P00044_P38886	Saccharomyces_cerevisiae	Saccharomyces_cerevisiae	0.882
P00044_P43588	Saccharomyces_cerevisiae	Saccharomyces_cerevisiae	0.879
P00045_P23292	Saccharomyces_cerevisiae	Saccharomyces_cerevisiae	0.976
P00045_P33297	Saccharomyces_cerevisiae	Saccharomyces_cerevisiae	0.556
P00128_P07256	Saccharomyces_cerevisiae	Saccharomyces_cerevisiae	0.945
P00128_Q12034	Saccharomyces_cerevisiae	Saccharomyces_cerevisiae	0.946
P00175_P39515	Saccharomyces_cerevisiae	Saccharomyces_cerevisiae	0.504
P00330_P00330	Saccharomyces_cerevisiae	Saccharomyces_cerevisiae	0.539
P00330_P00942	Saccharomyces_cerevisiae	Saccharomyces_cerevisiae	0.562
P00330_P06169	Saccharomyces_cerevisiae	Saccharomyces_cerevisiae	0.572
P00330_P12709	Saccharomyces_cerevisiae	Saccharomyces_cerevisiae	0.661
P00330_P15108	Saccharomyces_cerevisiae	Saccharomyces_cerevisiae	0.556
P00330_P33891	Saccharomyces_cerevisiae	Saccharomyces_cerevisiae	0.868
P00330_P35177	Saccharomyces_cerevisiae	Saccharomyces_cerevisiae	0.846
P00330_P38237	Saccharomyces_cerevisiae	Saccharomyces_cerevisiae	0.589
P00330_P38737	Saccharomyces_cerevisiae	Saccharomyces_cerevisiae	0.711
P00330_P39715	Saccharomyces_cerevisiae	Saccharomyces_cerevisiae	0.664
P00330_P39735	Saccharomyces_cerevisiae	Saccharomyces_cerevisiae	0.727
P00330_P40568	Saccharomyces_cerevisiae	Saccharomyces_cerevisiae	0.634
P00330_P47054	Saccharomyces_cerevisiae	Saccharomyces_cerevisiae	0.687
P00330_P50102	Saccharomyces_cerevisiae	Saccharomyces_cerevisiae	0.64
P00330_P53040	Saccharomyces_cerevisiae	Saccharomyces_cerevisiae	0.506
P00330_P53064	Saccharomyces_cerevisiae	Saccharomyces_cerevisiae	0.641
P00330_P53741	Saccharomyces_cerevisiae	Saccharomyces_cerevisiae	0.629
P00330_P53917	Saccharomyces_cerevisiae	Saccharomyces_cerevisiae	0.727
P00330_P89105	Saccharomyces_cerevisiae	Saccharomyces_cerevisiae	0.595
P00330_Q03761	Saccharomyces_cerevisiae	Saccharomyces_cerevisiae	0.765
P00330_Q04410	Saccharomyces_cerevisiae	Saccharomyces_cerevisiae	0.545
P00330_Q06525	Saccharomyces_cerevisiae	Saccharomyces_cerevisiae	0.618
P00330_Q06697	Saccharomyces_cerevisiae	Saccharomyces_cerevisiae	0.729
P00330_Q08278	Saccharomyces_cerevisiae	Saccharomyces_cerevisiae	0.7
P00330_Q08649	Saccharomyces_cerevisiae	Saccharomyces_cerevisiae	0.737
P00330_Q08773	Saccharomyces_cerevisiae	Saccharomyces_cerevisiae	0.715
P00330_Q12315	Saccharomyces_cerevisiae	Saccharomyces_cerevisiae	0.683
P00330_Q12745	Saccharomyces_cerevisiae	Saccharomyces_cerevisiae	0.738
P00358_P13382	Saccharomyces_cerevisiae	Saccharomyces_cerevisiae	0.739
P00358_P38915	Saccharomyces_cerevisiae	Saccharomyces_cerevisiae	0.834
P00358_P53040	Saccharomyces_cerevisiae	Saccharomyces_cerevisiae	0.736
P00358_P53165	Saccharomyces_cerevisiae	Saccharomyces_cerevisiae	0.946
P00358_Q03330	Saccharomyces_cerevisiae	Saccharomyces_cerevisiae	0.833
P00358_Q03433	Saccharomyces_cerevisiae	Saccharomyces_cerevisiae	0.862
P00358_Q03496	Saccharomyces_cerevisiae	Saccharomyces_cerevisiae	0.738
P00358_Q03761	Saccharomyces_cerevisiae	Saccharomyces_cerevisiae	0.946
P00358_Q04978	Saccharomyces_cerevisiae	Saccharomyces_cerevisiae	0.946
P00358_Q06211	Saccharomyces_cerevisiae	Saccharomyces_cerevisiae	0.75
P00359_P00360	Saccharomyces_cerevisiae	Saccharomyces_cerevisiae	0.809
P00359_P00560	Saccharomyces_cerevisiae	Saccharomyces_cerevisiae	0.562
P00359_P02829	Saccharomyces_cerevisiae	Saccharomyces_cerevisiae	0.823
P00359_P11484	Saccharomyces_cerevisiae	Saccharomyces_cerevisiae	0.818
P00359_P22470	Saccharomyces_cerevisiae	Saccharomyces_cerevisiae	0.946
P00359_P32505	Saccharomyces_cerevisiae	Saccharomyces_cerevisiae	0.837
P00359_P32857	Saccharomyces_cerevisiae	Saccharomyces_cerevisiae	0.586
P00359_P35719	Saccharomyces_cerevisiae	Saccharomyces_cerevisiae	0.831
P00359_P36160	Saccharomyces_cerevisiae	Saccharomyces_cerevisiae	0.613
P00359_P38737	Saccharomyces_cerevisiae	Saccharomyces_cerevisiae	0.844
P00359_P38764	Saccharomyces_cerevisiae	Saccharomyces_cerevisiae	0.783
P00359_P38886	Saccharomyces_cerevisiae	Saccharomyces_cerevisiae	0.841
P00359_P38903	Saccharomyces_cerevisiae	Saccharomyces_cerevisiae	0.835
P00359_P39079	Saccharomyces_cerevisiae	Saccharomyces_cerevisiae	0.819
P00359_P40154	Saccharomyces_cerevisiae	Saccharomyces_cerevisiae	0.528
P00359_P40561	Saccharomyces_cerevisiae	Saccharomyces_cerevisiae	0.946
P00359_P40956	Saccharomyces_cerevisiae	Saccharomyces_cerevisiae	0.832
P00359_P45978	Saccharomyces_cerevisiae	Saccharomyces_cerevisiae	0.946
P00359_P50086	Saccharomyces_cerevisiae	Saccharomyces_cerevisiae	0.668
P00359_P52891	Saccharomyces_cerevisiae	Saccharomyces_cerevisiae	0.845
P00359_Q00416	Saccharomyces_cerevisiae	Saccharomyces_cerevisiae	0.841
P00359_Q04279	Saccharomyces_cerevisiae	Saccharomyces_cerevisiae	0.946
P00359_Q04439	Saccharomyces_cerevisiae	Saccharomyces_cerevisiae	0.836
P00359_Q12306	Saccharomyces_cerevisiae	Saccharomyces_cerevisiae	0.768
P00359_Q6Q560	Saccharomyces_cerevisiae	Saccharomyces_cerevisiae	0.946
P00360_P22470	Saccharomyces_cerevisiae	Saccharomyces_cerevisiae	0.946
P00360_P25649	Saccharomyces_cerevisiae	Saccharomyces_cerevisiae	0.849
P00360_P32523	Saccharomyces_cerevisiae	Saccharomyces_cerevisiae	0.758
P00360_P33297	Saccharomyces_cerevisiae	Saccharomyces_cerevisiae	0.559
P00360_P36135	Saccharomyces_cerevisiae	Saccharomyces_cerevisiae	0.621
P00360_P38129	Saccharomyces_cerevisiae	Saccharomyces_cerevisiae	0.946
P00360_P38915	Saccharomyces_cerevisiae	Saccharomyces_cerevisiae	0.837
P00360_P53040	Saccharomyces_cerevisiae	Saccharomyces_cerevisiae	0.796
P00360_P53316	Saccharomyces_cerevisiae	Saccharomyces_cerevisiae	0.946
P00360_Q12168	Saccharomyces_cerevisiae	Saccharomyces_cerevisiae	0.946
P00360_Q12390	Saccharomyces_cerevisiae	Saccharomyces_cerevisiae	0.66
P00401_P00163	Saccharomyces_cerevisiae	Saccharomyces_cerevisiae	0.885
P00401_P00420	Saccharomyces_cerevisiae	Saccharomyces_cerevisiae	0.832
P00401_P00424	Saccharomyces_cerevisiae	Saccharomyces_cerevisiae	0.824
P00401_P00427	Saccharomyces_cerevisiae	Saccharomyces_cerevisiae	0.826
P00401_P04037	Saccharomyces_cerevisiae	Saccharomyces_cerevisiae	0.63
P00401_P07256	Saccharomyces_cerevisiae	Saccharomyces_cerevisiae	0.976
P00401_P10174	Saccharomyces_cerevisiae	Saccharomyces_cerevisiae	0.821
P00401_P32799	Saccharomyces_cerevisiae	Saccharomyces_cerevisiae	0.824
P00410_P07256	Saccharomyces_cerevisiae	Saccharomyces_cerevisiae	0.946
P00410_P23833	Saccharomyces_cerevisiae	Saccharomyces_cerevisiae	0.546
P00410_P38072	Saccharomyces_cerevisiae	Saccharomyces_cerevisiae	0.61
P00410_P39952	Saccharomyces_cerevisiae	Saccharomyces_cerevisiae	0.836
P00410_P40961	Saccharomyces_cerevisiae	Saccharomyces_cerevisiae	0.758
P00410_P40990	Saccharomyces_cerevisiae	Saccharomyces_cerevisiae	0.793
P00410_P53239	Saccharomyces_cerevisiae	Saccharomyces_cerevisiae	0.652
P00410_P53266	Saccharomyces_cerevisiae	Saccharomyces_cerevisiae	0.657
P00410_P53721	Saccharomyces_cerevisiae	Saccharomyces_cerevisiae	0.728
P00420_P10834	Saccharomyces_cerevisiae	Saccharomyces_cerevisiae	0.821
P00420_P32335	Saccharomyces_cerevisiae	Saccharomyces_cerevisiae	0.514
P00424_P25567	Saccharomyces_cerevisiae	Saccharomyces_cerevisiae	0.946
P00425_P25567	Saccharomyces_cerevisiae	Saccharomyces_cerevisiae	0.976
P00425_P38745	Saccharomyces_cerevisiae	Saccharomyces_cerevisiae	0.536
P00431_P00431	Saccharomyces_cerevisiae	Saccharomyces_cerevisiae	0.892
P00431_P25567	Saccharomyces_cerevisiae	Saccharomyces_cerevisiae	0.976
P00445_P07866	Saccharomyces_cerevisiae	Saccharomyces_cerevisiae	0.976
P00445_P20081	Saccharomyces_cerevisiae	Saccharomyces_cerevisiae	0.822
P00445_P38886	Saccharomyces_cerevisiae	Saccharomyces_cerevisiae	0.891
P00445_Q04675	Saccharomyces_cerevisiae	Saccharomyces_cerevisiae	0.887
P00445_Q12306	Saccharomyces_cerevisiae	Saccharomyces_cerevisiae	0.833
P00447_Q96VH5	Saccharomyces_cerevisiae	Saccharomyces_cerevisiae	0.795
P00498_P38886	Saccharomyces_cerevisiae	Saccharomyces_cerevisiae	0.854
P00498_Q12034	Saccharomyces_cerevisiae	Saccharomyces_cerevisiae	0.876
P00528_O18683	Drosophila_melanogaster	Drosophila_melanogaster	0.819
P00528_P13008	Drosophila_melanogaster	Drosophila_melanogaster	0.953
P00546_P06738	Saccharomyces_cerevisiae	Saccharomyces_cerevisiae	0.63
P00546_P13186	Saccharomyces_cerevisiae	Saccharomyces_cerevisiae	0.666
P00546_P13382	Saccharomyces_cerevisiae	Saccharomyces_cerevisiae	0.522
P00546_P14180	Saccharomyces_cerevisiae	Saccharomyces_cerevisiae	0.779
P00546_P14737	Saccharomyces_cerevisiae	Saccharomyces_cerevisiae	0.901
P00546_P15315	Saccharomyces_cerevisiae	Saccharomyces_cerevisiae	0.543
P00546_P20437	Saccharomyces_cerevisiae	Saccharomyces_cerevisiae	0.882
P00546_P23179	Saccharomyces_cerevisiae	Saccharomyces_cerevisiae	0.877
P00546_P23748	Saccharomyces_cerevisiae	Saccharomyces_cerevisiae	0.885
P00546_P24482	Saccharomyces_cerevisiae	Saccharomyces_cerevisiae	0.723
P00546_P24583	Saccharomyces_cerevisiae	Saccharomyces_cerevisiae	0.689
P00546_P24869	Saccharomyces_cerevisiae	Saccharomyces_cerevisiae	0.902
P00546_P25302	Saccharomyces_cerevisiae	Saccharomyces_cerevisiae	0.901
P00546_P25558	Saccharomyces_cerevisiae	Saccharomyces_cerevisiae	0.674
P00546_P28006	Saccharomyces_cerevisiae	Saccharomyces_cerevisiae	0.901
P00546_P29366	Saccharomyces_cerevisiae	Saccharomyces_cerevisiae	0.747
P00546_P29461	Saccharomyces_cerevisiae	Saccharomyces_cerevisiae	0.871
P00546_P31111	Saccharomyces_cerevisiae	Saccharomyces_cerevisiae	0.901
P00546_P31380	Saccharomyces_cerevisiae	Saccharomyces_cerevisiae	0.901
P00546_P32336	Saccharomyces_cerevisiae	Saccharomyces_cerevisiae	0.902
P00546_P32380	Saccharomyces_cerevisiae	Saccharomyces_cerevisiae	0.901
P00546_P32891	Saccharomyces_cerevisiae	Saccharomyces_cerevisiae	0.707
P00546_P32944	Saccharomyces_cerevisiae	Saccharomyces_cerevisiae	0.902
P00546_P33419	Saccharomyces_cerevisiae	Saccharomyces_cerevisiae	0.902
P00546_P34252	Saccharomyces_cerevisiae	Saccharomyces_cerevisiae	0.614
P00546_P36094	Saccharomyces_cerevisiae	Saccharomyces_cerevisiae	0.901
P00546_P36157	Saccharomyces_cerevisiae	Saccharomyces_cerevisiae	0.901
P00546_P36158	Saccharomyces_cerevisiae	Saccharomyces_cerevisiae	0.693
P00546_P36165	Saccharomyces_cerevisiae	Saccharomyces_cerevisiae	0.713
P00546_P38205	Saccharomyces_cerevisiae	Saccharomyces_cerevisiae	0.674
P00546_P38257	Saccharomyces_cerevisiae	Saccharomyces_cerevisiae	0.711
P00546_P38261	Saccharomyces_cerevisiae	Saccharomyces_cerevisiae	0.901
P00546_P38277	Saccharomyces_cerevisiae	Saccharomyces_cerevisiae	0.901
P00546_P38283	Saccharomyces_cerevisiae	Saccharomyces_cerevisiae	0.902
P00546_P38634	Saccharomyces_cerevisiae	Saccharomyces_cerevisiae	0.524
P00546_P38903	Saccharomyces_cerevisiae	Saccharomyces_cerevisiae	0.663
P00546_P38928	Saccharomyces_cerevisiae	Saccharomyces_cerevisiae	0.901
P00546_P39016	Saccharomyces_cerevisiae	Saccharomyces_cerevisiae	0.902
P00546_P39083	Saccharomyces_cerevisiae	Saccharomyces_cerevisiae	0.873
P00546_P39685	Saccharomyces_cerevisiae	Saccharomyces_cerevisiae	0.63
P00546_P39705	Saccharomyces_cerevisiae	Saccharomyces_cerevisiae	0.901
P00546_P40020	Saccharomyces_cerevisiae	Saccharomyces_cerevisiae	0.902
P00546_P40048	Saccharomyces_cerevisiae	Saccharomyces_cerevisiae	0.902
P00546_P40095	Saccharomyces_cerevisiae	Saccharomyces_cerevisiae	0.901
P00546_P40457	Saccharomyces_cerevisiae	Saccharomyces_cerevisiae	0.584
P00546_P40463	Saccharomyces_cerevisiae	Saccharomyces_cerevisiae	0.902
P00546_P40537	Saccharomyces_cerevisiae	Saccharomyces_cerevisiae	0.902
P00546_P41813	Saccharomyces_cerevisiae	Saccharomyces_cerevisiae	0.901
P00546_P42839	Saccharomyces_cerevisiae	Saccharomyces_cerevisiae	0.565
P00546_P43568	Saccharomyces_cerevisiae	Saccharomyces_cerevisiae	0.665
P00546_P43588	Saccharomyces_cerevisiae	Saccharomyces_cerevisiae	0.617
P00546_P43605	Saccharomyces_cerevisiae	Saccharomyces_cerevisiae	0.622
P00546_P43618	Saccharomyces_cerevisiae	Saccharomyces_cerevisiae	0.608
P00546_P47039	Saccharomyces_cerevisiae	Saccharomyces_cerevisiae	0.676
P00546_P47074	Saccharomyces_cerevisiae	Saccharomyces_cerevisiae	0.901
P00546_P47104	Saccharomyces_cerevisiae	Saccharomyces_cerevisiae	0.688
P00546_P47116	Saccharomyces_cerevisiae	Saccharomyces_cerevisiae	0.902
P00546_P47128	Saccharomyces_cerevisiae	Saccharomyces_cerevisiae	0.9
P00546_P47135	Saccharomyces_cerevisiae	Saccharomyces_cerevisiae	0.902
P00546_P48562	Saccharomyces_cerevisiae	Saccharomyces_cerevisiae	0.644
P00546_P50105	Saccharomyces_cerevisiae	Saccharomyces_cerevisiae	0.901
P00546_P53197	Saccharomyces_cerevisiae	Saccharomyces_cerevisiae	0.746
P00546_P53958	Saccharomyces_cerevisiae	Saccharomyces_cerevisiae	0.902
P00546_P54786	Saccharomyces_cerevisiae	Saccharomyces_cerevisiae	0.902
P00546_Q00416	Saccharomyces_cerevisiae	Saccharomyces_cerevisiae	0.696
P00546_Q00684	Saccharomyces_cerevisiae	Saccharomyces_cerevisiae	0.902
P00546_Q02455	Saccharomyces_cerevisiae	Saccharomyces_cerevisiae	0.901
P00546_Q03205	Saccharomyces_cerevisiae	Saccharomyces_cerevisiae	0.901
P00546_Q03231	Saccharomyces_cerevisiae	Saccharomyces_cerevisiae	0.879
P00546_Q03533	Saccharomyces_cerevisiae	Saccharomyces_cerevisiae	0.531
P00546_Q03834	Saccharomyces_cerevisiae	Saccharomyces_cerevisiae	0.667
P00546_Q04013	Saccharomyces_cerevisiae	Saccharomyces_cerevisiae	0.628
P00546_Q04930	Saccharomyces_cerevisiae	Saccharomyces_cerevisiae	0.874
P00546_Q05080	Saccharomyces_cerevisiae	Saccharomyces_cerevisiae	0.722
P00546_Q05518	Saccharomyces_cerevisiae	Saccharomyces_cerevisiae	0.902
P00546_Q05812	Saccharomyces_cerevisiae	Saccharomyces_cerevisiae	0.619
P00546_Q06001	Saccharomyces_cerevisiae	Saccharomyces_cerevisiae	0.902
P00546_Q06188	Saccharomyces_cerevisiae	Saccharomyces_cerevisiae	0.901
P00546_Q06616	Saccharomyces_cerevisiae	Saccharomyces_cerevisiae	0.598
P00546_Q06648	Saccharomyces_cerevisiae	Saccharomyces_cerevisiae	0.902
P00546_Q06682	Saccharomyces_cerevisiae	Saccharomyces_cerevisiae	0.585
P00546_Q07084	Saccharomyces_cerevisiae	Saccharomyces_cerevisiae	0.901
P00546_Q07442	Saccharomyces_cerevisiae	Saccharomyces_cerevisiae	0.902
P00546_Q07657	Saccharomyces_cerevisiae	Saccharomyces_cerevisiae	0.901
P00546_Q08229	Saccharomyces_cerevisiae	Saccharomyces_cerevisiae	0.655
P00546_Q08683	Saccharomyces_cerevisiae	Saccharomyces_cerevisiae	0.877
P00546_Q08949	Saccharomyces_cerevisiae	Saccharomyces_cerevisiae	0.874
P00546_Q08981	Saccharomyces_cerevisiae	Saccharomyces_cerevisiae	0.901
P00546_Q12043	Saccharomyces_cerevisiae	Saccharomyces_cerevisiae	0.902
P00546_Q12048	Saccharomyces_cerevisiae	Saccharomyces_cerevisiae	0.509
P00546_Q12071	Saccharomyces_cerevisiae	Saccharomyces_cerevisiae	0.623
P00546_Q12088	Saccharomyces_cerevisiae	Saccharomyces_cerevisiae	0.677
P00546_Q12149	Saccharomyces_cerevisiae	Saccharomyces_cerevisiae	0.664
P00546_Q12267	Saccharomyces_cerevisiae	Saccharomyces_cerevisiae	0.666
P00546_Q12369	Saccharomyces_cerevisiae	Saccharomyces_cerevisiae	0.635
P00546_Q12675	Saccharomyces_cerevisiae	Saccharomyces_cerevisiae	0.702
P00546_Q12734	Saccharomyces_cerevisiae	Saccharomyces_cerevisiae	0.901
P00549_P06839	Saccharomyces_cerevisiae	Saccharomyces_cerevisiae	0.699
P00549_P19262	Saccharomyces_cerevisiae	Saccharomyces_cerevisiae	0.823
P00549_P21954	Saccharomyces_cerevisiae	Saccharomyces_cerevisiae	0.846
P00549_P22138	Saccharomyces_cerevisiae	Saccharomyces_cerevisiae	0.838
P00549_P32473	Saccharomyces_cerevisiae	Saccharomyces_cerevisiae	0.819
P00549_P32500	Saccharomyces_cerevisiae	Saccharomyces_cerevisiae	0.89
P00549_P34253	Saccharomyces_cerevisiae	Saccharomyces_cerevisiae	0.976
P00549_P38439	Saccharomyces_cerevisiae	Saccharomyces_cerevisiae	0.892
P00549_P38886	Saccharomyces_cerevisiae	Saccharomyces_cerevisiae	0.89
P00549_P40469	Saccharomyces_cerevisiae	Saccharomyces_cerevisiae	0.892
P00549_P43588	Saccharomyces_cerevisiae	Saccharomyces_cerevisiae	0.886
P00549_P47037	Saccharomyces_cerevisiae	Saccharomyces_cerevisiae	0.892
P00549_P53064	Saccharomyces_cerevisiae	Saccharomyces_cerevisiae	0.89
P00549_P89105	Saccharomyces_cerevisiae	Saccharomyces_cerevisiae	0.892
P00549_Q06697	Saccharomyces_cerevisiae	Saccharomyces_cerevisiae	0.892
P00560_P07866	Saccharomyces_cerevisiae	Saccharomyces_cerevisiae	0.946
P00560_P08004	Saccharomyces_cerevisiae	Saccharomyces_cerevisiae	0.946
P00560_P14540	Saccharomyces_cerevisiae	Saccharomyces_cerevisiae	0.564
P00560_P17123	Saccharomyces_cerevisiae	Saccharomyces_cerevisiae	0.946
P00560_P20676	Saccharomyces_cerevisiae	Saccharomyces_cerevisiae	0.946
P00560_P22336	Saccharomyces_cerevisiae	Saccharomyces_cerevisiae	0.946
P00560_P25644	Saccharomyces_cerevisiae	Saccharomyces_cerevisiae	0.825
P00560_P25808	Saccharomyces_cerevisiae	Saccharomyces_cerevisiae	0.838
P00560_P38203	Saccharomyces_cerevisiae	Saccharomyces_cerevisiae	0.946
P00560_P38737	Saccharomyces_cerevisiae	Saccharomyces_cerevisiae	0.836
P00560_P38764	Saccharomyces_cerevisiae	Saccharomyces_cerevisiae	0.618
P00560_P40469	Saccharomyces_cerevisiae	Saccharomyces_cerevisiae	0.836
P00560_P41811	Saccharomyces_cerevisiae	Saccharomyces_cerevisiae	0.809
P00560_P43573	Saccharomyces_cerevisiae	Saccharomyces_cerevisiae	0.816
P00560_P47017	Saccharomyces_cerevisiae	Saccharomyces_cerevisiae	0.836
P00560_P53741	Saccharomyces_cerevisiae	Saccharomyces_cerevisiae	0.807
P00560_P53849	Saccharomyces_cerevisiae	Saccharomyces_cerevisiae	0.896
P00560_P53905	Saccharomyces_cerevisiae	Saccharomyces_cerevisiae	0.822
P00560_Q03330	Saccharomyces_cerevisiae	Saccharomyces_cerevisiae	0.825
P00560_Q06525	Saccharomyces_cerevisiae	Saccharomyces_cerevisiae	0.585
P00560_Q08278	Saccharomyces_cerevisiae	Saccharomyces_cerevisiae	0.838
P00572_P00572	Saccharomyces_cerevisiae	Saccharomyces_cerevisiae	0.748
P00635_P15703	Saccharomyces_cerevisiae	Saccharomyces_cerevisiae	0.891
P00635_P17967	Saccharomyces_cerevisiae	Saccharomyces_cerevisiae	0.657
P00635_P32591	Saccharomyces_cerevisiae	Saccharomyces_cerevisiae	0.976
P00635_P35842	Saccharomyces_cerevisiae	Saccharomyces_cerevisiae	0.89
P00724_Q12154	Saccharomyces_cerevisiae	Saccharomyces_cerevisiae	0.976
P00729_P14306	Saccharomyces_cerevisiae	Saccharomyces_cerevisiae	0.708
P00729_P38845	Saccharomyces_cerevisiae	Saccharomyces_cerevisiae	0.558
P00729_Q05787	Saccharomyces_cerevisiae	Saccharomyces_cerevisiae	0.89
P00729_Q08109	Saccharomyces_cerevisiae	Saccharomyces_cerevisiae	0.888
P00729_Q12212	Saccharomyces_cerevisiae	Saccharomyces_cerevisiae	0.892
P00812_P43588	Saccharomyces_cerevisiae	Saccharomyces_cerevisiae	0.592
P00812_Q02821	Saccharomyces_cerevisiae	Saccharomyces_cerevisiae	0.676
P00815_P25567	Saccharomyces_cerevisiae	Saccharomyces_cerevisiae	0.946
P00815_P38305	Saccharomyces_cerevisiae	Saccharomyces_cerevisiae	0.946
P00815_P38737	Saccharomyces_cerevisiae	Saccharomyces_cerevisiae	0.838
P00815_P43588	Saccharomyces_cerevisiae	Saccharomyces_cerevisiae	0.819
P00815_Q12306	Saccharomyces_cerevisiae	Saccharomyces_cerevisiae	0.613
P00817_P00812	Saccharomyces_cerevisiae	Saccharomyces_cerevisiae	0.638
P00817_P00817	Saccharomyces_cerevisiae	Saccharomyces_cerevisiae	0.889
P00817_P25567	Saccharomyces_cerevisiae	Saccharomyces_cerevisiae	0.976
P00817_P32505	Saccharomyces_cerevisiae	Saccharomyces_cerevisiae	0.89
P00817_P34252	Saccharomyces_cerevisiae	Saccharomyces_cerevisiae	0.889
P00817_P36136	Saccharomyces_cerevisiae	Saccharomyces_cerevisiae	0.84
P00817_P38316	Saccharomyces_cerevisiae	Saccharomyces_cerevisiae	0.891
P00817_P38886	Saccharomyces_cerevisiae	Saccharomyces_cerevisiae	0.89
P00817_P43588	Saccharomyces_cerevisiae	Saccharomyces_cerevisiae	0.889
P00817_P50094	Saccharomyces_cerevisiae	Saccharomyces_cerevisiae	0.642
P00817_P51862	Saccharomyces_cerevisiae	Saccharomyces_cerevisiae	0.892
P00817_P53131	Saccharomyces_cerevisiae	Saccharomyces_cerevisiae	0.835
P00817_P53741	Saccharomyces_cerevisiae	Saccharomyces_cerevisiae	0.89
P00817_Q01477	Saccharomyces_cerevisiae	Saccharomyces_cerevisiae	0.976
P00817_Q12306	Saccharomyces_cerevisiae	Saccharomyces_cerevisiae	0.823
P00817_Q12390	Saccharomyces_cerevisiae	Saccharomyces_cerevisiae	0.846
P00830_P22135	Saccharomyces_cerevisiae	Saccharomyces_cerevisiae	0.839
P00830_P32767	Saccharomyces_cerevisiae	Saccharomyces_cerevisiae	0.882
P00830_P40469	Saccharomyces_cerevisiae	Saccharomyces_cerevisiae	0.828
P00830_P40568	Saccharomyces_cerevisiae	Saccharomyces_cerevisiae	0.731
P00830_P43588	Saccharomyces_cerevisiae	Saccharomyces_cerevisiae	0.768
P00830_Q12345	Saccharomyces_cerevisiae	Saccharomyces_cerevisiae	0.901
P00854_P07251	Saccharomyces_cerevisiae	Saccharomyces_cerevisiae	0.836
P00854_P30902	Saccharomyces_cerevisiae	Saccharomyces_cerevisiae	0.834
P00854_P32335	Saccharomyces_cerevisiae	Saccharomyces_cerevisiae	0.826
P00854_P39103	Saccharomyces_cerevisiae	Saccharomyces_cerevisiae	0.592
P00854_P39952	Saccharomyces_cerevisiae	Saccharomyces_cerevisiae	0.884
P00854_P61829	Saccharomyces_cerevisiae	Saccharomyces_cerevisiae	0.712
P00899_P38886	Saccharomyces_cerevisiae	Saccharomyces_cerevisiae	0.848
P00912_P23292	Saccharomyces_cerevisiae	Saccharomyces_cerevisiae	0.976
P00912_P25390	Saccharomyces_cerevisiae	Saccharomyces_cerevisiae	0.889
P00924_P11484	Saccharomyces_cerevisiae	Saccharomyces_cerevisiae	0.568
P00924_P38305	Saccharomyces_cerevisiae	Saccharomyces_cerevisiae	0.946
P00924_P38886	Saccharomyces_cerevisiae	Saccharomyces_cerevisiae	0.833
P00924_Q12306	Saccharomyces_cerevisiae	Saccharomyces_cerevisiae	0.547
P00925_P06169	Saccharomyces_cerevisiae	Saccharomyces_cerevisiae	0.825
P00925_P14540	Saccharomyces_cerevisiae	Saccharomyces_cerevisiae	0.523
P00925_P17157	Saccharomyces_cerevisiae	Saccharomyces_cerevisiae	0.805
P00925_P20676	Saccharomyces_cerevisiae	Saccharomyces_cerevisiae	0.946
P00925_P21269	Saccharomyces_cerevisiae	Saccharomyces_cerevisiae	0.946
P00925_P38147	Saccharomyces_cerevisiae	Saccharomyces_cerevisiae	0.646
P00925_P38737	Saccharomyces_cerevisiae	Saccharomyces_cerevisiae	0.837
P00925_P38764	Saccharomyces_cerevisiae	Saccharomyces_cerevisiae	0.615
P00925_P38828	Saccharomyces_cerevisiae	Saccharomyces_cerevisiae	0.513
P00925_P38886	Saccharomyces_cerevisiae	Saccharomyces_cerevisiae	0.834
P00925_P41318	Saccharomyces_cerevisiae	Saccharomyces_cerevisiae	0.598
P00925_P43588	Saccharomyces_cerevisiae	Saccharomyces_cerevisiae	0.81
P00925_P46682	Saccharomyces_cerevisiae	Saccharomyces_cerevisiae	0.837
P00925_Q01477	Saccharomyces_cerevisiae	Saccharomyces_cerevisiae	0.946
P00925_Q06525	Saccharomyces_cerevisiae	Saccharomyces_cerevisiae	0.597
P00927_P00927	Saccharomyces_cerevisiae	Saccharomyces_cerevisiae	0.778
P00927_P06704	Saccharomyces_cerevisiae	Saccharomyces_cerevisiae	0.716
P00927_P25808	Saccharomyces_cerevisiae	Saccharomyces_cerevisiae	0.839
P00927_P32324	Saccharomyces_cerevisiae	Saccharomyces_cerevisiae	0.682
P00927_P36008	Saccharomyces_cerevisiae	Saccharomyces_cerevisiae	0.814
P00927_P53741	Saccharomyces_cerevisiae	Saccharomyces_cerevisiae	0.82
P00931_P14741	Saccharomyces_cerevisiae	Saccharomyces_cerevisiae	0.569
P00931_P32645	Saccharomyces_cerevisiae	Saccharomyces_cerevisiae	0.839
P00931_Q12306	Saccharomyces_cerevisiae	Saccharomyces_cerevisiae	0.609
P00937_P38147	Saccharomyces_cerevisiae	Saccharomyces_cerevisiae	0.632
P00937_P43588	Saccharomyces_cerevisiae	Saccharomyces_cerevisiae	0.649
P00942_P38886	Saccharomyces_cerevisiae	Saccharomyces_cerevisiae	0.84
P00950_P32523	Saccharomyces_cerevisiae	Saccharomyces_cerevisiae	0.682
P00950_P36006	Saccharomyces_cerevisiae	Saccharomyces_cerevisiae	0.826
P00950_P38305	Saccharomyces_cerevisiae	Saccharomyces_cerevisiae	0.946
P00950_P38764	Saccharomyces_cerevisiae	Saccharomyces_cerevisiae	0.574
P00950_P38850	Saccharomyces_cerevisiae	Saccharomyces_cerevisiae	0.837
P00950_P52286	Saccharomyces_cerevisiae	Saccharomyces_cerevisiae	0.946
P00950_P53076	Saccharomyces_cerevisiae	Saccharomyces_cerevisiae	0.946
P00950_P53741	Saccharomyces_cerevisiae	Saccharomyces_cerevisiae	0.792
P00950_P53917	Saccharomyces_cerevisiae	Saccharomyces_cerevisiae	0.833
P00950_Q01477	Saccharomyces_cerevisiae	Saccharomyces_cerevisiae	0.946
P00950_Q04439	Saccharomyces_cerevisiae	Saccharomyces_cerevisiae	0.823
P00950_Q06525	Saccharomyces_cerevisiae	Saccharomyces_cerevisiae	0.571
P00958_P00958	Saccharomyces_cerevisiae	Saccharomyces_cerevisiae	1
P00958_P11484	Saccharomyces_cerevisiae	Saccharomyces_cerevisiae	0.946
P00958_P39962	Saccharomyces_cerevisiae	Saccharomyces_cerevisiae	1
P01094_P33203	Saccharomyces_cerevisiae	Saccharomyces_cerevisiae	0.836
P01094_P38199	Saccharomyces_cerevisiae	Saccharomyces_cerevisiae	0.835
P01095_P07270	Saccharomyces_cerevisiae	Saccharomyces_cerevisiae	0.976
P01095_P07866	Saccharomyces_cerevisiae	Saccharomyces_cerevisiae	1
P01095_Q12306	Saccharomyces_cerevisiae	Saccharomyces_cerevisiae	0.945
P01097_P23292	Saccharomyces_cerevisiae	Saccharomyces_cerevisiae	0.9
P01097_P36112	Saccharomyces_cerevisiae	Saccharomyces_cerevisiae	0.878
P01098_P39940	Saccharomyces_cerevisiae	Saccharomyces_cerevisiae	0.946
P01098_Q12034	Saccharomyces_cerevisiae	Saccharomyces_cerevisiae	1
P01120_P01119	Saccharomyces_cerevisiae	Saccharomyces_cerevisiae	1
P01120_P04821	Saccharomyces_cerevisiae	Saccharomyces_cerevisiae	1
P01120_P18963	Saccharomyces_cerevisiae	Saccharomyces_cerevisiae	0.976
P01120_P43588	Saccharomyces_cerevisiae	Saccharomyces_cerevisiae	0.976
P01120_P46961	Saccharomyces_cerevisiae	Saccharomyces_cerevisiae	0.946
P01120_Q07381	Saccharomyces_cerevisiae	Saccharomyces_cerevisiae	0.946
P01123_P22214	Saccharomyces_cerevisiae	Saccharomyces_cerevisiae	0.88
P01123_P25385	Saccharomyces_cerevisiae	Saccharomyces_cerevisiae	0.976
P01123_P43588	Saccharomyces_cerevisiae	Saccharomyces_cerevisiae	0.881
P01123_P53093	Saccharomyces_cerevisiae	Saccharomyces_cerevisiae	0.701
P01123_Q04947	Saccharomyces_cerevisiae	Saccharomyces_cerevisiae	0.622
P01123_Q12383	Saccharomyces_cerevisiae	Saccharomyces_cerevisiae	0.877
P01123_Q99394	Saccharomyces_cerevisiae	Saccharomyces_cerevisiae	0.883
P02293_P06104	Saccharomyces_cerevisiae	Saccharomyces_cerevisiae	0.598
P02293_P40002	Saccharomyces_cerevisiae	Saccharomyces_cerevisiae	0.901
P02293_P43572	Saccharomyces_cerevisiae	Saccharomyces_cerevisiae	0.882
P02293_P47037	Saccharomyces_cerevisiae	Saccharomyces_cerevisiae	0.625
P02293_P53165	Saccharomyces_cerevisiae	Saccharomyces_cerevisiae	0.901
P02294_P04051	Saccharomyces_cerevisiae	Saccharomyces_cerevisiae	0.846
P02294_P07703	Saccharomyces_cerevisiae	Saccharomyces_cerevisiae	0.786
P02294_P08466	Saccharomyces_cerevisiae	Saccharomyces_cerevisiae	0.694
P02294_P18759	Saccharomyces_cerevisiae	Saccharomyces_cerevisiae	0.903
P02294_P22137	Saccharomyces_cerevisiae	Saccharomyces_cerevisiae	0.877
P02294_P23293	Saccharomyces_cerevisiae	Saccharomyces_cerevisiae	0.901
P02294_P24482	Saccharomyces_cerevisiae	Saccharomyces_cerevisiae	0.708
P02294_P25270	Saccharomyces_cerevisiae	Saccharomyces_cerevisiae	0.901
P02294_P25567	Saccharomyces_cerevisiae	Saccharomyces_cerevisiae	0.901
P02294_P26754	Saccharomyces_cerevisiae	Saccharomyces_cerevisiae	0.876
P02294_P26755	Saccharomyces_cerevisiae	Saccharomyces_cerevisiae	0.875
P02294_P31244	Saccharomyces_cerevisiae	Saccharomyces_cerevisiae	0.772
P02294_P32591	Saccharomyces_cerevisiae	Saccharomyces_cerevisiae	0.901
P02294_P32597	Saccharomyces_cerevisiae	Saccharomyces_cerevisiae	0.844
P02294_P32833	Saccharomyces_cerevisiae	Saccharomyces_cerevisiae	0.903
P02294_P38144	Saccharomyces_cerevisiae	Saccharomyces_cerevisiae	0.783
P02294_P38193	Saccharomyces_cerevisiae	Saccharomyces_cerevisiae	0.902
P02294_P38199	Saccharomyces_cerevisiae	Saccharomyces_cerevisiae	0.823
P02294_P38883	Saccharomyces_cerevisiae	Saccharomyces_cerevisiae	0.821
P02294_P39001	Saccharomyces_cerevisiae	Saccharomyces_cerevisiae	0.901
P02294_P40002	Saccharomyces_cerevisiae	Saccharomyces_cerevisiae	0.901
P02294_P43572	Saccharomyces_cerevisiae	Saccharomyces_cerevisiae	0.875
P02294_P47076	Saccharomyces_cerevisiae	Saccharomyces_cerevisiae	0.78
P02294_P50102	Saccharomyces_cerevisiae	Saccharomyces_cerevisiae	0.9
P02294_P53067	Saccharomyces_cerevisiae	Saccharomyces_cerevisiae	0.892
P02294_P53115	Saccharomyces_cerevisiae	Saccharomyces_cerevisiae	0.903
P02294_P54791	Saccharomyces_cerevisiae	Saccharomyces_cerevisiae	0.875
P02294_Q04087	Saccharomyces_cerevisiae	Saccharomyces_cerevisiae	0.902
P02294_Q06164	Saccharomyces_cerevisiae	Saccharomyces_cerevisiae	0.882
P02294_Q06188	Saccharomyces_cerevisiae	Saccharomyces_cerevisiae	0.902
P02294_Q06707	Saccharomyces_cerevisiae	Saccharomyces_cerevisiae	0.75
P02294_Q07623	Saccharomyces_cerevisiae	Saccharomyces_cerevisiae	0.791
P02294_Q12034	Saccharomyces_cerevisiae	Saccharomyces_cerevisiae	0.903
P02294_Q12457	Saccharomyces_cerevisiae	Saccharomyces_cerevisiae	0.788
P02294_Q12675	Saccharomyces_cerevisiae	Saccharomyces_cerevisiae	0.755
P02299_Q9VGW7	Drosophila_melanogaster	Drosophila_melanogaster	0.749
P02309_P02557	Saccharomyces_cerevisiae	Saccharomyces_cerevisiae	0.772
P02309_P03965	Saccharomyces_cerevisiae	Saccharomyces_cerevisiae	0.845
P02309_P04051	Saccharomyces_cerevisiae	Saccharomyces_cerevisiae	0.825
P02309_P06701	Saccharomyces_cerevisiae	Saccharomyces_cerevisiae	0.874
P02309_P06778	Saccharomyces_cerevisiae	Saccharomyces_cerevisiae	0.723
P02309_P06786	Saccharomyces_cerevisiae	Saccharomyces_cerevisiae	0.862
P02309_P08466	Saccharomyces_cerevisiae	Saccharomyces_cerevisiae	0.686
P02309_P09547	Saccharomyces_cerevisiae	Saccharomyces_cerevisiae	0.903
P02309_P10964	Saccharomyces_cerevisiae	Saccharomyces_cerevisiae	0.836
P02309_P11938	Saccharomyces_cerevisiae	Saccharomyces_cerevisiae	0.904
P02309_P12383	Saccharomyces_cerevisiae	Saccharomyces_cerevisiae	0.881
P02309_P13185	Saccharomyces_cerevisiae	Saccharomyces_cerevisiae	0.724
P02309_P15790	Saccharomyces_cerevisiae	Saccharomyces_cerevisiae	0.747
P02309_P17890	Saccharomyces_cerevisiae	Saccharomyces_cerevisiae	0.901
P02309_P19263	Saccharomyces_cerevisiae	Saccharomyces_cerevisiae	0.902
P02309_P20436	Saccharomyces_cerevisiae	Saccharomyces_cerevisiae	0.82
P02309_P21538	Saccharomyces_cerevisiae	Saccharomyces_cerevisiae	0.901
P02309_P22082	Saccharomyces_cerevisiae	Saccharomyces_cerevisiae	0.904
P02309_P22137	Saccharomyces_cerevisiae	Saccharomyces_cerevisiae	0.849
P02309_P22579	Saccharomyces_cerevisiae	Saccharomyces_cerevisiae	0.781
P02309_P24276	Saccharomyces_cerevisiae	Saccharomyces_cerevisiae	0.901
P02309_P25386	Saccharomyces_cerevisiae	Saccharomyces_cerevisiae	0.659
P02309_P25567	Saccharomyces_cerevisiae	Saccharomyces_cerevisiae	0.903
P02309_P29056	Saccharomyces_cerevisiae	Saccharomyces_cerevisiae	0.67
P02309_P29539	Saccharomyces_cerevisiae	Saccharomyces_cerevisiae	0.903
P02309_P30665	Saccharomyces_cerevisiae	Saccharomyces_cerevisiae	0.717
P02309_P30771	Saccharomyces_cerevisiae	Saccharomyces_cerevisiae	0.728
P02309_P31111	Saccharomyces_cerevisiae	Saccharomyces_cerevisiae	0.903
P02309_P32264	Saccharomyces_cerevisiae	Saccharomyces_cerevisiae	0.827
P02309_P32445	Saccharomyces_cerevisiae	Saccharomyces_cerevisiae	0.902
P02309_P32479	Saccharomyces_cerevisiae	Saccharomyces_cerevisiae	0.762
P02309_P32558	Saccharomyces_cerevisiae	Saccharomyces_cerevisiae	0.839
P02309_P32585	Saccharomyces_cerevisiae	Saccharomyces_cerevisiae	0.904
P02309_P32591	Saccharomyces_cerevisiae	Saccharomyces_cerevisiae	0.903
P02309_P32639	Saccharomyces_cerevisiae	Saccharomyces_cerevisiae	0.861
P02309_P33419	Saccharomyces_cerevisiae	Saccharomyces_cerevisiae	0.901
P02309_P34111	Saccharomyces_cerevisiae	Saccharomyces_cerevisiae	0.841
P02309_P34226	Saccharomyces_cerevisiae	Saccharomyces_cerevisiae	0.677
P02309_P34756	Saccharomyces_cerevisiae	Saccharomyces_cerevisiae	0.902
P02309_P35169	Saccharomyces_cerevisiae	Saccharomyces_cerevisiae	0.809
P02309_P36022	Saccharomyces_cerevisiae	Saccharomyces_cerevisiae	0.861
P02309_P38074	Saccharomyces_cerevisiae	Saccharomyces_cerevisiae	0.838
P02309_P38109	Saccharomyces_cerevisiae	Saccharomyces_cerevisiae	0.595
P02309_P38165	Saccharomyces_cerevisiae	Saccharomyces_cerevisiae	0.902
P02309_P38251	Saccharomyces_cerevisiae	Saccharomyces_cerevisiae	0.86
P02309_P38289	Saccharomyces_cerevisiae	Saccharomyces_cerevisiae	0.903
P02309_P38439	Saccharomyces_cerevisiae	Saccharomyces_cerevisiae	0.751
P02309_P38886	Saccharomyces_cerevisiae	Saccharomyces_cerevisiae	0.723
P02309_P39935	Saccharomyces_cerevisiae	Saccharomyces_cerevisiae	0.68
P02309_P39960	Saccharomyces_cerevisiae	Saccharomyces_cerevisiae	0.902
P02309_P40048	Saccharomyces_cerevisiae	Saccharomyces_cerevisiae	0.902
P02309_P40061	Saccharomyces_cerevisiae	Saccharomyces_cerevisiae	0.904
P02309_P40450	Saccharomyces_cerevisiae	Saccharomyces_cerevisiae	0.786
P02309_P40509	Saccharomyces_cerevisiae	Saccharomyces_cerevisiae	0.902
P02309_P43572	Saccharomyces_cerevisiae	Saccharomyces_cerevisiae	0.872
P02309_P46678	Saccharomyces_cerevisiae	Saccharomyces_cerevisiae	0.684
P02309_P46682	Saccharomyces_cerevisiae	Saccharomyces_cerevisiae	0.825
P02309_P46995	Saccharomyces_cerevisiae	Saccharomyces_cerevisiae	0.826
P02309_P47018	Saccharomyces_cerevisiae	Saccharomyces_cerevisiae	0.902
P02309_P47035	Saccharomyces_cerevisiae	Saccharomyces_cerevisiae	0.653
P02309_P47037	Saccharomyces_cerevisiae	Saccharomyces_cerevisiae	0.576
P02309_P47076	Saccharomyces_cerevisiae	Saccharomyces_cerevisiae	0.669
P02309_P47166	Saccharomyces_cerevisiae	Saccharomyces_cerevisiae	0.641
P02309_P48562	Saccharomyces_cerevisiae	Saccharomyces_cerevisiae	0.635
P02309_P49167	Saccharomyces_cerevisiae	Saccharomyces_cerevisiae	0.728
P02309_P50275	Saccharomyces_cerevisiae	Saccharomyces_cerevisiae	0.777
P02309_P50874	Saccharomyces_cerevisiae	Saccharomyces_cerevisiae	0.832
P02309_P53037	Saccharomyces_cerevisiae	Saccharomyces_cerevisiae	0.862
P02309_P53094	Saccharomyces_cerevisiae	Saccharomyces_cerevisiae	0.734
P02309_P53183	Saccharomyces_cerevisiae	Saccharomyces_cerevisiae	0.796
P02309_P53278	Saccharomyces_cerevisiae	Saccharomyces_cerevisiae	0.752
P02309_P53628	Saccharomyces_cerevisiae	Saccharomyces_cerevisiae	0.904
P02309_P53741	Saccharomyces_cerevisiae	Saccharomyces_cerevisiae	0.771
P02309_P53877	Saccharomyces_cerevisiae	Saccharomyces_cerevisiae	0.881
P02309_P53883	Saccharomyces_cerevisiae	Saccharomyces_cerevisiae	0.87
P02309_P53968	Saccharomyces_cerevisiae	Saccharomyces_cerevisiae	0.904
P02309_P54785	Saccharomyces_cerevisiae	Saccharomyces_cerevisiae	0.901
P02309_P54790	Saccharomyces_cerevisiae	Saccharomyces_cerevisiae	0.901
P02309_P80428	Saccharomyces_cerevisiae	Saccharomyces_cerevisiae	0.726
P02309_Q00362	Saccharomyces_cerevisiae	Saccharomyces_cerevisiae	0.902
P02309_Q02100	Saccharomyces_cerevisiae	Saccharomyces_cerevisiae	0.902
P02309_Q02208	Saccharomyces_cerevisiae	Saccharomyces_cerevisiae	0.903
P02309_Q02796	Saccharomyces_cerevisiae	Saccharomyces_cerevisiae	0.902
P02309_Q02979	Saccharomyces_cerevisiae	Saccharomyces_cerevisiae	0.901
P02309_Q03063	Saccharomyces_cerevisiae	Saccharomyces_cerevisiae	0.902
P02309_Q04087	Saccharomyces_cerevisiae	Saccharomyces_cerevisiae	0.904
P02309_Q04149	Saccharomyces_cerevisiae	Saccharomyces_cerevisiae	0.837
P02309_Q04636	Saccharomyces_cerevisiae	Saccharomyces_cerevisiae	0.747
P02309_Q04693	Saccharomyces_cerevisiae	Saccharomyces_cerevisiae	0.851
P02309_Q05515	Saccharomyces_cerevisiae	Saccharomyces_cerevisiae	0.762
P02309_Q05518	Saccharomyces_cerevisiae	Saccharomyces_cerevisiae	0.902
P02309_Q06005	Saccharomyces_cerevisiae	Saccharomyces_cerevisiae	0.833
P02309_Q06108	Saccharomyces_cerevisiae	Saccharomyces_cerevisiae	0.743
P02309_Q06164	Saccharomyces_cerevisiae	Saccharomyces_cerevisiae	0.878
P02309_Q06339	Saccharomyces_cerevisiae	Saccharomyces_cerevisiae	0.816
P02309_Q06488	Saccharomyces_cerevisiae	Saccharomyces_cerevisiae	0.697
P02309_Q06685	Saccharomyces_cerevisiae	Saccharomyces_cerevisiae	0.776
P02309_Q07442	Saccharomyces_cerevisiae	Saccharomyces_cerevisiae	0.901
P02309_Q07878	Saccharomyces_cerevisiae	Saccharomyces_cerevisiae	0.873
P02309_Q08951	Saccharomyces_cerevisiae	Saccharomyces_cerevisiae	0.866
P02309_Q12018	Saccharomyces_cerevisiae	Saccharomyces_cerevisiae	0.875
P02309_Q12019	Saccharomyces_cerevisiae	Saccharomyces_cerevisiae	0.861
P02309_Q12034	Saccharomyces_cerevisiae	Saccharomyces_cerevisiae	0.903
P02309_Q12039	Saccharomyces_cerevisiae	Saccharomyces_cerevisiae	0.839
P02309_Q12151	Saccharomyces_cerevisiae	Saccharomyces_cerevisiae	0.797
P02309_Q12213	Saccharomyces_cerevisiae	Saccharomyces_cerevisiae	0.807
P02309_Q12311	Saccharomyces_cerevisiae	Saccharomyces_cerevisiae	0.578
P02309_Q12406	Saccharomyces_cerevisiae	Saccharomyces_cerevisiae	0.818
P02309_Q12457	Saccharomyces_cerevisiae	Saccharomyces_cerevisiae	0.786
P02309_Q12495	Saccharomyces_cerevisiae	Saccharomyces_cerevisiae	0.655
P02309_Q12510	Saccharomyces_cerevisiae	Saccharomyces_cerevisiae	0.833
P02309_Q12532	Saccharomyces_cerevisiae	Saccharomyces_cerevisiae	0.775
P02309_Q12749	Saccharomyces_cerevisiae	Saccharomyces_cerevisiae	0.664
P02309_Q9URQ5	Saccharomyces_cerevisiae	Saccharomyces_cerevisiae	0.902
P02400_P07270	Saccharomyces_cerevisiae	Saccharomyces_cerevisiae	0.519
P02400_P25567	Saccharomyces_cerevisiae	Saccharomyces_cerevisiae	0.881
P02400_P27636	Saccharomyces_cerevisiae	Saccharomyces_cerevisiae	0.743
P02400_P38205	Saccharomyces_cerevisiae	Saccharomyces_cerevisiae	0.503
P02400_P47017	Saccharomyces_cerevisiae	Saccharomyces_cerevisiae	0.623
P02400_P53165	Saccharomyces_cerevisiae	Saccharomyces_cerevisiae	0.879
P02400_Q03761	Saccharomyces_cerevisiae	Saccharomyces_cerevisiae	0.899
P02406_P0C0W1	Saccharomyces_cerevisiae	Saccharomyces_cerevisiae	0.592
P02406_P25339	Saccharomyces_cerevisiae	Saccharomyces_cerevisiae	0.9
P02406_P38305	Saccharomyces_cerevisiae	Saccharomyces_cerevisiae	0.9
P02406_P53741	Saccharomyces_cerevisiae	Saccharomyces_cerevisiae	0.627
P02406_P53919	Saccharomyces_cerevisiae	Saccharomyces_cerevisiae	0.545
P02406_Q02892	Saccharomyces_cerevisiae	Saccharomyces_cerevisiae	0.66
P02407_P0C0W1	Saccharomyces_cerevisiae	Saccharomyces_cerevisiae	0.839
P02407_P25567	Saccharomyces_cerevisiae	Saccharomyces_cerevisiae	0.946
P02407_P25808	Saccharomyces_cerevisiae	Saccharomyces_cerevisiae	0.833
P02407_P53741	Saccharomyces_cerevisiae	Saccharomyces_cerevisiae	0.814
P02407_Q00362	Saccharomyces_cerevisiae	Saccharomyces_cerevisiae	0.946
P02557_P07270	Saccharomyces_cerevisiae	Saccharomyces_cerevisiae	0.885
P02557_P09734	Saccharomyces_cerevisiae	Saccharomyces_cerevisiae	0.502
P02557_P22138	Saccharomyces_cerevisiae	Saccharomyces_cerevisiae	0.83
P02557_P25808	Saccharomyces_cerevisiae	Saccharomyces_cerevisiae	0.884
P02557_P32478	Saccharomyces_cerevisiae	Saccharomyces_cerevisiae	0.683
P02557_P32582	Saccharomyces_cerevisiae	Saccharomyces_cerevisiae	0.891
P02557_P32857	Saccharomyces_cerevisiae	Saccharomyces_cerevisiae	0.693
P02557_P38198	Saccharomyces_cerevisiae	Saccharomyces_cerevisiae	0.976
P02557_P38737	Saccharomyces_cerevisiae	Saccharomyces_cerevisiae	0.89
P02557_P43588	Saccharomyces_cerevisiae	Saccharomyces_cerevisiae	0.884
P02557_P48606	Saccharomyces_cerevisiae	Saccharomyces_cerevisiae	0.613
P02557_P53867	Saccharomyces_cerevisiae	Saccharomyces_cerevisiae	0.889
P02557_Q03330	Saccharomyces_cerevisiae	Saccharomyces_cerevisiae	0.883
P02557_Q04087	Saccharomyces_cerevisiae	Saccharomyces_cerevisiae	0.976
P02557_Q12306	Saccharomyces_cerevisiae	Saccharomyces_cerevisiae	0.836
P02829_O13585	Saccharomyces_cerevisiae	Saccharomyces_cerevisiae	0.843
P02829_P00358	Saccharomyces_cerevisiae	Saccharomyces_cerevisiae	0.784
P02829_P01119	Saccharomyces_cerevisiae	Saccharomyces_cerevisiae	0.946
P02829_P02829	Saccharomyces_cerevisiae	Saccharomyces_cerevisiae	0.845
P02829_P05749	Saccharomyces_cerevisiae	Saccharomyces_cerevisiae	0.532
P02829_P06778	Saccharomyces_cerevisiae	Saccharomyces_cerevisiae	0.833
P02829_P07248	Saccharomyces_cerevisiae	Saccharomyces_cerevisiae	0.864
P02829_P07264	Saccharomyces_cerevisiae	Saccharomyces_cerevisiae	0.775
P02829_P07991	Saccharomyces_cerevisiae	Saccharomyces_cerevisiae	0.563
P02829_P08566	Saccharomyces_cerevisiae	Saccharomyces_cerevisiae	0.734
P02829_P09547	Saccharomyces_cerevisiae	Saccharomyces_cerevisiae	0.946
P02829_P10081	Saccharomyces_cerevisiae	Saccharomyces_cerevisiae	0.742
P02829_P10591	Saccharomyces_cerevisiae	Saccharomyces_cerevisiae	0.835
P02829_P14907	Saccharomyces_cerevisiae	Saccharomyces_cerevisiae	0.946
P02829_P15303	Saccharomyces_cerevisiae	Saccharomyces_cerevisiae	0.842
P02829_P15380	Saccharomyces_cerevisiae	Saccharomyces_cerevisiae	0.606
P02829_P15442	Saccharomyces_cerevisiae	Saccharomyces_cerevisiae	0.844
P02829_P15625	Saccharomyces_cerevisiae	Saccharomyces_cerevisiae	0.837
P02829_P15705	Saccharomyces_cerevisiae	Saccharomyces_cerevisiae	0.842
P02829_P16370	Saccharomyces_cerevisiae	Saccharomyces_cerevisiae	0.724
P02829_P18963	Saccharomyces_cerevisiae	Saccharomyces_cerevisiae	0.847
P02829_P19882	Saccharomyces_cerevisiae	Saccharomyces_cerevisiae	0.831
P02829_P20095	Saccharomyces_cerevisiae	Saccharomyces_cerevisiae	0.687
P02829_P20967	Saccharomyces_cerevisiae	Saccharomyces_cerevisiae	0.544
P02829_P22516	Saccharomyces_cerevisiae	Saccharomyces_cerevisiae	0.802
P02829_P23202	Saccharomyces_cerevisiae	Saccharomyces_cerevisiae	0.945
P02829_P23291	Saccharomyces_cerevisiae	Saccharomyces_cerevisiae	0.837
P02829_P25039	Saccharomyces_cerevisiae	Saccharomyces_cerevisiae	0.758
P02829_P25373	Saccharomyces_cerevisiae	Saccharomyces_cerevisiae	0.861
P02829_P25385	Saccharomyces_cerevisiae	Saccharomyces_cerevisiae	0.946
P02829_P25389	Saccharomyces_cerevisiae	Saccharomyces_cerevisiae	0.843
P02829_P25591	Saccharomyces_cerevisiae	Saccharomyces_cerevisiae	0.946
P02829_P25644	Saccharomyces_cerevisiae	Saccharomyces_cerevisiae	0.84
P02829_P27636	Saccharomyces_cerevisiae	Saccharomyces_cerevisiae	0.851
P02829_P29547	Saccharomyces_cerevisiae	Saccharomyces_cerevisiae	0.826
P02829_P32419	Saccharomyces_cerevisiae	Saccharomyces_cerevisiae	0.788
P02829_P32465	Saccharomyces_cerevisiae	Saccharomyces_cerevisiae	0.615
P02829_P32590	Saccharomyces_cerevisiae	Saccharomyces_cerevisiae	0.843
P02829_P32796	Saccharomyces_cerevisiae	Saccharomyces_cerevisiae	0.843
P02829_P32802	Saccharomyces_cerevisiae	Saccharomyces_cerevisiae	0.765
P02829_P32832	Saccharomyces_cerevisiae	Saccharomyces_cerevisiae	0.946
P02829_P32909	Saccharomyces_cerevisiae	Saccharomyces_cerevisiae	0.833
P02829_P33200	Saccharomyces_cerevisiae	Saccharomyces_cerevisiae	0.709
P02829_P33296	Saccharomyces_cerevisiae	Saccharomyces_cerevisiae	0.844
P02829_P33297	Saccharomyces_cerevisiae	Saccharomyces_cerevisiae	0.595
P02829_P33313	Saccharomyces_cerevisiae	Saccharomyces_cerevisiae	0.831
P02829_P33759	Saccharomyces_cerevisiae	Saccharomyces_cerevisiae	0.599
P02829_P35177	Saccharomyces_cerevisiae	Saccharomyces_cerevisiae	0.946
P02829_P36012	Saccharomyces_cerevisiae	Saccharomyces_cerevisiae	0.584
P02829_P36149	Saccharomyces_cerevisiae	Saccharomyces_cerevisiae	0.779
P02829_P38090	Saccharomyces_cerevisiae	Saccharomyces_cerevisiae	0.576
P02829_P38121	Saccharomyces_cerevisiae	Saccharomyces_cerevisiae	0.839
P02829_P38129	Saccharomyces_cerevisiae	Saccharomyces_cerevisiae	0.945
P02829_P38165	Saccharomyces_cerevisiae	Saccharomyces_cerevisiae	0.946
P02829_P38241	Saccharomyces_cerevisiae	Saccharomyces_cerevisiae	0.843
P02829_P38264	Saccharomyces_cerevisiae	Saccharomyces_cerevisiae	0.802
P02829_P38270	Saccharomyces_cerevisiae	Saccharomyces_cerevisiae	0.843
P02829_P38555	Saccharomyces_cerevisiae	Saccharomyces_cerevisiae	0.946
P02829_P38688	Saccharomyces_cerevisiae	Saccharomyces_cerevisiae	0.841
P02829_P38737	Saccharomyces_cerevisiae	Saccharomyces_cerevisiae	0.845
P02829_P38764	Saccharomyces_cerevisiae	Saccharomyces_cerevisiae	0.763
P02829_P38788	Saccharomyces_cerevisiae	Saccharomyces_cerevisiae	0.841
P02829_P38828	Saccharomyces_cerevisiae	Saccharomyces_cerevisiae	0.617
P02829_P38866	Saccharomyces_cerevisiae	Saccharomyces_cerevisiae	0.843
P02829_P38887	Saccharomyces_cerevisiae	Saccharomyces_cerevisiae	0.842
P02829_P38962	Saccharomyces_cerevisiae	Saccharomyces_cerevisiae	0.771
P02829_P38969	Saccharomyces_cerevisiae	Saccharomyces_cerevisiae	0.84
P02829_P39078	Saccharomyces_cerevisiae	Saccharomyces_cerevisiae	0.631
P02829_P39112	Saccharomyces_cerevisiae	Saccharomyces_cerevisiae	0.846
P02829_P39943	Saccharomyces_cerevisiae	Saccharomyces_cerevisiae	0.827
P02829_P39960	Saccharomyces_cerevisiae	Saccharomyces_cerevisiae	0.946
P02829_P40010	Saccharomyces_cerevisiae	Saccharomyces_cerevisiae	0.805
P02829_P40450	Saccharomyces_cerevisiae	Saccharomyces_cerevisiae	0.843
P02829_P40495	Saccharomyces_cerevisiae	Saccharomyces_cerevisiae	0.752
P02829_P40549	Saccharomyces_cerevisiae	Saccharomyces_cerevisiae	0.945
P02829_P41815	Saccharomyces_cerevisiae	Saccharomyces_cerevisiae	0.712
P02829_P43588	Saccharomyces_cerevisiae	Saccharomyces_cerevisiae	0.838
P02829_P46962	Saccharomyces_cerevisiae	Saccharomyces_cerevisiae	0.733
P02829_P47023	Saccharomyces_cerevisiae	Saccharomyces_cerevisiae	0.857
P02829_P47026	Saccharomyces_cerevisiae	Saccharomyces_cerevisiae	0.812
P02829_P47035	Saccharomyces_cerevisiae	Saccharomyces_cerevisiae	0.835
P02829_P47037	Saccharomyces_cerevisiae	Saccharomyces_cerevisiae	0.842
P02829_P47079	Saccharomyces_cerevisiae	Saccharomyces_cerevisiae	0.716
P02829_P47119	Saccharomyces_cerevisiae	Saccharomyces_cerevisiae	0.843
P02829_P47123	Saccharomyces_cerevisiae	Saccharomyces_cerevisiae	0.639
P02829_P49723	Saccharomyces_cerevisiae	Saccharomyces_cerevisiae	0.845
P02829_P50102	Saccharomyces_cerevisiae	Saccharomyces_cerevisiae	0.952
P02829_P50113	Saccharomyces_cerevisiae	Saccharomyces_cerevisiae	0.746
P02829_P50276	Saccharomyces_cerevisiae	Saccharomyces_cerevisiae	0.848
P02829_P53040	Saccharomyces_cerevisiae	Saccharomyces_cerevisiae	0.812
P02829_P53043	Saccharomyces_cerevisiae	Saccharomyces_cerevisiae	0.867
P02829_P53129	Saccharomyces_cerevisiae	Saccharomyces_cerevisiae	0.864
P02829_P53170	Saccharomyces_cerevisiae	Saccharomyces_cerevisiae	0.844
P02829_P53724	Saccharomyces_cerevisiae	Saccharomyces_cerevisiae	0.508
P02829_P54785	Saccharomyces_cerevisiae	Saccharomyces_cerevisiae	0.946
P02829_P89113	Saccharomyces_cerevisiae	Saccharomyces_cerevisiae	0.946
P02829_Q00578	Saccharomyces_cerevisiae	Saccharomyces_cerevisiae	0.755
P02829_Q00955	Saccharomyces_cerevisiae	Saccharomyces_cerevisiae	0.702
P02829_Q03002	Saccharomyces_cerevisiae	Saccharomyces_cerevisiae	0.841
P02829_Q03175	Saccharomyces_cerevisiae	Saccharomyces_cerevisiae	0.732
P02829_Q03330	Saccharomyces_cerevisiae	Saccharomyces_cerevisiae	0.844
P02829_Q03407	Saccharomyces_cerevisiae	Saccharomyces_cerevisiae	0.573
P02829_Q03761	Saccharomyces_cerevisiae	Saccharomyces_cerevisiae	0.946
P02829_Q03940	Saccharomyces_cerevisiae	Saccharomyces_cerevisiae	0.786
P02829_Q04217	Saccharomyces_cerevisiae	Saccharomyces_cerevisiae	0.735
P02829_Q04322	Saccharomyces_cerevisiae	Saccharomyces_cerevisiae	0.842
P02829_Q04429	Saccharomyces_cerevisiae	Saccharomyces_cerevisiae	0.84
P02829_Q04461	Saccharomyces_cerevisiae	Saccharomyces_cerevisiae	0.946
P02829_Q04632	Saccharomyces_cerevisiae	Saccharomyces_cerevisiae	0.843
P02829_Q06163	Saccharomyces_cerevisiae	Saccharomyces_cerevisiae	0.86
P02829_Q06224	Saccharomyces_cerevisiae	Saccharomyces_cerevisiae	0.844
P02829_Q06497	Saccharomyces_cerevisiae	Saccharomyces_cerevisiae	0.676
P02829_Q06598	Saccharomyces_cerevisiae	Saccharomyces_cerevisiae	0.634
P02829_Q06604	Saccharomyces_cerevisiae	Saccharomyces_cerevisiae	0.946
P02829_Q07622	Saccharomyces_cerevisiae	Saccharomyces_cerevisiae	0.665
P02829_Q07786	Saccharomyces_cerevisiae	Saccharomyces_cerevisiae	0.507
P02829_Q07799	Saccharomyces_cerevisiae	Saccharomyces_cerevisiae	0.717
P02829_Q08227	Saccharomyces_cerevisiae	Saccharomyces_cerevisiae	0.748
P02829_Q08980	Saccharomyces_cerevisiae	Saccharomyces_cerevisiae	0.757
P02829_Q12028	Saccharomyces_cerevisiae	Saccharomyces_cerevisiae	0.847
P02829_Q12150	Saccharomyces_cerevisiae	Saccharomyces_cerevisiae	0.84
P02829_Q12206	Saccharomyces_cerevisiae	Saccharomyces_cerevisiae	0.582
P02829_Q12276	Saccharomyces_cerevisiae	Saccharomyces_cerevisiae	0.843
P02829_Q12407	Saccharomyces_cerevisiae	Saccharomyces_cerevisiae	0.849
P02829_Q12446	Saccharomyces_cerevisiae	Saccharomyces_cerevisiae	0.834
P02829_Q99207	Saccharomyces_cerevisiae	Saccharomyces_cerevisiae	0.844
P02829_Q99260	Saccharomyces_cerevisiae	Saccharomyces_cerevisiae	0.763
P02835_P33244	Drosophila_melanogaster	Drosophila_melanogaster	0.767
P02843_Q9VCF1	Drosophila_melanogaster	Drosophila_melanogaster	0.592
P02843_Q9VSS2	Drosophila_melanogaster	Drosophila_melanogaster	0.591
P02843_Q9W087	Drosophila_melanogaster	Drosophila_melanogaster	0.887
P02844_Q9VZJ1	Drosophila_melanogaster	Drosophila_melanogaster	0.89
P02844_Q9W3S4	Drosophila_melanogaster	Drosophila_melanogaster	0.8
P02992_P05986	Saccharomyces_cerevisiae	Saccharomyces_cerevisiae	0.838
P02992_P11632	Saccharomyces_cerevisiae	Saccharomyces_cerevisiae	0.831
P02992_P29295	Saccharomyces_cerevisiae	Saccharomyces_cerevisiae	0.816
P02992_P43588	Saccharomyces_cerevisiae	Saccharomyces_cerevisiae	0.831
P02992_Q00776	Saccharomyces_cerevisiae	Saccharomyces_cerevisiae	0.846
P02994_P00358	Saccharomyces_cerevisiae	Saccharomyces_cerevisiae	0.628
P02994_P06782	Saccharomyces_cerevisiae	Saccharomyces_cerevisiae	0.842
P02994_P0C0W1	Saccharomyces_cerevisiae	Saccharomyces_cerevisiae	0.839
P02994_P16664	Saccharomyces_cerevisiae	Saccharomyces_cerevisiae	0.842
P02994_P22470	Saccharomyces_cerevisiae	Saccharomyces_cerevisiae	0.946
P02994_P22515	Saccharomyces_cerevisiae	Saccharomyces_cerevisiae	0.842
P02994_P24869	Saccharomyces_cerevisiae	Saccharomyces_cerevisiae	0.946
P02994_P25368	Saccharomyces_cerevisiae	Saccharomyces_cerevisiae	0.946
P02994_P25567	Saccharomyces_cerevisiae	Saccharomyces_cerevisiae	0.946
P02994_P32476	Saccharomyces_cerevisiae	Saccharomyces_cerevisiae	0.529
P02994_P32582	Saccharomyces_cerevisiae	Saccharomyces_cerevisiae	0.847
P02994_P32585	Saccharomyces_cerevisiae	Saccharomyces_cerevisiae	0.946
P02994_P32902	Saccharomyces_cerevisiae	Saccharomyces_cerevisiae	0.819
P02994_P34226	Saccharomyces_cerevisiae	Saccharomyces_cerevisiae	0.832
P02994_P34241	Saccharomyces_cerevisiae	Saccharomyces_cerevisiae	0.945
P02994_P36160	Saccharomyces_cerevisiae	Saccharomyces_cerevisiae	0.552
P02994_P36161	Saccharomyces_cerevisiae	Saccharomyces_cerevisiae	0.946
P02994_P38203	Saccharomyces_cerevisiae	Saccharomyces_cerevisiae	0.946
P02994_P38241	Saccharomyces_cerevisiae	Saccharomyces_cerevisiae	0.799
P02994_P38764	Saccharomyces_cerevisiae	Saccharomyces_cerevisiae	0.645
P02994_P38873	Saccharomyces_cerevisiae	Saccharomyces_cerevisiae	0.835
P02994_P38886	Saccharomyces_cerevisiae	Saccharomyces_cerevisiae	0.842
P02994_P38996	Saccharomyces_cerevisiae	Saccharomyces_cerevisiae	0.946
P02994_P39685	Saccharomyces_cerevisiae	Saccharomyces_cerevisiae	0.844
P02994_P40064	Saccharomyces_cerevisiae	Saccharomyces_cerevisiae	0.846
P02994_P40070	Saccharomyces_cerevisiae	Saccharomyces_cerevisiae	0.946
P02994_P47017	Saccharomyces_cerevisiae	Saccharomyces_cerevisiae	0.835
P02994_P47054	Saccharomyces_cerevisiae	Saccharomyces_cerevisiae	0.841
P02994_P49686	Saccharomyces_cerevisiae	Saccharomyces_cerevisiae	0.946
P02994_P52891	Saccharomyces_cerevisiae	Saccharomyces_cerevisiae	0.845
P02994_P52910	Saccharomyces_cerevisiae	Saccharomyces_cerevisiae	0.642
P02994_P53235	Saccharomyces_cerevisiae	Saccharomyces_cerevisiae	0.817
P02994_P53295	Saccharomyces_cerevisiae	Saccharomyces_cerevisiae	0.632
P02994_P53741	Saccharomyces_cerevisiae	Saccharomyces_cerevisiae	0.82
P02994_Q00416	Saccharomyces_cerevisiae	Saccharomyces_cerevisiae	0.841
P02994_Q00539	Saccharomyces_cerevisiae	Saccharomyces_cerevisiae	0.946
P02994_Q01329	Saccharomyces_cerevisiae	Saccharomyces_cerevisiae	0.84
P02994_Q03898	Saccharomyces_cerevisiae	Saccharomyces_cerevisiae	0.946
P02994_Q06245	Saccharomyces_cerevisiae	Saccharomyces_cerevisiae	0.946
P02994_Q12306	Saccharomyces_cerevisiae	Saccharomyces_cerevisiae	0.679
P02994_Q12315	Saccharomyces_cerevisiae	Saccharomyces_cerevisiae	0.839
P02994_Q3E7Y3	Saccharomyces_cerevisiae	Saccharomyces_cerevisiae	0.839
P03873_P36112	Saccharomyces_cerevisiae	Saccharomyces_cerevisiae	1
P03874_Q07623	Saccharomyces_cerevisiae	Saccharomyces_cerevisiae	0.889
P03875_P36112	Saccharomyces_cerevisiae	Saccharomyces_cerevisiae	1
P03876_P36112	Saccharomyces_cerevisiae	Saccharomyces_cerevisiae	1
P03877_P36112	Saccharomyces_cerevisiae	Saccharomyces_cerevisiae	1
P03878_P36112	Saccharomyces_cerevisiae	Saccharomyces_cerevisiae	1
P03879_P03879	Saccharomyces_cerevisiae	Saccharomyces_cerevisiae	1
P03962_P25367	Saccharomyces_cerevisiae	Saccharomyces_cerevisiae	0.903
P03965_P38316	Saccharomyces_cerevisiae	Saccharomyces_cerevisiae	0.89
P03965_P38886	Saccharomyces_cerevisiae	Saccharomyces_cerevisiae	0.89
P03965_P43588	Saccharomyces_cerevisiae	Saccharomyces_cerevisiae	0.886
P03965_Q12306	Saccharomyces_cerevisiae	Saccharomyces_cerevisiae	0.845
P04039_P00401	Saccharomyces_cerevisiae	Saccharomyces_cerevisiae	0.577
P04046_P04046	Saccharomyces_cerevisiae	Saccharomyces_cerevisiae	0.89
P04050_P04050	Saccharomyces_cerevisiae	Saccharomyces_cerevisiae	0.671
P04051_P02293	Saccharomyces_cerevisiae	Saccharomyces_cerevisiae	0.841
P04051_P04051	Saccharomyces_cerevisiae	Saccharomyces_cerevisiae	0.882
P04051_P14540	Saccharomyces_cerevisiae	Saccharomyces_cerevisiae	0.746
P04051_P43609	Saccharomyces_cerevisiae	Saccharomyces_cerevisiae	0.888
P04051_P47076	Saccharomyces_cerevisiae	Saccharomyces_cerevisiae	0.883
P04051_P61830	Saccharomyces_cerevisiae	Saccharomyces_cerevisiae	0.828
P04051_Q03761	Saccharomyces_cerevisiae	Saccharomyces_cerevisiae	0.976
P04051_Q04307	Saccharomyces_cerevisiae	Saccharomyces_cerevisiae	0.88
P04076_P32911	Saccharomyces_cerevisiae	Saccharomyces_cerevisiae	0.567
P04147_P02994	Saccharomyces_cerevisiae	Saccharomyces_cerevisiae	0.82
P04147_P06105	Saccharomyces_cerevisiae	Saccharomyces_cerevisiae	0.892
P04147_P07260	Saccharomyces_cerevisiae	Saccharomyces_cerevisiae	0.818
P04147_P0CG63	Saccharomyces_cerevisiae	Saccharomyces_cerevisiae	0.647
P04147_P20676	Saccharomyces_cerevisiae	Saccharomyces_cerevisiae	0.976
P04147_P22082	Saccharomyces_cerevisiae	Saccharomyces_cerevisiae	0.976
P04147_P23561	Saccharomyces_cerevisiae	Saccharomyces_cerevisiae	0.976
P04147_P24482	Saccharomyces_cerevisiae	Saccharomyces_cerevisiae	0.884
P04147_P24583	Saccharomyces_cerevisiae	Saccharomyces_cerevisiae	0.89
P04147_P25644	Saccharomyces_cerevisiae	Saccharomyces_cerevisiae	0.884
P04147_P29468	Saccharomyces_cerevisiae	Saccharomyces_cerevisiae	0.89
P04147_P30822	Saccharomyces_cerevisiae	Saccharomyces_cerevisiae	0.884
P04147_P31384	Saccharomyces_cerevisiae	Saccharomyces_cerevisiae	0.976
P04147_P32505	Saccharomyces_cerevisiae	Saccharomyces_cerevisiae	0.889
P04147_P32639	Saccharomyces_cerevisiae	Saccharomyces_cerevisiae	0.89
P04147_P32833	Saccharomyces_cerevisiae	Saccharomyces_cerevisiae	0.976
P04147_P33334	Saccharomyces_cerevisiae	Saccharomyces_cerevisiae	0.884
P04147_P34160	Saccharomyces_cerevisiae	Saccharomyces_cerevisiae	0.976
P04147_P36084	Saccharomyces_cerevisiae	Saccharomyces_cerevisiae	0.976
P04147_P36102	Saccharomyces_cerevisiae	Saccharomyces_cerevisiae	0.976
P04147_P38041	Saccharomyces_cerevisiae	Saccharomyces_cerevisiae	0.891
P04147_P38199	Saccharomyces_cerevisiae	Saccharomyces_cerevisiae	0.892
P04147_P38249	Saccharomyces_cerevisiae	Saccharomyces_cerevisiae	0.823
P04147_P38883	Saccharomyces_cerevisiae	Saccharomyces_cerevisiae	0.891
P04147_P38934	Saccharomyces_cerevisiae	Saccharomyces_cerevisiae	0.891
P04147_P38996	Saccharomyces_cerevisiae	Saccharomyces_cerevisiae	0.976
P04147_P39008	Saccharomyces_cerevisiae	Saccharomyces_cerevisiae	0.976
P04147_P39744	Saccharomyces_cerevisiae	Saccharomyces_cerevisiae	0.89
P04147_P39935	Saccharomyces_cerevisiae	Saccharomyces_cerevisiae	0.89
P04147_P40070	Saccharomyces_cerevisiae	Saccharomyces_cerevisiae	0.976
P04147_P40472	Saccharomyces_cerevisiae	Saccharomyces_cerevisiae	0.555
P04147_P40494	Saccharomyces_cerevisiae	Saccharomyces_cerevisiae	0.976
P04147_P40561	Saccharomyces_cerevisiae	Saccharomyces_cerevisiae	0.976
P04147_P47017	Saccharomyces_cerevisiae	Saccharomyces_cerevisiae	0.882
P04147_P47047	Saccharomyces_cerevisiae	Saccharomyces_cerevisiae	0.825
P04147_P49686	Saccharomyces_cerevisiae	Saccharomyces_cerevisiae	0.976
P04147_P50094	Saccharomyces_cerevisiae	Saccharomyces_cerevisiae	0.588
P04147_P50095	Saccharomyces_cerevisiae	Saccharomyces_cerevisiae	0.884
P04147_P53235	Saccharomyces_cerevisiae	Saccharomyces_cerevisiae	0.892
P04147_P53297	Saccharomyces_cerevisiae	Saccharomyces_cerevisiae	0.884
P04147_P53316	Saccharomyces_cerevisiae	Saccharomyces_cerevisiae	0.976
P04147_P53849	Saccharomyces_cerevisiae	Saccharomyces_cerevisiae	0.884
P04147_Q00776	Saccharomyces_cerevisiae	Saccharomyces_cerevisiae	0.89
P04147_Q00916	Saccharomyces_cerevisiae	Saccharomyces_cerevisiae	0.89
P04147_Q02199	Saccharomyces_cerevisiae	Saccharomyces_cerevisiae	0.976
P04147_Q02554	Saccharomyces_cerevisiae	Saccharomyces_cerevisiae	0.89
P04147_Q02630	Saccharomyces_cerevisiae	Saccharomyces_cerevisiae	0.976
P04147_Q03654	Saccharomyces_cerevisiae	Saccharomyces_cerevisiae	0.884
P04147_Q04067	Saccharomyces_cerevisiae	Saccharomyces_cerevisiae	0.819
P04147_Q04175	Saccharomyces_cerevisiae	Saccharomyces_cerevisiae	0.883
P04147_Q04603	Saccharomyces_cerevisiae	Saccharomyces_cerevisiae	0.827
P04147_Q07508	Saccharomyces_cerevisiae	Saccharomyces_cerevisiae	0.567
P04147_Q07896	Saccharomyces_cerevisiae	Saccharomyces_cerevisiae	0.89
P04147_Q08920	Saccharomyces_cerevisiae	Saccharomyces_cerevisiae	0.549
P04147_Q12306	Saccharomyces_cerevisiae	Saccharomyces_cerevisiae	0.834
P04147_Q12499	Saccharomyces_cerevisiae	Saccharomyces_cerevisiae	0.822
P04147_Q12517	Saccharomyces_cerevisiae	Saccharomyces_cerevisiae	0.976
P04173_P25808	Saccharomyces_cerevisiae	Saccharomyces_cerevisiae	0.842
P04173_Q12267	Saccharomyces_cerevisiae	Saccharomyces_cerevisiae	0.834
P04173_Q12306	Saccharomyces_cerevisiae	Saccharomyces_cerevisiae	0.588
P04385_P04386	Saccharomyces_cerevisiae	Saccharomyces_cerevisiae	0.891
P04385_P38922	Saccharomyces_cerevisiae	Saccharomyces_cerevisiae	0.976
P04386_P06104	Saccharomyces_cerevisiae	Saccharomyces_cerevisiae	0.886
P04386_P11978	Saccharomyces_cerevisiae	Saccharomyces_cerevisiae	0.976
P04386_P32570	Saccharomyces_cerevisiae	Saccharomyces_cerevisiae	0.976
P04386_P32585	Saccharomyces_cerevisiae	Saccharomyces_cerevisiae	0.976
P04386_P32591	Saccharomyces_cerevisiae	Saccharomyces_cerevisiae	0.976
P04386_P33297	Saccharomyces_cerevisiae	Saccharomyces_cerevisiae	0.767
P04386_P38129	Saccharomyces_cerevisiae	Saccharomyces_cerevisiae	0.976
P04386_P40327	Saccharomyces_cerevisiae	Saccharomyces_cerevisiae	0.575
P04386_P47822	Saccharomyces_cerevisiae	Saccharomyces_cerevisiae	0.731
P04386_P50105	Saccharomyces_cerevisiae	Saccharomyces_cerevisiae	0.976
P04386_P53551	Saccharomyces_cerevisiae	Saccharomyces_cerevisiae	0.79
P04386_Q03761	Saccharomyces_cerevisiae	Saccharomyces_cerevisiae	0.976
P04386_Q06630	Saccharomyces_cerevisiae	Saccharomyces_cerevisiae	0.891
P04386_Q12433	Saccharomyces_cerevisiae	Saccharomyces_cerevisiae	0.976
P04387_P19812	Saccharomyces_cerevisiae	Saccharomyces_cerevisiae	0.892
P04387_P25367	Saccharomyces_cerevisiae	Saccharomyces_cerevisiae	0.976
P04387_P33322	Saccharomyces_cerevisiae	Saccharomyces_cerevisiae	0.638
P04387_P48235	Saccharomyces_cerevisiae	Saccharomyces_cerevisiae	0.976
P04397_P04397	Saccharomyces_cerevisiae	Saccharomyces_cerevisiae	0.892
P04397_P16892	Saccharomyces_cerevisiae	Saccharomyces_cerevisiae	0.709
P04397_P17157	Saccharomyces_cerevisiae	Saccharomyces_cerevisiae	0.889
P04397_P25808	Saccharomyces_cerevisiae	Saccharomyces_cerevisiae	0.89
P04397_P29295	Saccharomyces_cerevisiae	Saccharomyces_cerevisiae	0.89
P04397_P32608	Saccharomyces_cerevisiae	Saccharomyces_cerevisiae	0.505
P04397_P35181	Saccharomyces_cerevisiae	Saccharomyces_cerevisiae	0.885
P04397_P38199	Saccharomyces_cerevisiae	Saccharomyces_cerevisiae	0.892
P04397_P38915	Saccharomyces_cerevisiae	Saccharomyces_cerevisiae	0.892
P04449_P07270	Saccharomyces_cerevisiae	Saccharomyces_cerevisiae	0.569
P04449_P25567	Saccharomyces_cerevisiae	Saccharomyces_cerevisiae	0.9
P04456_O14455	Saccharomyces_cerevisiae	Saccharomyces_cerevisiae	0.581
P04456_P0C0W1	Saccharomyces_cerevisiae	Saccharomyces_cerevisiae	0.831
P04456_P38112	Saccharomyces_cerevisiae	Saccharomyces_cerevisiae	0.831
P04456_P38805	Saccharomyces_cerevisiae	Saccharomyces_cerevisiae	0.946
P04456_P39744	Saccharomyces_cerevisiae	Saccharomyces_cerevisiae	0.825
P04456_P40568	Saccharomyces_cerevisiae	Saccharomyces_cerevisiae	0.821
P04456_P43588	Saccharomyces_cerevisiae	Saccharomyces_cerevisiae	0.814
P04456_P53261	Saccharomyces_cerevisiae	Saccharomyces_cerevisiae	0.534
P04456_P53919	Saccharomyces_cerevisiae	Saccharomyces_cerevisiae	0.815
P04456_Q03898	Saccharomyces_cerevisiae	Saccharomyces_cerevisiae	0.945
P04456_Q04031	Saccharomyces_cerevisiae	Saccharomyces_cerevisiae	0.815
P04456_Q12159	Saccharomyces_cerevisiae	Saccharomyces_cerevisiae	0.945
P04456_Q12389	Saccharomyces_cerevisiae	Saccharomyces_cerevisiae	0.819
P04551_Q7LL22	Schizosaccharomyces_pombe	Schizosaccharomyces_pombe	0.838
P04650_Q04031	Saccharomyces_cerevisiae	Saccharomyces_cerevisiae	0.976
P04688_P04688	Schizosaccharomyces_pombe	Schizosaccharomyces_pombe	0.882
P04710_P38316	Saccharomyces_cerevisiae	Saccharomyces_cerevisiae	0.754
P04710_P47017	Saccharomyces_cerevisiae	Saccharomyces_cerevisiae	0.639
P04786_O13329	Saccharomyces_cerevisiae	Saccharomyces_cerevisiae	0.832
P04786_P10592	Saccharomyces_cerevisiae	Saccharomyces_cerevisiae	0.657
P04786_P11484	Saccharomyces_cerevisiae	Saccharomyces_cerevisiae	0.643
P04786_P19414	Saccharomyces_cerevisiae	Saccharomyces_cerevisiae	0.836
P04786_Q02208	Saccharomyces_cerevisiae	Saccharomyces_cerevisiae	0.945
P04786_Q04087	Saccharomyces_cerevisiae	Saccharomyces_cerevisiae	0.946
P04801_P11484	Saccharomyces_cerevisiae	Saccharomyces_cerevisiae	0.584
P04801_P32505	Saccharomyces_cerevisiae	Saccharomyces_cerevisiae	0.717
P04801_P38764	Saccharomyces_cerevisiae	Saccharomyces_cerevisiae	0.609
P04801_P43588	Saccharomyces_cerevisiae	Saccharomyces_cerevisiae	0.82
P04801_Q01477	Saccharomyces_cerevisiae	Saccharomyces_cerevisiae	0.946
P04801_Q04675	Saccharomyces_cerevisiae	Saccharomyces_cerevisiae	0.826
P04801_Q08649	Saccharomyces_cerevisiae	Saccharomyces_cerevisiae	0.833
P04801_Q12306	Saccharomyces_cerevisiae	Saccharomyces_cerevisiae	0.582
P04802_P38080	Saccharomyces_cerevisiae	Saccharomyces_cerevisiae	0.901
P04802_P38886	Saccharomyces_cerevisiae	Saccharomyces_cerevisiae	0.587
P04802_P38991	Saccharomyces_cerevisiae	Saccharomyces_cerevisiae	0.901
P04802_P39735	Saccharomyces_cerevisiae	Saccharomyces_cerevisiae	0.704
P04802_P43588	Saccharomyces_cerevisiae	Saccharomyces_cerevisiae	0.555
P04806_P43588	Saccharomyces_cerevisiae	Saccharomyces_cerevisiae	0.829
P04806_Q05979	Saccharomyces_cerevisiae	Saccharomyces_cerevisiae	0.64
P04807_Q01477	Saccharomyces_cerevisiae	Saccharomyces_cerevisiae	0.946
P04807_Q02821	Saccharomyces_cerevisiae	Saccharomyces_cerevisiae	0.849
P04807_Q06142	Saccharomyces_cerevisiae	Saccharomyces_cerevisiae	0.843
P04817_P14906	Saccharomyces_cerevisiae	Saccharomyces_cerevisiae	0.774
P04817_P16661	Saccharomyces_cerevisiae	Saccharomyces_cerevisiae	0.788
P04817_P25358	Saccharomyces_cerevisiae	Saccharomyces_cerevisiae	0.647
P04817_P25613	Saccharomyces_cerevisiae	Saccharomyces_cerevisiae	0.821
P04817_P25639	Saccharomyces_cerevisiae	Saccharomyces_cerevisiae	0.738
P04817_P35723	Saccharomyces_cerevisiae	Saccharomyces_cerevisiae	0.835
P04817_P38264	Saccharomyces_cerevisiae	Saccharomyces_cerevisiae	0.781
P04817_P38428	Saccharomyces_cerevisiae	Saccharomyces_cerevisiae	0.946
P04817_P38729	Saccharomyces_cerevisiae	Saccharomyces_cerevisiae	0.563
P04817_P38843	Saccharomyces_cerevisiae	Saccharomyces_cerevisiae	0.668
P04817_P39547	Saccharomyces_cerevisiae	Saccharomyces_cerevisiae	0.712
P04817_P40350	Saccharomyces_cerevisiae	Saccharomyces_cerevisiae	0.792
P04817_P40478	Saccharomyces_cerevisiae	Saccharomyces_cerevisiae	0.946
P04817_P40548	Saccharomyces_cerevisiae	Saccharomyces_cerevisiae	0.844
P04817_P41543	Saccharomyces_cerevisiae	Saccharomyces_cerevisiae	0.836
P04817_P46961	Saccharomyces_cerevisiae	Saccharomyces_cerevisiae	0.781
P04817_P53176	Saccharomyces_cerevisiae	Saccharomyces_cerevisiae	0.836
P04817_P53918	Saccharomyces_cerevisiae	Saccharomyces_cerevisiae	0.644
P04817_P54003	Saccharomyces_cerevisiae	Saccharomyces_cerevisiae	0.679
P04817_Q06135	Saccharomyces_cerevisiae	Saccharomyces_cerevisiae	0.777
P04817_Q12412	Saccharomyces_cerevisiae	Saccharomyces_cerevisiae	0.715
P04819_P14682	Saccharomyces_cerevisiae	Saccharomyces_cerevisiae	0.717
P04819_P32641	Saccharomyces_cerevisiae	Saccharomyces_cerevisiae	0.559
P04819_P38629	Saccharomyces_cerevisiae	Saccharomyces_cerevisiae	0.771
P04821_P04821	Saccharomyces_cerevisiae	Saccharomyces_cerevisiae	1
P04821_P10592	Saccharomyces_cerevisiae	Saccharomyces_cerevisiae	0.946
P04821_P16892	Saccharomyces_cerevisiae	Saccharomyces_cerevisiae	0.872
P04821_P18963	Saccharomyces_cerevisiae	Saccharomyces_cerevisiae	0.976
P04821_P32639	Saccharomyces_cerevisiae	Saccharomyces_cerevisiae	0.976
P04821_P38615	Saccharomyces_cerevisiae	Saccharomyces_cerevisiae	0.976
P04821_P53733	Saccharomyces_cerevisiae	Saccharomyces_cerevisiae	0.946
P04821_Q01684	Saccharomyces_cerevisiae	Saccharomyces_cerevisiae	0.976
P04821_Q02887	Saccharomyces_cerevisiae	Saccharomyces_cerevisiae	1
P04821_Q03081	Saccharomyces_cerevisiae	Saccharomyces_cerevisiae	0.976
P04821_Q03373	Saccharomyces_cerevisiae	Saccharomyces_cerevisiae	0.976
P04840_P00924	Saccharomyces_cerevisiae	Saccharomyces_cerevisiae	0.816
P04840_P08466	Saccharomyces_cerevisiae	Saccharomyces_cerevisiae	0.892
P04840_P08518	Saccharomyces_cerevisiae	Saccharomyces_cerevisiae	0.837
P04840_P09734	Saccharomyces_cerevisiae	Saccharomyces_cerevisiae	0.694
P04840_P0CG63	Saccharomyces_cerevisiae	Saccharomyces_cerevisiae	0.746
P04840_P18239	Saccharomyces_cerevisiae	Saccharomyces_cerevisiae	0.62
P04840_P22138	Saccharomyces_cerevisiae	Saccharomyces_cerevisiae	0.833
P04840_P25343	Saccharomyces_cerevisiae	Saccharomyces_cerevisiae	0.836
P04840_P32897	Saccharomyces_cerevisiae	Saccharomyces_cerevisiae	0.89
P04840_P33775	Saccharomyces_cerevisiae	Saccharomyces_cerevisiae	0.8
P04840_P33892	Saccharomyces_cerevisiae	Saccharomyces_cerevisiae	0.83
P04840_P35735	Saccharomyces_cerevisiae	Saccharomyces_cerevisiae	0.606
P04840_P38764	Saccharomyces_cerevisiae	Saccharomyces_cerevisiae	0.834
P04840_P38886	Saccharomyces_cerevisiae	Saccharomyces_cerevisiae	0.891
P04840_P49334	Saccharomyces_cerevisiae	Saccharomyces_cerevisiae	0.891
P04840_P50942	Saccharomyces_cerevisiae	Saccharomyces_cerevisiae	0.892
P04840_P53040	Saccharomyces_cerevisiae	Saccharomyces_cerevisiae	0.835
P04840_P53741	Saccharomyces_cerevisiae	Saccharomyces_cerevisiae	0.892
P04840_P53846	Saccharomyces_cerevisiae	Saccharomyces_cerevisiae	0.885
P04840_P53969	Saccharomyces_cerevisiae	Saccharomyces_cerevisiae	0.892
P04840_Q01477	Saccharomyces_cerevisiae	Saccharomyces_cerevisiae	0.976
P04840_Q04437	Saccharomyces_cerevisiae	Saccharomyces_cerevisiae	0.89
P04840_Q06164	Saccharomyces_cerevisiae	Saccharomyces_cerevisiae	0.892
P04840_Q06211	Saccharomyces_cerevisiae	Saccharomyces_cerevisiae	0.892
P04840_Q12306	Saccharomyces_cerevisiae	Saccharomyces_cerevisiae	0.833
P04840_Q96VH5	Saccharomyces_cerevisiae	Saccharomyces_cerevisiae	0.825
P04909_O94276	Schizosaccharomyces_pombe	Schizosaccharomyces_pombe	0.843
P04909_P41391	Schizosaccharomyces_pombe	Schizosaccharomyces_pombe	0.803
P04910_O94276	Schizosaccharomyces_pombe	Schizosaccharomyces_pombe	0.871
P04911_Q12406	Saccharomyces_cerevisiae	Saccharomyces_cerevisiae	0.892
P04912_O13329	Saccharomyces_cerevisiae	Saccharomyces_cerevisiae	0.892
P04912_P02294	Saccharomyces_cerevisiae	Saccharomyces_cerevisiae	0.798
P04912_P04051	Saccharomyces_cerevisiae	Saccharomyces_cerevisiae	0.891
P04912_P05750	Saccharomyces_cerevisiae	Saccharomyces_cerevisiae	0.659
P04912_P06779	Saccharomyces_cerevisiae	Saccharomyces_cerevisiae	0.891
P04912_P07703	Saccharomyces_cerevisiae	Saccharomyces_cerevisiae	0.89
P04912_P0CG63	Saccharomyces_cerevisiae	Saccharomyces_cerevisiae	0.775
P04912_P10964	Saccharomyces_cerevisiae	Saccharomyces_cerevisiae	0.891
P04912_P15790	Saccharomyces_cerevisiae	Saccharomyces_cerevisiae	0.89
P04912_P18759	Saccharomyces_cerevisiae	Saccharomyces_cerevisiae	0.976
P04912_P19454	Saccharomyces_cerevisiae	Saccharomyces_cerevisiae	0.832
P04912_P19659	Saccharomyces_cerevisiae	Saccharomyces_cerevisiae	0.976
P04912_P21951	Saccharomyces_cerevisiae	Saccharomyces_cerevisiae	0.891
P04912_P22147	Saccharomyces_cerevisiae	Saccharomyces_cerevisiae	0.891
P04912_P22276	Saccharomyces_cerevisiae	Saccharomyces_cerevisiae	0.669
P04912_P22336	Saccharomyces_cerevisiae	Saccharomyces_cerevisiae	0.976
P04912_P25567	Saccharomyces_cerevisiae	Saccharomyces_cerevisiae	0.976
P04912_P26755	Saccharomyces_cerevisiae	Saccharomyces_cerevisiae	0.976
P04912_P27476	Saccharomyces_cerevisiae	Saccharomyces_cerevisiae	0.815
P04912_P27705	Saccharomyces_cerevisiae	Saccharomyces_cerevisiae	0.976
P04912_P28263	Saccharomyces_cerevisiae	Saccharomyces_cerevisiae	0.892
P04912_P29469	Saccharomyces_cerevisiae	Saccharomyces_cerevisiae	0.836
P04912_P29496	Saccharomyces_cerevisiae	Saccharomyces_cerevisiae	0.892
P04912_P29539	Saccharomyces_cerevisiae	Saccharomyces_cerevisiae	0.976
P04912_P30665	Saccharomyces_cerevisiae	Saccharomyces_cerevisiae	0.892
P04912_P32324	Saccharomyces_cerevisiae	Saccharomyces_cerevisiae	0.831
P04912_P32325	Saccharomyces_cerevisiae	Saccharomyces_cerevisiae	0.976
P04912_P32333	Saccharomyces_cerevisiae	Saccharomyces_cerevisiae	0.891
P04912_P32345	Saccharomyces_cerevisiae	Saccharomyces_cerevisiae	0.656
P04912_P32349	Saccharomyces_cerevisiae	Saccharomyces_cerevisiae	0.805
P04912_P32495	Saccharomyces_cerevisiae	Saccharomyces_cerevisiae	0.815
P04912_P32505	Saccharomyces_cerevisiae	Saccharomyces_cerevisiae	0.89
P04912_P32583	Saccharomyces_cerevisiae	Saccharomyces_cerevisiae	0.563
P04912_P32597	Saccharomyces_cerevisiae	Saccharomyces_cerevisiae	0.892
P04912_P32608	Saccharomyces_cerevisiae	Saccharomyces_cerevisiae	0.887
P04912_P32787	Saccharomyces_cerevisiae	Saccharomyces_cerevisiae	0.632
P04912_P32807	Saccharomyces_cerevisiae	Saccharomyces_cerevisiae	0.891
P04912_P33201	Saccharomyces_cerevisiae	Saccharomyces_cerevisiae	0.828
P04912_P33775	Saccharomyces_cerevisiae	Saccharomyces_cerevisiae	0.799
P04912_P34218	Saccharomyces_cerevisiae	Saccharomyces_cerevisiae	0.976
P04912_P34241	Saccharomyces_cerevisiae	Saccharomyces_cerevisiae	0.976
P04912_P36049	Saccharomyces_cerevisiae	Saccharomyces_cerevisiae	0.805
P04912_P36121	Saccharomyces_cerevisiae	Saccharomyces_cerevisiae	0.892
P04912_P36160	Saccharomyces_cerevisiae	Saccharomyces_cerevisiae	0.823
P04912_P38011	Saccharomyces_cerevisiae	Saccharomyces_cerevisiae	0.809
P04912_P38132	Saccharomyces_cerevisiae	Saccharomyces_cerevisiae	0.891
P04912_P38144	Saccharomyces_cerevisiae	Saccharomyces_cerevisiae	0.892
P04912_P38193	Saccharomyces_cerevisiae	Saccharomyces_cerevisiae	0.976
P04912_P38204	Saccharomyces_cerevisiae	Saccharomyces_cerevisiae	0.888
P04912_P38217	Saccharomyces_cerevisiae	Saccharomyces_cerevisiae	0.891
P04912_P38289	Saccharomyces_cerevisiae	Saccharomyces_cerevisiae	0.976
P04912_P38333	Saccharomyces_cerevisiae	Saccharomyces_cerevisiae	0.831
P04912_P38741	Saccharomyces_cerevisiae	Saccharomyces_cerevisiae	0.976
P04912_P38764	Saccharomyces_cerevisiae	Saccharomyces_cerevisiae	0.835
P04912_P38911	Saccharomyces_cerevisiae	Saccharomyces_cerevisiae	0.714
P04912_P40010	Saccharomyces_cerevisiae	Saccharomyces_cerevisiae	0.838
P04912_P40060	Saccharomyces_cerevisiae	Saccharomyces_cerevisiae	0.832
P04912_P40164	Saccharomyces_cerevisiae	Saccharomyces_cerevisiae	0.976
P04912_P40217	Saccharomyces_cerevisiae	Saccharomyces_cerevisiae	0.691
P04912_P40348	Saccharomyces_cerevisiae	Saccharomyces_cerevisiae	0.892
P04912_P40354	Saccharomyces_cerevisiae	Saccharomyces_cerevisiae	0.892
P04912_P40568	Saccharomyces_cerevisiae	Saccharomyces_cerevisiae	0.892
P04912_P40989	Saccharomyces_cerevisiae	Saccharomyces_cerevisiae	0.613
P04912_P42073	Saccharomyces_cerevisiae	Saccharomyces_cerevisiae	0.976
P04912_P42846	Saccharomyces_cerevisiae	Saccharomyces_cerevisiae	0.889
P04912_P46963	Saccharomyces_cerevisiae	Saccharomyces_cerevisiae	0.892
P04912_P47050	Saccharomyces_cerevisiae	Saccharomyces_cerevisiae	0.891
P04912_P50095	Saccharomyces_cerevisiae	Saccharomyces_cerevisiae	0.89
P04912_P50102	Saccharomyces_cerevisiae	Saccharomyces_cerevisiae	0.976
P04912_P53076	Saccharomyces_cerevisiae	Saccharomyces_cerevisiae	0.976
P04912_P53115	Saccharomyces_cerevisiae	Saccharomyces_cerevisiae	0.976
P04912_P53551	Saccharomyces_cerevisiae	Saccharomyces_cerevisiae	0.811
P04912_P53914	Saccharomyces_cerevisiae	Saccharomyces_cerevisiae	0.891
P04912_P53946	Saccharomyces_cerevisiae	Saccharomyces_cerevisiae	0.89
P04912_P80428	Saccharomyces_cerevisiae	Saccharomyces_cerevisiae	0.89
P04912_Q00947	Saccharomyces_cerevisiae	Saccharomyces_cerevisiae	0.976
P04912_Q01080	Saccharomyces_cerevisiae	Saccharomyces_cerevisiae	0.835
P04912_Q01477	Saccharomyces_cerevisiae	Saccharomyces_cerevisiae	0.976
P04912_Q02486	Saccharomyces_cerevisiae	Saccharomyces_cerevisiae	0.825
P04912_Q02892	Saccharomyces_cerevisiae	Saccharomyces_cerevisiae	0.891
P04912_Q02931	Saccharomyces_cerevisiae	Saccharomyces_cerevisiae	0.976
P04912_Q03016	Saccharomyces_cerevisiae	Saccharomyces_cerevisiae	0.976
P04912_Q03330	Saccharomyces_cerevisiae	Saccharomyces_cerevisiae	0.889
P04912_Q03940	Saccharomyces_cerevisiae	Saccharomyces_cerevisiae	0.821
P04912_Q04307	Saccharomyces_cerevisiae	Saccharomyces_cerevisiae	0.891
P04912_Q04636	Saccharomyces_cerevisiae	Saccharomyces_cerevisiae	0.892
P04912_Q06488	Saccharomyces_cerevisiae	Saccharomyces_cerevisiae	0.892
P04912_Q06639	Saccharomyces_cerevisiae	Saccharomyces_cerevisiae	0.976
P04912_Q07896	Saccharomyces_cerevisiae	Saccharomyces_cerevisiae	0.892
P04912_Q07953	Saccharomyces_cerevisiae	Saccharomyces_cerevisiae	0.888
P04912_Q08235	Saccharomyces_cerevisiae	Saccharomyces_cerevisiae	0.892
P04912_Q08649	Saccharomyces_cerevisiae	Saccharomyces_cerevisiae	0.892
P04912_Q08773	Saccharomyces_cerevisiae	Saccharomyces_cerevisiae	0.892
P04912_Q12034	Saccharomyces_cerevisiae	Saccharomyces_cerevisiae	0.976
P04912_Q12072	Saccharomyces_cerevisiae	Saccharomyces_cerevisiae	0.892
P04912_Q12159	Saccharomyces_cerevisiae	Saccharomyces_cerevisiae	0.976
P04912_Q12220	Saccharomyces_cerevisiae	Saccharomyces_cerevisiae	0.828
P04912_Q12306	Saccharomyces_cerevisiae	Saccharomyces_cerevisiae	0.835
P04912_Q12451	Saccharomyces_cerevisiae	Saccharomyces_cerevisiae	0.89
P04912_Q12680	Saccharomyces_cerevisiae	Saccharomyces_cerevisiae	0.891
P04912_Q6WNK7	Saccharomyces_cerevisiae	Saccharomyces_cerevisiae	0.891
P04913_O94276	Schizosaccharomyces_pombe	Schizosaccharomyces_pombe	0.591
P04913_Q10426	Schizosaccharomyces_pombe	Schizosaccharomyces_pombe	0.655
P05030_P38886	Saccharomyces_cerevisiae	Saccharomyces_cerevisiae	0.786
P05030_P53278	Saccharomyces_cerevisiae	Saccharomyces_cerevisiae	0.64
P05066_P23594	Saccharomyces_cerevisiae	Saccharomyces_cerevisiae	0.882
P05066_P39984	Saccharomyces_cerevisiae	Saccharomyces_cerevisiae	0.89
P05085_P05085	Saccharomyces_cerevisiae	Saccharomyces_cerevisiae	0.889
P05085_P32502	Saccharomyces_cerevisiae	Saccharomyces_cerevisiae	0.89
P05085_P47027	Saccharomyces_cerevisiae	Saccharomyces_cerevisiae	0.976
P05085_P53038	Saccharomyces_cerevisiae	Saccharomyces_cerevisiae	0.775
P05085_P53272	Saccharomyces_cerevisiae	Saccharomyces_cerevisiae	0.976
P05085_P53550	Saccharomyces_cerevisiae	Saccharomyces_cerevisiae	0.976
P05150_P21243	Saccharomyces_cerevisiae	Saccharomyces_cerevisiae	0.794
P05150_P33297	Saccharomyces_cerevisiae	Saccharomyces_cerevisiae	0.784
P05150_P38886	Saccharomyces_cerevisiae	Saccharomyces_cerevisiae	0.884
P05205_Q9GQN5	Drosophila_melanogaster	Drosophila_melanogaster	0.823
P05205_Q9V3Y7	Drosophila_melanogaster	Drosophila_melanogaster	0.821
P05316_P16603	Saccharomyces_cerevisiae	Saccharomyces_cerevisiae	0.733
P05318_P10622	Saccharomyces_cerevisiae	Saccharomyces_cerevisiae	0.548
[truncated: 31,366 more rows]
