# Supplementary material for: The Development of a Universal In Silico Predictor of Protein-Protein Interactions
Source: PLoS One. 2013 May 31;8(5):e65587. doi: 10.1371/journal.pone.0065587 (PMC3669264; doi:10.1371/journal.pone.0065587)
Supplement: Table S3 — Comparative table of the different computational PPI methods. Dashed lines, indicate that the underlined columns are related each other; -, indicates absent information, not showed, not used or not obviously reported in the paper. (XLS) [file pone.0065587.s013.xls]

## Sheet: Sheet2
Table S3. Comparative table of the different computational PPI methods.
			TRAINING									TEST
			INSTANCES			RESULTS OF TRAINING						INSTANCES			POSITIVE RESULTS
Author [Reference]	number attributes	negative building	species	PPI	no-PPI	Recall (sensivity) %	ROC %	Precision %	Accuracy %	Specificity %	F-measure %	species	PPI	no-PPI	PPI %	no-PPI %	Method
Present work	20	Experimentaly validated	20 different species	41975	1390	73.8 - 86.3	84 - 90.2	75 - 85.4	-	-	-	78 different species	42038	435	~79.5	~73	Decision tree
Liu et al., 2012 [27]	686 (343 + 343)	Random sampling	Homo sapiens	39191	-	82.8	-	97.4	90.3	97.8	-	-	-	-	-	-	SVM
			Caenorhabditis elegans	4973	-	77	-	88.6	83.6	90.1	-
			Drosophila melanogaster	22482	-	80.8	-	94.5	88	95.3	-
			Saccharomyces cerevisiae	25064	-	85.1	-	97.6	91.5	97.9	-
			Mus musculus	1225	-	80.2	-	87.2	84.2	88.2	-
Ren et al., 2011 [31]	686 (343 + 343)	Sub-cellular location	Escherichia coli	6,962	6,962	70.4 - 99.7	76.4 - 99.8	52.3 - 91.9	70.2 - 96.8	79.9 - 95.9	-	-	-	-	-	-	SVM
	100	Random	Saccharomyces cerevisiae	6,635	6,635
	340	Artificial proteins
	360
Guo et al., 2010 [26]	-	Sub-cellular location	Homo sapiens	10,000	10,000	-	-	-	90.67	-	-	Homo sapiens	27027	27027	-	-	SVM
			Saccharomyces cerevisiae	3,565	3,565	-	-	-	88.99	-	-	Saccharomyces cerevisiae	2378	2378	-	-
			Drosophila melanogaster	7,500	7,500	-	-	-	90.09	-	-	Drosophila melanogaster	14475	14475	-	-
			Escherichia coli	4,172	4,172	-	-	-	92.73	-	-	Escherichia coli	2782	2782	-	-
			Caenorhabditis elegans	2,418	2,418	-	-	-	97.51	-	-	Caenorhabditis elegans	1612	1612	-	-
Shi et al., 2010 [34]	12 x the major length of two amino acids	Random	Helicobacter pylori	~729	~729	75.6 - 86.86	-	77.8 - 89.52	75.8 - 87.94	-	-	Helicobacter pylori	729	729	-	-	SVM
		Sub-cellular location	Saccharomyces cerevisiae	~3,218	~3,218	81.25	-	80.53	83.68	-	-	Saccharomyces cerevisiae	~500	~500	84.7 - 87.94 accuracy	-
		Gene ontology		~500	~500										83.94 - 89.5 precision
				~375	~375										85.11 - 86.86 sensivity
Yu et al., 2010 [35]	686 (343 + 343)	Random sampling	Homo sapiens	16855	1:1	39 - 81.4	-	49.5 - 79.4	80.1 - 93.7	78.8 - 97.6	43.6 - 80.4	Homo sapiens	1,000		-	-	RVKDE
					1:5
Yu et al., 2010 [36]	686 (343 + 343)	Random sampling	Saccharomyces cerevisiae	154828	-	-	48 - 95	-	-	-	-	-	-	-	-	-	SVM
			Homo sapiens	36134	-	-	55 - 92	-	-	-	-						Kernel
Roy et al., 2009 [33]	Domain names	Closed world assumption	Saccharomyces cerevisiae	34366	34366	-	~81 - ~95	-	-	-	-	-	-	-	-	-	Maxent
	500 (20 x 25)		Drosophila melanogaster	70311	70311	-	~62 - ~65	-	-	-	-						SVM
	400 (20 x 20)		Caenorhabditis elegans	15205	15205	-	~78	-	-	-	-						RVKDE
Guo et al., 2008 [25]	420 (7 x 2 30)	Random sampling	Saccharomyces cerevisiae	11706	11706	41.76 - 85.22	-	62.64 - 87.83	58.42 - 86.23	-	-	Saccharomyces cerevisiae	11474	27204	88.09 - 93.25	79.96 - 81.46	SVM
	2940 (7 x 7 x 2 x 30)	Sub-cellular location		2288	2288	87.3 - 89.93	-	87.82 - 88.87	87.36 - 88.33	-	-						Auto-covariance
		Artificial proteins
Shen et al., 2007 [24]	686 (343 + 343)	Random sampling	Homo sapiens	16243	16243	84.8	-	84.2	83.9	-	-	Homo sapiens	400		-	-	SVM
Nanni and Lumini, 2006 [30]	800	-	Helicobacter pylori	1,458	1,458	~70 - ~80	-	~70 - ~85	~70 - ~86	-	-	-	-	-	-	-	HKNN
			Homo sapiens	941	941
Lo et al., 2005 [28]	-	Artificial proteins	Saccharomyces cerevisiae	2,080	2,331	-	-	-	-	-	-	Saccharomyces cerevisiae	2,208	2,331	76.9 - 94.1 accuracy		SVM
		Sub-cellular location			2,331	-	-	-	-	-	-				80.6 - 95.4 precision
															69.2 - 92.3 recall
												Drosophila melanogaster	20,980	-	64 - 91.2 accuracy
Martin et al., 2005 [29]	-	Random	Homo sapiens	-	-	66.2 - 79.9	-	17.4 - 81.4	56.1 - 81.4	-	-	Homo sapiens	-	-	-	-	SVM
			Mus musculus	-	-		-			-	-	Mus musculus	-	-	-	-
			Helicobacter pylori	-	-		-			-	-	Helicobacter pylori	-	-	-	-
			Saccharomyces cerevisiae	-	-		-			-	-	Saccharomyces cerevisiae	-	-	-	-
			Escherichia coli	-	-		-			-	-	Escherichia coli	-	-	-	-
Bock and Gough, 2001 [12]	-	Artificial proteins	Saccharomyces cerevisiae, Homo sapiens, Mus musculus, Drosophila melanogaster, Rattus novergicus, Escherichia coli and Bos taurus	2,190	-	-	-	-	-	-	-	Saccharomyces cerevisiae, Homo sapiens, Mus musculus, Drosophila melanogaster, Rattus novergicus, Escherichia coli and Bos taurus	2,189	-	80.96 accuracy	-	SVM
				2,192	-	-	-	-	-	-	-		2,192	-	80.19 accuracy	-
				2,203	-	-	-	-	-	-	-		2,195	-	80.13 accuracy	-
The references are presented in the body of the main text.
