# Supplementary material for: The Development of a Universal In Silico Predictor of Protein-Protein Interactions
Source: PLoS One. 2013 May 31;8(5):e65587. doi: 10.1371/journal.pone.0065587 (PMC3669264; doi:10.1371/journal.pone.0065587)
Supplement: Table S4 — Description of the physicochemical features in the “composition” feature descriptors. (XLS) [file pone.0065587.s014.xls]

## Sheet: Sheet1
Table S4. Description of the physicochemical features in the “composition” feature descriptors.
Physicochemical feature	Group 1	Group 2	Group 3
Hydrophobicity	Polar	Neutral	Hydrophobicity
	RKEDQN	G A STPHY	CLVIMFW
Normalized van der Waals volume	Vol range 0-2.78	Vol range 2.95-4.0	Vol range 4.03-8.08
	GASTPDC	NVEQIL	MHKFRYW
Polarity	Polarity value 4.9-6.2	Polarity value 8.0-9.2	Polarity value 10.4-13.0
	LIFWCMVY	PATGS	HQRKNED
Polarizability	Polarizability value 0-1.08	Polarizability value 0.128-0.186	Polarizability value 0.219-0.409
	GASDT	CP NV EQIL	KMHFRYW
Charge	Positive	Neutral	Negative
	KR	ANCQGHILMFPSTWYV	DE
Secondary structure	Helix	Strand	Coil
	EALMQKRH	VIYCWFT	GNPSD
Solvent accessibility	Buried	Exposed	Intermediate
	ALFCGIVW	RKQEND	MPSTHY
