# Supplementary material for: The Development of a Universal In Silico Predictor of Protein-Protein Interactions
Source: PLoS One. 2013 May 31;8(5):e65587. doi: 10.1371/journal.pone.0065587 (PMC3669264; doi:10.1371/journal.pone.0065587)
Supplement: Table S5 — Average and standard deviation values from the “frequency” feature training dataset. See “Material and Method” section and the Supplementary Text S1 to apply in your study case. (XLS) [file pone.0065587.s015.xls]

## Sheet: Sheet1
Table S5. Average and standard deviation values from the “frequency” feature training dataset.
AVG_MINUS_STDV
Amino acids	Ala	Cys	Asp	Glu	Phe	Gly	His	Ile	Lys	Leu	Met	Asn	Pro	Gln	Arg	Ser	Thr	Val	Trp	Tyr
Values	3.82244	-0.0198315	3.5934	4.14477	2.2299	2.86135	0.936548	3.53873	3.98059	6.63674	1.24497	2.95462	2.48222	2.23827	2.96877	5.30377	3.57279	3.94804	0.199842	1.66939
AVG
Amino acids	Ala	Cys	Asp	Glu	Phe	Gly	His	Ile	Lys	Leu	Met	Asn	Pro	Gln	Arg	Ser	Thr	Val	Trp	Tyr
Values	6.62554	1.63557	5.51757	6.78271	3.95761	5.75998	2.34044	5.54182	6.8065	9.22269	2.30837	5.03506	4.93023	4.422	5.24147	8.30578	5.47525	5.9143	1.0302	3.14682
AVG_PLUS_STDV
Amino acids	Ala	Cys	Asp	Glu	Phe	Gly	His	Ile	Lys	Leu	Met	Asn	Pro	Gln	Arg	Ser	Thr	Val	Trp	Tyr
Values	9.42865	3.29097	7.44173	9.42066	5.68533	8.65861	3.74434	7.54491	9.63241	11.8086	3.37177	7.1155	7.37823	6.60573	7.51417	11.3078	7.37772	7.88056	1.86056	4.62426
