# Supplementary material for: The Development of a Universal In Silico Predictor of Protein-Protein Interactions
Source: PLoS One. 2013 May 31;8(5):e65587. doi: 10.1371/journal.pone.0065587 (PMC3669264; doi:10.1371/journal.pone.0065587)
Supplement: Table S6 — Description of amount of instances per species used in the training and test datasets. (XLS) [file pone.0065587.s016.xls]

## Sheet: Sheet1
Table S6. Description of amount of instances per species used in the training and test datasets.
Species	Group	Commonly known	Num. of occurence in the trainning set	Num. of occurence in the test set
Alligator sinensis	Eukaryote	reptile	0	2
Arabidopsis thaliana	Eukaryote	plant	771	798
Bos taurus	Eukaryote	cow	139	26
Bothrops jararaca	Eukaryote	reptile	0	1
Camelus dromedarius	Eukaryote	cammel	0	1
Candida albicans	Eukaryote	yeast	0	1
Canis familiaris	Eukaryote	dog	0	6
Chlamydomonas reinhardtii	Eukaryote	plant	9	0
Dictyostelium discoideum	Eukaryote	amoeba/e. coli-predator	0	1
Drosophila melanogaster	Eukaryote	arthropoda	6296	6295
Gallus gallus	Eukaryote	avian	12	17
Haemadipsa sylvestris	Eukaryote	annelida/human-parasite	0	1
Homo sapiens	Eukaryote	primate	1126	271
Lumbricus terrestris	Eukaryote	annelida	4	0
Meleagris gallopavo	Eukaryote	avian	0	1
Mus musculus	Eukaryote	mouse	239	126
Mus sp.	Eukaryote	mouse	0	8
Oligobrachia mashikoi	Eukaryote	annelida	1	0
Ornithodoros moubata	Eukaryote	arthropoda	0	1
Oryctolagus cuniculus	Eukaryote	rabbit	0	5
Oryza sativa	Eukaryote	plant	1	0
Pan troglodytes	Eukaryote	primate	0	3
Phaseolus vulgaris	Eukaryote	plant	0	13
Pisum sativum	Eukaryote	plant	11	42
Plasmodium falciparum	Eukaryote	microbial human-parasite	0	2
Pongo abelii	Eukaryote	primate	0	5
Rattus norvegicus	Eukaryote	mouse	313	279
Riftia pachyptila	Eukaryote	annelida	1	0
Saccharomyces cerevisiae	Eukaryote	yeast	32587	32636
Schizosaccharomyces pombe	Eukaryote	yeast	1835	1851
Spinacia oleracea	Eukaryote	plant	12	47
Sus scrofa	Eukaryote	pig	2	0
Torpedo californica	Eukaryote	ray	2	0
Torpedo marmorata	Eukaryote	ray	2	0
Toxoplasma gondii	Eukaryote	microbial eukaryote-parasite	0	1
Triticum aestivum	Eukaryote	plant	0	7
Trypanosoma brucei	Eukaryote	microbial insects and mammal-parasite	0	1
Tursiops truncatus	Eukaryote	dolphin	0	4
Xenopus laevis	Eukaryote	frog	1	5
Zea mays	Eukaryote	plant	1	9
Archaeoglobus fulgidus	Prokaryote	non-parasite	0	1
Aromatoleum aromaticum	Prokaryote	non-parasite	0	1
Bacillus sp.	Prokaryote	undefined	0	3
Bacillus subtilis	Prokaryote	non-parasite	0	1
Bordetella pertussis	Prokaryote	human parasite	0	2
Corynebacterium sp.	Prokaryote	undefined	0	1
Escherichia coli	Prokaryote	bacteria endotherms-mutualism	0	50
Geobacillus stearothermophilus	Prokaryote	non-parasite	0	8
Mastigocladus laminosus	Prokaryote	undefined	0	4
Neisseria meningitidis	Prokaryote	human parasite	0	1
Paracoccus denitrificans	Prokaryote	non-parasite	0	2
Peptostreptococcus magnus	Prokaryote	human parasite	0	1
Pseudomonas stutzeri	Prokaryote	non-parasite	0	2
Pyrococcus furiosus	Prokaryote	non-parasite	0	2
Rhodobacter sphaeroides	Prokaryote	non-parasite	0	2
Staphylococcus aureus	Prokaryote	human parasite	0	2
Stenotrophomonas maltophilia	Prokaryote	human parasite	0	1
Streptococcus sp.	Prokaryote	undefined	0	1
Streptomyces coelicolor	Prokaryote	non-parasite	0	1
Sulfolobus solfataricus	Prokaryote	non-parasite	0	1
Synechococcus elongatus	Prokaryote	non-parasite	0	7
Synechocystis sp.	Prokaryote	undefined	0	2
Thermoplasma acidophilum	Prokaryote	non-parasite	0	1
Thermosynechococcus elongatus	Prokaryote	non-parasite	0	140
Thermosynechococcus vulcanus	Prokaryote	non-parasite	0	7
Thermus aquaticus	Prokaryote	non-parasite	0	4
Thermus thermophilus	Prokaryote	non-parasite	0	17
Wolinella succinogenes	Prokaryote	undefined	0	1
Avian myeloblastosis	Virus	avian virus	0	1
Chimpanzee hepatitis	Virus	chimpanzee and other primates virus	0	1
Enterobacteria phage	Virus	e. coli virus	0	1
Epstein-Barr virus	Virus	human virus	0	6
Human SARS	Virus	human virus	0	1
Human T-cell	Virus	human virus	0	3
Human cytomegalovirus	Virus	human virus	0	2
Human herpesvirus	Virus	human virus	0	4
Human immunodeficiency	Virus	human virus	0	36
Human parainfluenza	Virus	human virus	0	1
Influenza A	Virus	avian and mammal virus	0	8
Lymphocytic choriomeningitis	Virus	mouse and human virus	0	2
Reovirus type	Virus	mammal virus	0	1
Sendai virus	Virus	mouse virus	0	3
Simian virus	Virus	human and dog virus	0	2
Vesicular stomatitis	Virus	insects and mammal virus	0	2
