# Supplementary material for: The Development of a Universal In Silico Predictor of Protein-Protein Interactions
Source: PLoS One. 2013 May 31;8(5):e65587. doi: 10.1371/journal.pone.0065587 (PMC3669264; doi:10.1371/journal.pone.0065587)
Supplement: Table S7 — Description of the instances presented in the training and test datasets. Include their UniProt accession numbers and species descriptions. (XLS) [file pone.0065587.s017.xls]

## Sheet: Sheet1
Table S7. Description of the instances presented in the training and test datasets.
TRAINING DATASETS											TEST DATASETS SINGLE SPECIES										TEST DATASETS DIFFERENT SPECIES
PPIs					NO-PPIs						PPIs					NO-PPIs					PPIs					NO-PPIs
Instances	Species 1	Species 2	Domain species 1	Domain species 2	Instances	Species 1	Species 2	Domain species 1	Domain species 2		Instances	Species 1	Species 2	Domain species 1	Domain species 2	Instances	Species 1	Species 2	Domain species 1	Domain species 2	Instances	Species 1	Species 2	Domain species 1	Domain species 2	Instances	Species 1	Species 2	Domain species 1	Domain species 2
A0AQH0_O61443	Drosophila melanogaster	Drosophila melanogaster	eukaryote	eukaryote	A2NTU7_P01887	Mus musculus	Mus musculus	eukaryote	eukaryote		A0AQH0_Q9VHG1	Drosophila melanogaster	Drosophila melanogaster	eukaryote	eukaryote	O30142_O30144	Archaeoglobus fulgidus	Archaeoglobus fulgidus	prokaryote	prokaryote	O13851_P0AD57	Schizosaccharomyces pombe	Escherichia coli	eukaryote	prokaryote	A0N6Y3_P00127	Mus sp.	Saccharomyces cerevisiae	eukaryote	eukaryote
A0AQH0_Q0E8X9	Drosophila melanogaster	Drosophila melanogaster	eukaryote	eukaryote	A5GZW8_Q0QF01	Sus scrofa	Sus scrofa	eukaryote	eukaryote		A1L127_O88764	Rattus norvegicus	Rattus norvegicus	eukaryote	eukaryote	O87799_O87802	Pseudomonas stutzeri	Pseudomonas stutzeri	prokaryote	prokaryote	O43091_P0AD57	Schizosaccharomyces pombe	Escherichia coli	eukaryote	prokaryote	A0N6Y3_P00128	Mus sp.	Saccharomyces cerevisiae	eukaryote	eukaryote
A0JPW5_Q6NPE9	Arabidopsis thaliana	Arabidopsis thaliana	eukaryote	eukaryote	A6NIX2_O60663	Homo sapiens	Homo sapiens	eukaryote	eukaryote		A1L358_Q8R0T2	Mus musculus	Mus musculus	eukaryote	eukaryote	P04978_P04979	Bordetella pertussis	Bordetella pertussis	prokaryote	prokaryote	O43091_P18900	Schizosaccharomyces pombe	Saccharomyces cerevisiae	eukaryote	eukaryote	A0N6Y3_P00163	Mus sp.	Saccharomyces cerevisiae	eukaryote	eukaryote
A0JPW5_Q9LVK6	Arabidopsis thaliana	Arabidopsis thaliana	eukaryote	eukaryote	A7MB62_Q3MHR7	Bos taurus	Bos taurus	eukaryote	eukaryote		A1Z6E8_O97143	Drosophila melanogaster	Drosophila melanogaster	eukaryote	eukaryote	P04979_P04981	Bordetella pertussis	Bordetella pertussis	prokaryote	prokaryote	O74957_P53949	Schizosaccharomyces pombe	Saccharomyces cerevisiae	eukaryote	eukaryote	A0N6Y3_P07143	Mus sp.	Saccharomyces cerevisiae	eukaryote	eukaryote
A1L358_A1L358	Mus musculus	Mus musculus	eukaryote	eukaryote	A7MB62_Q3T035	Bos taurus	Bos taurus	eukaryote	eukaryote		A1Z6E8_Q9VCD5	Drosophila melanogaster	Drosophila melanogaster	eukaryote	eukaryote	P06611_P37028	Escherichia coli	Escherichia coli	prokaryote	prokaryote	O95983_P04608	Homo sapiens	Human immunodeficiency	eukaryote	virus	A0N6Y3_P07256	Mus sp.	Saccharomyces cerevisiae	eukaryote	eukaryote
A1L358_E9Q5M9	Mus musculus	Mus musculus	eukaryote	eukaryote	O00311_P49736	Homo sapiens	Homo sapiens	eukaryote	eukaryote		A1Z6E8_Q9VI55	Drosophila melanogaster	Drosophila melanogaster	eukaryote	eukaryote	P07939_P11077	Reovirus type	Reovirus type	virus	virus	P04608_O60814	Human immunodeficiency	Homo sapiens	virus	eukaryote	A0N6Y3_P07257	Mus sp.	Saccharomyces cerevisiae	eukaryote	eukaryote
A1YK02_Q7K0E3	Drosophila melanogaster	Drosophila melanogaster	eukaryote	eukaryote	O00463_Q8TDR0	Homo sapiens	Homo sapiens	eukaryote	eukaryote		A1Z6E8_Q9VJE7	Drosophila melanogaster	Drosophila melanogaster	eukaryote	eukaryote	P08306_P77921	Paracoccus denitrificans	Paracoccus denitrificans	prokaryote	prokaryote	P04608_P17844	Human immunodeficiency	Homo sapiens	virus	eukaryote	A0N6Y3_P08525	Mus sp.	Saccharomyces cerevisiae	eukaryote	eukaryote
A1Z6E8_O77430	Drosophila melanogaster	Drosophila melanogaster	eukaryote	eukaryote	O00623_O75192	Homo sapiens	Homo sapiens	eukaryote	eukaryote		A1Z6E8_Q9VLT7	Drosophila melanogaster	Drosophila melanogaster	eukaryote	eukaryote	P0A386_P0A431	Thermosynechococcus elongatus	Thermosynechococcus elongatus	prokaryote	prokaryote	P04608_P19388	Human immunodeficiency	Homo sapiens	virus	eukaryote	A0N6Y3_P22289	Mus sp.	Saccharomyces cerevisiae	eukaryote	eukaryote
A1Z6E8_Q9GYU8	Drosophila melanogaster	Drosophila melanogaster	eukaryote	eukaryote	O00623_O75381	Homo sapiens	Homo sapiens	eukaryote	eukaryote		A1Z6G4_Q961D1	Drosophila melanogaster	Drosophila melanogaster	eukaryote	eukaryote	P0A386_Q8DHA7	Thermosynechococcus elongatus	Thermosynechococcus elongatus	prokaryote	prokaryote	P04608_P24928	Human immunodeficiency	Homo sapiens	virus	eukaryote	A1Z6E0_P62869	Drosophila melanogaster	Mus musculus	eukaryote	eukaryote
A1Z6E8_Q9V472	Drosophila melanogaster	Drosophila melanogaster	eukaryote	eukaryote	O00623_O96011	Homo sapiens	Homo sapiens	eukaryote	eukaryote		A1Z6I9_Q9VIZ0	Drosophila melanogaster	Drosophila melanogaster	eukaryote	eukaryote	P0A386_Q8DHJ2	Thermosynechococcus elongatus	Thermosynechococcus elongatus	prokaryote	prokaryote	P04608_P36954	Human immunodeficiency	Homo sapiens	virus	eukaryote	A2NTY6_P01903	Mus musculus	Homo sapiens	eukaryote	eukaryote
A1Z6E8_Q9VJ29	Drosophila melanogaster	Drosophila melanogaster	eukaryote	eukaryote	O00623_P28328	Homo sapiens	Homo sapiens	eukaryote	eukaryote		A1Z6J6_Q7KVF3	Drosophila melanogaster	Drosophila melanogaster	eukaryote	eukaryote	P0A386_Q8DIN8	Thermosynechococcus elongatus	Thermosynechococcus elongatus	prokaryote	prokaryote	P04608_P78527	Human immunodeficiency	Homo sapiens	virus	eukaryote	A2NVF0_P04234	Mus musculus	Homo sapiens	eukaryote	eukaryote
A1Z6E8_Q9VJB0	Drosophila melanogaster	Drosophila melanogaster	eukaryote	eukaryote	O00623_P56589	Homo sapiens	Homo sapiens	eukaryote	eukaryote		A1Z6J6_Q9VAC4	Drosophila melanogaster	Drosophila melanogaster	eukaryote	eukaryote	P0A386_Q8DIN9	Thermosynechococcus elongatus	Thermosynechococcus elongatus	prokaryote	prokaryote	P04608_Q8N6T7	Human immunodeficiency	Homo sapiens	virus	eukaryote	O00401_P68135	Homo sapiens	Oryctolagus cuniculus	eukaryote	eukaryote
A1Z6E8_Q9VR99	Drosophila melanogaster	Drosophila melanogaster	eukaryote	eukaryote	O00623_Q92968	Homo sapiens	Homo sapiens	eukaryote	eukaryote		A1Z6J6_Q9VN89	Drosophila melanogaster	Drosophila melanogaster	eukaryote	eukaryote	P0A386_Q8DIQ0	Thermosynechococcus elongatus	Thermosynechococcus elongatus	prokaryote	prokaryote	P04608_Q96FV9	Human immunodeficiency	Homo sapiens	virus	eukaryote	O07347_O62798	Thermus aquaticus	Tursiops truncatus	prokaryote	eukaryote
A1Z6E8_Q9VV44	Drosophila melanogaster	Drosophila melanogaster	eukaryote	eukaryote	O00623_Q9Y5Y5	Homo sapiens	Homo sapiens	eukaryote	eukaryote		A1Z6J6_Q9VTV7	Drosophila melanogaster	Drosophila melanogaster	eukaryote	eukaryote	P0A386_Q8DJ43	Thermosynechococcus elongatus	Thermosynechococcus elongatus	prokaryote	prokaryote	P04608_Q9BW27	Human immunodeficiency	Homo sapiens	virus	eukaryote	O07347_P09132	Thermus aquaticus	Homo sapiens	prokaryote	eukaryote
A1Z6G6_Q9W5X9	Drosophila melanogaster	Drosophila melanogaster	eukaryote	eukaryote	O00626_P51679	Homo sapiens	Homo sapiens	eukaryote	eukaryote		A1Z6J6_Q9VUN0	Drosophila melanogaster	Drosophila melanogaster	eukaryote	eukaryote	P0A386_Q8DJZ6	Thermosynechococcus elongatus	Thermosynechococcus elongatus	prokaryote	prokaryote	P04608_Q9H4L4	Human immunodeficiency	Homo sapiens	virus	eukaryote	O07347_P37108	Thermus aquaticus	Homo sapiens	prokaryote	eukaryote
A1Z6H0_Q9VCR6	Drosophila melanogaster	Drosophila melanogaster	eukaryote	eukaryote	O00628_O60683	Homo sapiens	Homo sapiens	eukaryote	eukaryote		A1Z6J6_Q9VX56	Drosophila melanogaster	Drosophila melanogaster	eukaryote	eukaryote	P0A386_Q9F1K9	Thermosynechococcus elongatus	Thermosynechococcus elongatus	prokaryote	prokaryote	P04608_Q9NY61	Human immunodeficiency	Homo sapiens	virus	eukaryote	O07347_P49458	Thermus aquaticus	Homo sapiens	prokaryote	eukaryote
A1Z6J6_P10734	Drosophila melanogaster	Drosophila melanogaster	eukaryote	eukaryote	O00628_O75192	Homo sapiens	Homo sapiens	eukaryote	eukaryote		A1Z6J6_Q9W4X8	Drosophila melanogaster	Drosophila melanogaster	eukaryote	eukaryote	P0A386_Q9F1R6	Thermosynechococcus elongatus	Thermosynechococcus elongatus	prokaryote	prokaryote	P04608_Q9P2K5	Human immunodeficiency	Homo sapiens	virus	eukaryote	O11822_P61769	Human immunodeficiency	Homo sapiens	virus	eukaryote
A1Z6J6_P54622	Drosophila melanogaster	Drosophila melanogaster	eukaryote	eukaryote	O00628_O75381	Homo sapiens	Homo sapiens	eukaryote	eukaryote		A1Z6K2_Q9VSL7	Drosophila melanogaster	Drosophila melanogaster	eukaryote	eukaryote	P0A401_P0A403	Thermosynechococcus elongatus	Thermosynechococcus elongatus	prokaryote	prokaryote	P04608_Q9Y230	Human immunodeficiency	Homo sapiens	virus	eukaryote	O62798_P09132	Tursiops truncatus	Homo sapiens	eukaryote	eukaryote
A1Z6J6_Q03017	Drosophila melanogaster	Drosophila melanogaster	eukaryote	eukaryote	O00628_O96011	Homo sapiens	Homo sapiens	eukaryote	eukaryote		A1Z6K7_Q7JVI3	Drosophila melanogaster	Drosophila melanogaster	eukaryote	eukaryote	P0A401_P0A425	Thermosynechococcus elongatus	Thermosynechococcus elongatus	prokaryote	prokaryote	P05453_P63284	Saccharomyces cerevisiae	Escherichia coli	eukaryote	prokaryote	O62798_P37108	Tursiops truncatus	Homo sapiens	eukaryote	eukaryote
A1Z6J6_Q8STG9	Drosophila melanogaster	Drosophila melanogaster	eukaryote	eukaryote	O00628_P28328	Homo sapiens	Homo sapiens	eukaryote	eukaryote		A1Z6K9_O76878	Drosophila melanogaster	Drosophila melanogaster	eukaryote	eukaryote	P0A401_P0A427	Thermosynechococcus elongatus	Thermosynechococcus elongatus	prokaryote	prokaryote	P06492_Q71SY5	Human herpesvirus	Homo sapiens	virus	eukaryote	O62798_P49458	Tursiops truncatus	Homo sapiens	eukaryote	eukaryote
A1Z6J6_Q9VIV3	Drosophila melanogaster	Drosophila melanogaster	eukaryote	eukaryote	O00628_P56589	Homo sapiens	Homo sapiens	eukaryote	eukaryote		A1Z6M0_P25439	Drosophila melanogaster	Drosophila melanogaster	eukaryote	eukaryote	P0A401_Q8DGB4	Thermosynechococcus elongatus	Thermosynechococcus elongatus	prokaryote	prokaryote	P08463_P00546	Schizosaccharomyces pombe	Saccharomyces cerevisiae	eukaryote	eukaryote	O81229_P08240	Zea mays	Homo sapiens	eukaryote	eukaryote
A1Z6J6_Q9VLT9	Drosophila melanogaster	Drosophila melanogaster	eukaryote	eukaryote	O00628_Q92968	Homo sapiens	Homo sapiens	eukaryote	eukaryote		A1Z6M0_Q9VUM3	Drosophila melanogaster	Drosophila melanogaster	eukaryote	eukaryote	P0A401_Q8DKP6	Thermosynechococcus elongatus	Thermosynechococcus elongatus	prokaryote	prokaryote	P08463_Q03018	Schizosaccharomyces pombe	Saccharomyces cerevisiae	eukaryote	eukaryote	O81229_P47758	Zea mays	Mus musculus	eukaryote	eukaryote
A1Z6J6_Q9VQ08	Drosophila melanogaster	Drosophila melanogaster	eukaryote	eukaryote	O00628_Q9Y5Y5	Homo sapiens	Homo sapiens	eukaryote	eukaryote		A1Z6M0_Q9VWF2	Drosophila melanogaster	Drosophila melanogaster	eukaryote	eukaryote	P0A403_P0A405	Thermosynechococcus elongatus	Thermosynechococcus elongatus	prokaryote	prokaryote	P0A6Y8_P32833	Escherichia coli	Saccharomyces cerevisiae	prokaryote	eukaryote	O81229_P61010	Zea mays	Canis familiaris	eukaryote	eukaryote
A1Z6J6_Q9VQE0	Drosophila melanogaster	Drosophila melanogaster	eukaryote	eukaryote	O00716_Q8TAK5	Homo sapiens	Homo sapiens	eukaryote	eukaryote		A1Z6M6_Q02361	Drosophila melanogaster	Drosophila melanogaster	eukaryote	eukaryote	P0A403_P0A420	Thermosynechococcus elongatus	Thermosynechococcus elongatus	prokaryote	prokaryote	P0A6Y8_P54791	Escherichia coli	Saccharomyces cerevisiae	prokaryote	eukaryote	O81229_Q5RBR1	Zea mays	Pongo abelii	eukaryote	eukaryote
A1Z6J6_Q9VQI4	Drosophila melanogaster	Drosophila melanogaster	eukaryote	eukaryote	O08582_P01887	Mus musculus	Mus musculus	eukaryote	eukaryote		A1Z6M6_Q24388	Drosophila melanogaster	Drosophila melanogaster	eukaryote	eukaryote	P0A403_P0A423	Thermosynechococcus elongatus	Thermosynechococcus elongatus	prokaryote	prokaryote	P11433_P40996	Saccharomyces cerevisiae	Schizosaccharomyces pombe	eukaryote	eukaryote	O88384_Q9WUF4	Mus musculus	Rattus norvegicus	eukaryote	eukaryote
A1Z6J6_Q9VTU4	Drosophila melanogaster	Drosophila melanogaster	eukaryote	eukaryote	O08584_P11103	Mus musculus	Mus musculus	eukaryote	eukaryote		A1Z6Q2_Q9VEB9	Drosophila melanogaster	Drosophila melanogaster	eukaryote	eukaryote	P0A403_P0A425	Thermosynechococcus elongatus	Thermosynechococcus elongatus	prokaryote	prokaryote	P19263_P63284	Saccharomyces cerevisiae	Escherichia coli	eukaryote	prokaryote	O88777_Q99569	Rattus norvegicus	Homo sapiens	eukaryote	eukaryote
A1Z6J6_Q9VTW3	Drosophila melanogaster	Drosophila melanogaster	eukaryote	eukaryote	O08599_P70452	Mus musculus	Mus musculus	eukaryote	eukaryote		A1Z6R4_P05389	Drosophila melanogaster	Drosophila melanogaster	eukaryote	eukaryote	P0A403_P0A429	Thermosynechococcus elongatus	Thermosynechococcus elongatus	prokaryote	prokaryote	P22087_P04608	Homo sapiens	Human immunodeficiency	eukaryote	virus	O95271_P70371	Homo sapiens	Mus musculus	eukaryote	eukaryote
A1Z6J6_Q9VYA4	Drosophila melanogaster	Drosophila melanogaster	eukaryote	eukaryote	O08599_Q80T23	Mus musculus	Mus musculus	eukaryote	eukaryote		A1Z6R4_Q9VZ12	Drosophila melanogaster	Drosophila melanogaster	eukaryote	eukaryote	P0A403_Q8DGB4	Thermosynechococcus elongatus	Thermosynechococcus elongatus	prokaryote	prokaryote	P25046_P63284	Saccharomyces cerevisiae	Escherichia coli	eukaryote	prokaryote	P00126_P18946	Bos taurus	Gallus gallus	eukaryote	eukaryote
A1Z6J6_Q9W4I4	Drosophila melanogaster	Drosophila melanogaster	eukaryote	eukaryote	O08599_Q8K1E0	Mus musculus	Mus musculus	eukaryote	eukaryote		A1Z6R4_Q9W2G8	Drosophila melanogaster	Drosophila melanogaster	eukaryote	eukaryote	P0A403_Q8DKP6	Thermosynechococcus elongatus	Thermosynechococcus elongatus	prokaryote	prokaryote	P25648_P63284	Saccharomyces cerevisiae	Escherichia coli	eukaryote	prokaryote	P00127_P01647	Saccharomyces cerevisiae	Mus musculus	eukaryote	eukaryote
A1Z6K7_Q9VBH7	Drosophila melanogaster	Drosophila melanogaster	eukaryote	eukaryote	O08599_Q99N48	Mus musculus	Mus musculus	eukaryote	eukaryote		A1Z6V2_Q24090	Drosophila melanogaster	Drosophila melanogaster	eukaryote	eukaryote	P0A405_P0A427	Thermosynechococcus elongatus	Thermosynechococcus elongatus	prokaryote	prokaryote	P32259_P63284	Saccharomyces cerevisiae	Escherichia coli	eukaryote	prokaryote	P00127_P18531	Saccharomyces cerevisiae	Mus musculus	eukaryote	eukaryote
A1Z6M0_Q9VF03	Drosophila melanogaster	Drosophila melanogaster	eukaryote	eukaryote	O08599_Q99N50	Mus musculus	Mus musculus	eukaryote	eukaryote		A1Z6V2_Q7JZZ3	Drosophila melanogaster	Drosophila melanogaster	eukaryote	eukaryote	P0A405_Q8DKP6	Thermosynechococcus elongatus	Thermosynechococcus elongatus	prokaryote	prokaryote	P32569_P63284	Saccharomyces cerevisiae	Escherichia coli	eukaryote	prokaryote	P00128_P01647	Saccharomyces cerevisiae	Mus musculus	eukaryote	eukaryote
A1Z6M6_P02828	Drosophila melanogaster	Drosophila melanogaster	eukaryote	eukaryote	O08675_P19221	Mus musculus	Mus musculus	eukaryote	eukaryote		A1Z6V2_Q9V785	Drosophila melanogaster	Drosophila melanogaster	eukaryote	eukaryote	P0A407_P0A425	Thermosynechococcus elongatus	Thermosynechococcus elongatus	prokaryote	prokaryote	P32570_P63284	Saccharomyces cerevisiae	Escherichia coli	eukaryote	prokaryote	P00128_P18531	Saccharomyces cerevisiae	Mus musculus	eukaryote	eukaryote
A1Z6M6_Q7JYV7	Drosophila melanogaster	Drosophila melanogaster	eukaryote	eukaryote	O08849_Q9Z0G0	Mus musculus	Mus musculus	eukaryote	eukaryote		A1Z6V2_Q9VDD0	Drosophila melanogaster	Drosophila melanogaster	eukaryote	eukaryote	P0A420_P0A425	Thermosynechococcus elongatus	Thermosynechococcus elongatus	prokaryote	prokaryote	P32628_Q9HE05	Saccharomyces cerevisiae	Schizosaccharomyces pombe	eukaryote	eukaryote	P00130_P18946	Bos taurus	Gallus gallus	eukaryote	eukaryote
A1Z6M6_Q9VFQ3	Drosophila melanogaster	Drosophila melanogaster	eukaryote	eukaryote	O08915_P53762	Mus musculus	Mus musculus	eukaryote	eukaryote		A1Z6V2_Q9VF72	Drosophila melanogaster	Drosophila melanogaster	eukaryote	eukaryote	P0A420_P0A427	Thermosynechococcus elongatus	Thermosynechococcus elongatus	prokaryote	prokaryote	P35189_P63284	Saccharomyces cerevisiae	Escherichia coli	eukaryote	prokaryote	P00163_P01647	Saccharomyces cerevisiae	Mus musculus	eukaryote	eukaryote
A1Z6Q0_Q9VS38	Drosophila melanogaster	Drosophila melanogaster	eukaryote	eukaryote	O08983_Q99KG7	Mus musculus	Mus musculus	eukaryote	eukaryote		A1Z6V2_Q9VK21	Drosophila melanogaster	Drosophila melanogaster	eukaryote	eukaryote	P0A420_P0A429	Thermosynechococcus elongatus	Thermosynechococcus elongatus	prokaryote	prokaryote	P38304_P63284	Saccharomyces cerevisiae	Escherichia coli	eukaryote	prokaryote	P00163_P18531	Saccharomyces cerevisiae	Mus musculus	eukaryote	eukaryote
A1Z6V2_P07665	Drosophila melanogaster	Drosophila melanogaster	eukaryote	eukaryote	O14640_P35222	Homo sapiens	Homo sapiens	eukaryote	eukaryote		A1Z6V2_Q9W379	Drosophila melanogaster	Drosophila melanogaster	eukaryote	eukaryote	P0A420_Q8DKP6	Thermosynechococcus elongatus	Thermosynechococcus elongatus	prokaryote	prokaryote	P38633_P63284	Saccharomyces cerevisiae	Escherichia coli	eukaryote	prokaryote	P00519_Q64010	Homo sapiens	Mus musculus	eukaryote	eukaryote
A1Z6V2_Q7JR96	Drosophila melanogaster	Drosophila melanogaster	eukaryote	eukaryote	O14640_P48729	Homo sapiens	Homo sapiens	eukaryote	eukaryote		A1Z6V5_Q8SWW4	Drosophila melanogaster	Drosophila melanogaster	eukaryote	eukaryote	P0A423_P0A425	Thermosynechococcus elongatus	Thermosynechococcus elongatus	prokaryote	prokaryote	P38782_P63284	Saccharomyces cerevisiae	Escherichia coli	eukaryote	prokaryote	P00639_P42768	Bos taurus	Homo sapiens	eukaryote	eukaryote
A1Z6V2_Q9V3G9	Drosophila melanogaster	Drosophila melanogaster	eukaryote	eukaryote	O14640_P49841	Homo sapiens	Homo sapiens	eukaryote	eukaryote		A1Z6W5_A1Z705	Drosophila melanogaster	Drosophila melanogaster	eukaryote	eukaryote	P0A423_P0A427	Thermosynechococcus elongatus	Thermosynechococcus elongatus	prokaryote	prokaryote	P38931_P63284	Saccharomyces cerevisiae	Escherichia coli	eukaryote	prokaryote	P00639_Q9Y6W5	Bos taurus	Homo sapiens	eukaryote	eukaryote
A1Z6V2_Q9VAB8	Drosophila melanogaster	Drosophila melanogaster	eukaryote	eukaryote	O14746_P61769	Homo sapiens	Homo sapiens	eukaryote	eukaryote		A1Z6W5_Q27350	Drosophila melanogaster	Drosophila melanogaster	eukaryote	eukaryote	P0A423_P0A429	Thermosynechococcus elongatus	Thermosynechococcus elongatus	prokaryote	prokaryote	P39928_O94321	Saccharomyces cerevisiae	Schizosaccharomyces pombe	eukaryote	eukaryote	P00734_Q25163	Homo sapiens	Haemadipsa sylvestris	eukaryote	eukaryote
A1Z6V2_Q9VGG0	Drosophila melanogaster	Drosophila melanogaster	eukaryote	eukaryote	O14775_Q6Y2X3	Homo sapiens	Homo sapiens	eukaryote	eukaryote		A1Z6W5_Q9VAC4	Drosophila melanogaster	Drosophila melanogaster	eukaryote	eukaryote	P0A423_Q8DGB4	Thermosynechococcus elongatus	Thermosynechococcus elongatus	prokaryote	prokaryote	P40356_P63284	Saccharomyces cerevisiae	Escherichia coli	eukaryote	prokaryote	P00735_P17855	Bos taurus	Staphylococcus aureus	eukaryote	prokaryote
A1Z6V2_Q9VJQ3	Drosophila melanogaster	Drosophila melanogaster	eukaryote	eukaryote	O14776_O75400	Homo sapiens	Homo sapiens	eukaryote	eukaryote		A1Z6W6_Q9V6B9	Drosophila melanogaster	Drosophila melanogaster	eukaryote	eukaryote	P0A423_Q8DKP6	Thermosynechococcus elongatus	Thermosynechococcus elongatus	prokaryote	prokaryote	P40995_P29366	Schizosaccharomyces pombe	Saccharomyces cerevisiae	eukaryote	eukaryote	P00735_P56409	Bos taurus	Ornithodoros moubata	eukaryote	eukaryote
A1Z6V2_Q9VQK1	Drosophila melanogaster	Drosophila melanogaster	eukaryote	eukaryote	O14776_P07196	Homo sapiens	Homo sapiens	eukaryote	eukaryote		A1Z6W6_Q9VJU5	Drosophila melanogaster	Drosophila melanogaster	eukaryote	eukaryote	P0A425_P0A427	Thermosynechococcus elongatus	Thermosynechococcus elongatus	prokaryote	prokaryote	P47821_P63284	Saccharomyces cerevisiae	Escherichia coli	eukaryote	prokaryote	P00749_Q52L64	Homo sapiens	Mus musculus	eukaryote	eukaryote
A1Z6V2_Q9VRQ6	Drosophila melanogaster	Drosophila melanogaster	eukaryote	eukaryote	O14776_P21246	Homo sapiens	Homo sapiens	eukaryote	eukaryote		A1Z6W6_Q9VRX7	Drosophila melanogaster	Drosophila melanogaster	eukaryote	eukaryote	P0A425_P0A429	Thermosynechococcus elongatus	Thermosynechococcus elongatus	prokaryote	prokaryote	P47822_P63284	Saccharomyces cerevisiae	Escherichia coli	eukaryote	prokaryote	P00749_Q924Q0	Homo sapiens	Mus musculus	eukaryote	eukaryote
A1Z6V2_Q9W3J9	Drosophila melanogaster	Drosophila melanogaster	eukaryote	eukaryote	O14776_P26641	Homo sapiens	Homo sapiens	eukaryote	eukaryote		A1Z6W6_Q9VRZ3	Drosophila melanogaster	Drosophila melanogaster	eukaryote	eukaryote	P0A425_Q8DGB4	Thermosynechococcus elongatus	Thermosynechococcus elongatus	prokaryote	prokaryote	P51405_P29366	Dictyostelium discoideum	Saccharomyces cerevisiae	eukaryote	eukaryote	P00766_P23827	Bos taurus	Escherichia coli	eukaryote	prokaryote
A1Z6W3_Q9VWT5	Drosophila melanogaster	Drosophila melanogaster	eukaryote	eukaryote	O14776_P51693	Homo sapiens	Homo sapiens	eukaryote	eukaryote		A1Z6W6_Q9VUK7	Drosophila melanogaster	Drosophila melanogaster	eukaryote	eukaryote	P0A425_Q8DKP6	Thermosynechococcus elongatus	Thermosynechococcus elongatus	prokaryote	prokaryote	P52272_P04608	Homo sapiens	Human immunodeficiency	eukaryote	virus	P00767_P68390	Bos taurus	Meleagris gallopavo	eukaryote	eukaryote
A1Z6W6_A1Z7N4	Drosophila melanogaster	Drosophila melanogaster	eukaryote	eukaryote	O14776_P55854	Homo sapiens	Homo sapiens	eukaryote	eukaryote		A1Z6W9_Q9VLF2	Drosophila melanogaster	Drosophila melanogaster	eukaryote	eukaryote	P0A427_P0A429	Thermosynechococcus elongatus	Thermosynechococcus elongatus	prokaryote	prokaryote	P53949_O14021	Saccharomyces cerevisiae	Schizosaccharomyces pombe	eukaryote	eukaryote	P00974_P13726	Bos taurus	Homo sapiens	eukaryote	eukaryote
A1Z6W6_Q9VRS7	Drosophila melanogaster	Drosophila melanogaster	eukaryote	eukaryote	O14776_Q16891	Homo sapiens	Homo sapiens	eukaryote	eukaryote		A1Z6W9_Q9VMD4	Drosophila melanogaster	Drosophila melanogaster	eukaryote	eukaryote	P0A427_Q8DKP6	Thermosynechococcus elongatus	Thermosynechococcus elongatus	prokaryote	prokaryote	P53949_Q9UTM7	Saccharomyces cerevisiae	Schizosaccharomyces pombe	eukaryote	eukaryote	P01012_P01887	Gallus gallus	Mus musculus	eukaryote	eukaryote
A1Z6W9_Q9VX37	Drosophila melanogaster	Drosophila melanogaster	eukaryote	eukaryote	O14776_Q5T3J3	Homo sapiens	Homo sapiens	eukaryote	eukaryote		A1Z6Y3_Q9VME1	Drosophila melanogaster	Drosophila melanogaster	eukaryote	eukaryote	P0A429_Q8DGB4	Thermosynechococcus elongatus	Thermosynechococcus elongatus	prokaryote	prokaryote	P54860_Q06182	Saccharomyces cerevisiae	Schizosaccharomyces pombe	eukaryote	eukaryote	P01012_Q61198	Gallus gallus	Mus musculus	eukaryote	eukaryote
A1Z7C1_A1ZA03	Drosophila melanogaster	Drosophila melanogaster	eukaryote	eukaryote	O14776_Q7L311	Homo sapiens	Homo sapiens	eukaryote	eukaryote		A1Z722_Q9VK34	Drosophila melanogaster	Drosophila melanogaster	eukaryote	eukaryote	P0A429_Q8DKP6	Thermosynechococcus elongatus	Thermosynechococcus elongatus	prokaryote	prokaryote	P63284_P04050	Escherichia coli	Saccharomyces cerevisiae	prokaryote	eukaryote	P01012_Q64329	Gallus gallus	Mus musculus	eukaryote	eukaryote
A1Z7C1_P13395	Drosophila melanogaster	Drosophila melanogaster	eukaryote	eukaryote	O14776_Q9H213	Homo sapiens	Homo sapiens	eukaryote	eukaryote		A1Z7A5_P00528	Drosophila melanogaster	Drosophila melanogaster	eukaryote	eukaryote	P0A431_P59087	Thermosynechococcus elongatus	Thermosynechococcus elongatus	prokaryote	prokaryote	P63284_P19659	Escherichia coli	Saccharomyces cerevisiae	prokaryote	eukaryote	P01104_P17676	Avian myeloblastosis	Homo sapiens	virus	eukaryote
A1Z7C1_Q9V3V3	Drosophila melanogaster	Drosophila melanogaster	eukaryote	eukaryote	O14776_Q9P2H0	Homo sapiens	Homo sapiens	eukaryote	eukaryote		A1Z7A5_Q9VNI4	Drosophila melanogaster	Drosophila melanogaster	eukaryote	eukaryote	P0A431_Q8DHA7	Thermosynechococcus elongatus	Thermosynechococcus elongatus	prokaryote	prokaryote	P63284_P32585	Escherichia coli	Saccharomyces cerevisiae	prokaryote	eukaryote	P01647_P07143	Mus musculus	Saccharomyces cerevisiae	eukaryote	eukaryote
A1Z7C1_Q9VPW4	Drosophila melanogaster	Drosophila melanogaster	eukaryote	eukaryote	O14776_Q9UKY1	Homo sapiens	Homo sapiens	eukaryote	eukaryote		A1Z7C1_Q03427	Drosophila melanogaster	Drosophila melanogaster	eukaryote	eukaryote	P0A431_Q8DHJ2	Thermosynechococcus elongatus	Thermosynechococcus elongatus	prokaryote	prokaryote	P63284_P33308	Escherichia coli	Saccharomyces cerevisiae	prokaryote	eukaryote	P01647_P07256	Mus musculus	Saccharomyces cerevisiae	eukaryote	eukaryote
A1Z7C1_Q9VXK9	Drosophila melanogaster	Drosophila melanogaster	eukaryote	eukaryote	O14893_Q8TEQ6	Homo sapiens	Homo sapiens	eukaryote	eukaryote		A1Z7C1_Q7JZC5	Drosophila melanogaster	Drosophila melanogaster	eukaryote	eukaryote	P0A431_Q8DIN8	Thermosynechococcus elongatus	Thermosynechococcus elongatus	prokaryote	prokaryote	P63284_P53114	Escherichia coli	Saccharomyces cerevisiae	prokaryote	eukaryote	P01647_P07257	Mus musculus	Saccharomyces cerevisiae	eukaryote	eukaryote
A1Z7C1_Q9VXW2	Drosophila melanogaster	Drosophila melanogaster	eukaryote	eukaryote	O15105_P31269	Homo sapiens	Homo sapiens	eukaryote	eukaryote		A1Z7C1_Q9W0D3	Drosophila melanogaster	Drosophila melanogaster	eukaryote	eukaryote	P0A431_Q8DIN9	Thermosynechococcus elongatus	Thermosynechococcus elongatus	prokaryote	prokaryote	Q06213_P63284	Saccharomyces cerevisiae	Escherichia coli	eukaryote	prokaryote	P01647_P08525	Mus musculus	Saccharomyces cerevisiae	eukaryote	eukaryote
A1Z7G2_Q9W4I4	Drosophila melanogaster	Drosophila melanogaster	eukaryote	eukaryote	O15105_P31273	Homo sapiens	Homo sapiens	eukaryote	eukaryote		A1Z7G6_A1Z6J6	Drosophila melanogaster	Drosophila melanogaster	eukaryote	eukaryote	P0A431_Q8DIP0	Thermosynechococcus elongatus	Thermosynechococcus elongatus	prokaryote	prokaryote	Q07021_P04608	Homo sapiens	Human immunodeficiency	eukaryote	virus	P01647_P22289	Mus musculus	Saccharomyces cerevisiae	eukaryote	eukaryote
A1Z7G6_Q7KMG7	Drosophila melanogaster	Drosophila melanogaster	eukaryote	eukaryote	O15105_Q13363	Homo sapiens	Homo sapiens	eukaryote	eukaryote		A1Z7G6_Q02361	Drosophila melanogaster	Drosophila melanogaster	eukaryote	eukaryote	P0A431_Q8DIQ0	Thermosynechococcus elongatus	Thermosynechococcus elongatus	prokaryote	prokaryote	Q08278_P63284	Saccharomyces cerevisiae	Escherichia coli	eukaryote	prokaryote	P01738_P01903	Mus musculus	Homo sapiens	eukaryote	eukaryote
A1Z7G6_Q9VJ29	Drosophila melanogaster	Drosophila melanogaster	eukaryote	eukaryote	O15105_Q9UPN9	Homo sapiens	Homo sapiens	eukaryote	eukaryote		A1Z7G6_Q9VKQ5	Drosophila melanogaster	Drosophila melanogaster	eukaryote	eukaryote	P0A431_Q8DJ43	Thermosynechococcus elongatus	Thermosynechococcus elongatus	prokaryote	prokaryote	Q12124_P63284	Saccharomyces cerevisiae	Escherichia coli	eukaryote	prokaryote	P01837_P03366	Mus musculus	Human immunodeficiency	eukaryote	virus
A1Z7G6_Q9VVR2	Drosophila melanogaster	Drosophila melanogaster	eukaryote	eukaryote	O15111_Q96Q05	Homo sapiens	Homo sapiens	eukaryote	eukaryote		A1Z7G6_Q9Y103	Drosophila melanogaster	Drosophila melanogaster	eukaryote	eukaryote	P0A431_Q8DJZ6	Thermosynechococcus elongatus	Thermosynechococcus elongatus	prokaryote	prokaryote	Q12321_P63284	Saccharomyces cerevisiae	Escherichia coli	eukaryote	prokaryote	P01887_P03521	Mus musculus	Vesicular stomatitis	eukaryote	virus
A1Z7I1_O46108	Drosophila melanogaster	Drosophila melanogaster	eukaryote	eukaryote	O15116_O95777	Homo sapiens	Homo sapiens	eukaryote	eukaryote		A1Z7H8_Q23983	Drosophila melanogaster	Drosophila melanogaster	eukaryote	eukaryote	P0A431_Q9F1K9	Thermosynechococcus elongatus	Thermosynechococcus elongatus	prokaryote	prokaryote	Q12343_P63284	Saccharomyces cerevisiae	Escherichia coli	eukaryote	prokaryote	P01887_P03889	Mus musculus	Rattus norvegicus	eukaryote	eukaryote
A1Z7I1_Q9VRQ4	Drosophila melanogaster	Drosophila melanogaster	eukaryote	eukaryote	O15116_Q9UK45	Homo sapiens	Homo sapiens	eukaryote	eukaryote		A1Z7I1_Q8SXL5	Drosophila melanogaster	Drosophila melanogaster	eukaryote	eukaryote	P0A431_Q9F1R6	Thermosynechococcus elongatus	Thermosynechococcus elongatus	prokaryote	prokaryote	Q12420_O94650	Saccharomyces cerevisiae	Schizosaccharomyces pombe	eukaryote	eukaryote	P01887_P04582	Mus musculus	Human immunodeficiency	eukaryote	virus
A1Z7J0_Q9VF20	Drosophila melanogaster	Drosophila melanogaster	eukaryote	eukaryote	O15116_Q9Y4Y9	Homo sapiens	Homo sapiens	eukaryote	eukaryote		A1Z7I1_Q9VL27	Drosophila melanogaster	Drosophila melanogaster	eukaryote	eukaryote	P0A444_Q8DHJ2	Thermosynechococcus elongatus	Thermosynechococcus elongatus	prokaryote	prokaryote	Q12906_P04608	Homo sapiens	Human immunodeficiency	eukaryote	virus	P01887_P04857	Mus musculus	Sendai virus	eukaryote	virus
A1Z7J0_Q9VMY2	Drosophila melanogaster	Drosophila melanogaster	eukaryote	eukaryote	O15169_P30153	Homo sapiens	Homo sapiens	eukaryote	eukaryote		A1Z7K2_P18489	Drosophila melanogaster	Drosophila melanogaster	eukaryote	eukaryote	P0A444_Q8DJ43	Thermosynechococcus elongatus	Thermosynechococcus elongatus	prokaryote	prokaryote	Q8II38_Q9BZL1	Plasmodium falciparum	Homo sapiens	eukaryote	eukaryote	P01887_P06436	Mus musculus	Human herpesvirus	eukaryote	virus
A1Z7K2_Q9W401	Drosophila melanogaster	Drosophila melanogaster	eukaryote	eukaryote	O15169_Q13485	Homo sapiens	Homo sapiens	eukaryote	eukaryote		A1Z7K4_Q9VES4	Drosophila melanogaster	Drosophila melanogaster	eukaryote	eukaryote	P0A444_Q9F1K9	Thermosynechococcus elongatus	Thermosynechococcus elongatus	prokaryote	prokaryote	Q8N7H5_P04608	Homo sapiens	Human immunodeficiency	eukaryote	virus	P01887_P07399	Mus musculus	Lymphocytic choriomeningitis	eukaryote	virus
A1Z7K9_Q9VN50	Drosophila melanogaster	Drosophila melanogaster	eukaryote	eukaryote	O15169_Q15797	Homo sapiens	Homo sapiens	eukaryote	eukaryote		A1Z7K9_P07487	Drosophila melanogaster	Drosophila melanogaster	eukaryote	eukaryote	P0A444_Q9F1R6	Thermosynechococcus elongatus	Thermosynechococcus elongatus	prokaryote	prokaryote	Q99278_P63284	Saccharomyces cerevisiae	Escherichia coli	eukaryote	prokaryote	P01887_P11212	Mus musculus	Vesicular stomatitis	eukaryote	virus
A1Z7K9_Q9VX01	Drosophila melanogaster	Drosophila melanogaster	eukaryote	eukaryote	O15169_Q99717	Homo sapiens	Homo sapiens	eukaryote	eukaryote		A1Z7L0_Q9VV74	Drosophila melanogaster	Drosophila melanogaster	eukaryote	eukaryote	P0A7J7_P0A7R1	Escherichia coli	Escherichia coli	prokaryote	prokaryote	Q9HE05_P48510	Schizosaccharomyces pombe	Saccharomyces cerevisiae	eukaryote	eukaryote	P01887_P13175	Mus musculus	Influenza A	eukaryote	virus
A1Z7L0_Q9VZJ3	Drosophila melanogaster	Drosophila melanogaster	eukaryote	eukaryote	O15304_Q92633	Homo sapiens	Homo sapiens	eukaryote	eukaryote		A1Z7M3_O77051	Drosophila melanogaster	Drosophila melanogaster	eukaryote	eukaryote	P0A7J7_P68919	Escherichia coli	Escherichia coli	prokaryote	prokaryote	Q9UTN9_P0A698	Schizosaccharomyces pombe	Escherichia coli	eukaryote	prokaryote	P01887_P26091	Mus musculus	Influenza A	eukaryote	virus
A1Z7M3_O46308	Drosophila melanogaster	Drosophila melanogaster	eukaryote	eukaryote	O15304_Q9UBY5	Homo sapiens	Homo sapiens	eukaryote	eukaryote		A1Z7M3_P42570	Drosophila melanogaster	Drosophila melanogaster	eukaryote	eukaryote	P0A7R1_P68919	Escherichia coli	Escherichia coli	prokaryote	prokaryote	Q9VYK0_P0C7T5	Drosophila melanogaster	Homo sapiens	eukaryote	eukaryote	P01887_P26140	Mus musculus	Influenza A	eukaryote	virus
A1Z7M3_O97143	Drosophila melanogaster	Drosophila melanogaster	eukaryote	eukaryote	O15315_O43542	Homo sapiens	Homo sapiens	eukaryote	eukaryote		A1Z7M3_P48609	Drosophila melanogaster	Drosophila melanogaster	eukaryote	eukaryote	P0ABJ1_P0ABJ3	Escherichia coli	Escherichia coli	prokaryote	prokaryote						P01887_P26144	Mus musculus	Influenza A	eukaryote	virus
A1Z7M3_Q7K306	Drosophila melanogaster	Drosophila melanogaster	eukaryote	eukaryote	O15315_Q9BXW9	Homo sapiens	Homo sapiens	eukaryote	eukaryote		A1Z7M3_Q7JNL9	Drosophila melanogaster	Drosophila melanogaster	eukaryote	eukaryote	P0AEK7_P24183	Escherichia coli	Escherichia coli	prokaryote	prokaryote						P01887_P38158	Mus musculus	Saccharomyces cerevisiae	eukaryote	eukaryote
A1Z7M3_Q7KT57	Drosophila melanogaster	Drosophila melanogaster	eukaryote	eukaryote	O15350_Q76N89	Homo sapiens	Homo sapiens	eukaryote	eukaryote		A1Z7M3_Q8INB9	Drosophila melanogaster	Drosophila melanogaster	eukaryote	eukaryote	P0C0X8_P0C0Y7	Rhodobacter sphaeroides	Rhodobacter sphaeroides	virus	virus						P01887_P84098	Mus musculus	Homo sapiens	eukaryote	eukaryote
A1Z7M3_Q9VLR9	Drosophila melanogaster	Drosophila melanogaster	eukaryote	eukaryote	O15492_P25100	Homo sapiens	Homo sapiens	eukaryote	eukaryote		A1Z7M3_Q9VSE6	Drosophila melanogaster	Drosophila melanogaster	eukaryote	eukaryote	P17412_P17413	Wolinella succinogenes	Wolinella succinogenes	prokaryote	prokaryote						P01887_Q05754	Mus musculus	Rattus norvegicus	eukaryote	eukaryote
A1Z7M3_Q9VPS5	Drosophila melanogaster	Drosophila melanogaster	eukaryote	eukaryote	O15492_P35348	Homo sapiens	Homo sapiens	eukaryote	eukaryote		A1Z7M3_Q9VXR9	Drosophila melanogaster	Drosophila melanogaster	eukaryote	eukaryote	P22619_P29899	Paracoccus denitrificans	Paracoccus denitrificans	prokaryote	prokaryote						P01887_Q701N7	Mus musculus	Influenza A	eukaryote	virus
A1Z7M3_Q9VSQ3	Drosophila melanogaster	Drosophila melanogaster	eukaryote	eukaryote	O15492_P35368	Homo sapiens	Homo sapiens	eukaryote	eukaryote		A1Z7M3_Q9W321	Drosophila melanogaster	Drosophila melanogaster	eukaryote	eukaryote	P59087_Q8DHA7	Thermosynechococcus elongatus	Thermosynechococcus elongatus	prokaryote	prokaryote						P01887_Q8QLZ6	Mus musculus	Influenza A	eukaryote	virus
A1Z7M3_Q9VWC4	Drosophila melanogaster	Drosophila melanogaster	eukaryote	eukaryote	O15530_O95988	Homo sapiens	Homo sapiens	eukaryote	eukaryote		A1Z7N4_Q9VTW3	Drosophila melanogaster	Drosophila melanogaster	eukaryote	eukaryote	P59087_Q8DHJ2	Thermosynechococcus elongatus	Thermosynechococcus elongatus	prokaryote	prokaryote						P01887_Q9QDK7	Mus musculus	Lymphocytic choriomeningitis	eukaryote	virus
A1Z7M6_Q9VXR2	Drosophila melanogaster	Drosophila melanogaster	eukaryote	eukaryote	O15530_P56277	Homo sapiens	Homo sapiens	eukaryote	eukaryote		A1Z7U5_Q9VH94	Drosophila melanogaster	Drosophila melanogaster	eukaryote	eukaryote	P59087_Q8DIN8	Thermosynechococcus elongatus	Thermosynechococcus elongatus	prokaryote	prokaryote						P01903_P03205	Homo sapiens	Epstein-Barr virus	eukaryote	virus
A1Z7M8_Q9VDE3	Drosophila melanogaster	Drosophila melanogaster	eukaryote	eukaryote	O15530_P56279	Homo sapiens	Homo sapiens	eukaryote	eukaryote		A1Z803_Q9VZ44	Drosophila melanogaster	Drosophila melanogaster	eukaryote	eukaryote	P59087_Q8DIQ0	Thermosynechococcus elongatus	Thermosynechococcus elongatus	prokaryote	prokaryote						P02281_Q9D2U9	Xenopus laevis	Mus musculus	eukaryote	eukaryote
A1Z7N4_Q7K2X1	Drosophila melanogaster	Drosophila melanogaster	eukaryote	eukaryote	O35430_Q8VHK2	Rattus norvegicus	Rattus norvegicus	eukaryote	eukaryote		A1Z803_Q9W0V5	Drosophila melanogaster	Drosophila melanogaster	eukaryote	eukaryote	P59087_Q8DJ43	Thermosynechococcus elongatus	Thermosynechococcus elongatus	prokaryote	prokaryote						P02391_P0A7R1	Geobacillus stearothermophilus	Escherichia coli	prokaryote	prokaryote
A1Z7N4_Q9W1H7	Drosophila melanogaster	Drosophila melanogaster	eukaryote	eukaryote	O35551_Q3UMR0	Mus musculus	Mus musculus	eukaryote	eukaryote		A1Z813_O97365	Drosophila melanogaster	Drosophila melanogaster	eukaryote	eukaryote	P59087_Q8DJZ6	Thermosynechococcus elongatus	Thermosynechococcus elongatus	prokaryote	prokaryote						P02391_P27150	Geobacillus stearothermophilus	Thermus thermophilus	prokaryote	prokaryote
A1Z7N6_Q9VMT4	Drosophila melanogaster	Drosophila melanogaster	eukaryote	eukaryote	O35625_P70339	Mus musculus	Mus musculus	eukaryote	eukaryote		A1Z813_P42003	Drosophila melanogaster	Drosophila melanogaster	eukaryote	eukaryote	P59087_Q9F1L5	Thermosynechococcus elongatus	Thermosynechococcus elongatus	prokaryote	prokaryote						P02391_P60422	Geobacillus stearothermophilus	Escherichia coli	prokaryote	prokaryote
A1Z7Q8_Q9VPU8	Drosophila melanogaster	Drosophila melanogaster	eukaryote	eukaryote	O35717_P05532	Mus musculus	Mus musculus	eukaryote	eukaryote		A1Z813_Q9VMA2	Drosophila melanogaster	Drosophila melanogaster	eukaryote	eukaryote	P59087_Q9F1R6	Thermosynechococcus elongatus	Thermosynechococcus elongatus	prokaryote	prokaryote						P02545_Q9D666	Homo sapiens	Mus musculus	eukaryote	eukaryote
A1Z7X7_Q9VW02	Drosophila melanogaster	Drosophila melanogaster	eukaryote	eukaryote	O35718_P05532	Mus musculus	Mus musculus	eukaryote	eukaryote		A1Z813_Q9VMD5	Drosophila melanogaster	Drosophila melanogaster	eukaryote	eukaryote	P60422_P68919	Escherichia coli	Escherichia coli	prokaryote	prokaryote						P02604_P68135	Gallus gallus	Oryctolagus cuniculus	eukaryote	eukaryote
A1Z813_P06002	Drosophila melanogaster	Drosophila melanogaster	eukaryote	eukaryote	O35984_Q7TPV4	Mus musculus	Mus musculus	eukaryote	eukaryote		A1Z813_Q9VVU4	Drosophila melanogaster	Drosophila melanogaster	eukaryote	eukaryote	P83791_P83796	Mastigocladus laminosus	Mastigocladus laminosus	prokaryote	prokaryote						P02605_P68135	Gallus gallus	Oryctolagus cuniculus	eukaryote	eukaryote
A1Z813_P08266	Drosophila melanogaster	Drosophila melanogaster	eukaryote	eukaryote	O43172_O43290	Homo sapiens	Homo sapiens	eukaryote	eukaryote		A1Z813_Q9VZ27	Drosophila melanogaster	Drosophila melanogaster	eukaryote	eukaryote	P83794_P83796	Mastigocladus laminosus	Mastigocladus laminosus	prokaryote	prokaryote						P02609_P68135	Gallus gallus	Oryctolagus cuniculus	eukaryote	eukaryote
A1Z813_P55828	Drosophila melanogaster	Drosophila melanogaster	eukaryote	eukaryote	O43172_O43395	Homo sapiens	Homo sapiens	eukaryote	eukaryote		A1Z813_Q9VZL3	Drosophila melanogaster	Drosophila melanogaster	eukaryote	eukaryote	P83794_P83797	Mastigocladus laminosus	Mastigocladus laminosus	prokaryote	prokaryote						P02698_P20942	Bos taurus	Rattus norvegicus	eukaryote	eukaryote
A1Z813_Q6NN40	Drosophila melanogaster	Drosophila melanogaster	eukaryote	eukaryote	O43172_O43447	Homo sapiens	Homo sapiens	eukaryote	eukaryote		A1Z813_Q9W3L4	Drosophila melanogaster	Drosophila melanogaster	eukaryote	eukaryote	P83795_P83797	Mastigocladus laminosus	Mastigocladus laminosus	prokaryote	prokaryote						P02769_P63300	Bos taurus	Mus musculus	eukaryote	eukaryote
A1Z813_Q7KVF3	Drosophila melanogaster	Drosophila melanogaster	eukaryote	eukaryote	O43172_O75643	Homo sapiens	Homo sapiens	eukaryote	eukaryote		A1Z823_P33438	Drosophila melanogaster	Drosophila melanogaster	eukaryote	eukaryote	Q03736_Q8KRK5	Rhodobacter sphaeroides	Rhodobacter sphaeroides	virus	virus						P03204_P61769	Epstein-Barr virus	Homo sapiens	virus	eukaryote
A1Z813_Q9VDE2	Drosophila melanogaster	Drosophila melanogaster	eukaryote	eukaryote	O43172_P83876	Homo sapiens	Homo sapiens	eukaryote	eukaryote		A1Z893_Q7K4Z4	Drosophila melanogaster	Drosophila melanogaster	eukaryote	eukaryote	Q3ZDQ7_Q3ZDR0	Stenotrophomonas maltophilia	Stenotrophomonas maltophilia	prokaryote	prokaryote						P03206_P61769	Epstein-Barr virus	Homo sapiens	virus	eukaryote
A1Z813_Q9VLG2	Drosophila melanogaster	Drosophila melanogaster	eukaryote	eukaryote	O43172_Q15029	Homo sapiens	Homo sapiens	eukaryote	eukaryote		A1Z893_Q9V3G9	Drosophila melanogaster	Drosophila melanogaster	eukaryote	eukaryote	Q50LE9_Q50LF2	Corynebacterium sp.	Corynebacterium sp.	prokaryote	prokaryote						P03211_P61769	Epstein-Barr virus	Homo sapiens	virus	eukaryote
A1Z813_Q9VRI1	Drosophila melanogaster	Drosophila melanogaster	eukaryote	eukaryote	O43172_Q53GS9	Homo sapiens	Homo sapiens	eukaryote	eukaryote		A1Z8B1_Q9VEC1	Drosophila melanogaster	Drosophila melanogaster	eukaryote	eukaryote	Q56218_Q56221	Thermus thermophilus	Thermus thermophilus	prokaryote	prokaryote						P03485_P61769	Influenza A	Homo sapiens	virus	eukaryote
A1Z813_Q9VRN0	Drosophila melanogaster	Drosophila melanogaster	eukaryote	eukaryote	O43172_Q6P2Q9	Homo sapiens	Homo sapiens	eukaryote	eukaryote		A1Z8C0_O77051	Drosophila melanogaster	Drosophila melanogaster	eukaryote	eukaryote	Q56218_Q56222	Thermus thermophilus	Thermus thermophilus	prokaryote	prokaryote						P04450_P0A7J7	Geobacillus stearothermophilus	Escherichia coli	prokaryote	prokaryote
A1Z813_Q9VV44	Drosophila melanogaster	Drosophila melanogaster	eukaryote	eukaryote	O43172_Q9BUQ8	Homo sapiens	Homo sapiens	eukaryote	eukaryote		A1Z8G2_Q9VSY9	Drosophila melanogaster	Drosophila melanogaster	eukaryote	eukaryote	Q56218_Q56223	Thermus thermophilus	Thermus thermophilus	prokaryote	prokaryote						P04450_P0A7R1	Geobacillus stearothermophilus	Escherichia coli	prokaryote	prokaryote
A1Z813_Q9VZW0	Drosophila melanogaster	Drosophila melanogaster	eukaryote	eukaryote	O43194_Q9UBU3	Homo sapiens	Homo sapiens	eukaryote	eukaryote		A1Z8H0_Q9VID7	Drosophila melanogaster	Drosophila melanogaster	eukaryote	eukaryote	Q56218_Q5SKZ7	Thermus thermophilus	Thermus thermophilus	prokaryote	prokaryote						P04450_P27150	Geobacillus stearothermophilus	Thermus thermophilus	prokaryote	prokaryote
A1Z823_Q9I7M1	Drosophila melanogaster	Drosophila melanogaster	eukaryote	eukaryote	O43290_O43447	Homo sapiens	Homo sapiens	eukaryote	eukaryote		A1Z8H1_P21914	Drosophila melanogaster	Drosophila melanogaster	eukaryote	eukaryote	Q56219_Q56221	Thermus thermophilus	Thermus thermophilus	prokaryote	prokaryote						P04450_P60422	Geobacillus stearothermophilus	Escherichia coli	prokaryote	prokaryote
A1Z823_Q9VB27	Drosophila melanogaster	Drosophila melanogaster	eukaryote	eukaryote	O43290_P83876	Homo sapiens	Homo sapiens	eukaryote	eukaryote		A1Z8H1_Q9VBC6	Drosophila melanogaster	Drosophila melanogaster	eukaryote	eukaryote	Q56219_Q56222	Thermus thermophilus	Thermus thermophilus	prokaryote	prokaryote						P04450_P68919	Geobacillus stearothermophilus	Escherichia coli	prokaryote	prokaryote
A1Z893_Q9VFL8	Drosophila melanogaster	Drosophila melanogaster	eukaryote	eukaryote	O43290_Q15029	Homo sapiens	Homo sapiens	eukaryote	eukaryote		A1Z8H7_Q7JZJ3	Drosophila melanogaster	Drosophila melanogaster	eukaryote	eukaryote	Q56219_Q5SKZ7	Thermus thermophilus	Thermus thermophilus	prokaryote	prokaryote						P04582_P20937	Human immunodeficiency	Mus musculus	virus	eukaryote
A1Z8B1_P21519	Drosophila melanogaster	Drosophila melanogaster	eukaryote	eukaryote	O43290_Q6P2Q9	Homo sapiens	Homo sapiens	eukaryote	eukaryote		A1Z8H7_Q7KVF3	Drosophila melanogaster	Drosophila melanogaster	eukaryote	eukaryote	Q56220_Q56221	Thermus thermophilus	Thermus thermophilus	prokaryote	prokaryote						P04582_P61769	Human immunodeficiency	Homo sapiens	virus	eukaryote
A1Z8C0_Q9W5T4	Drosophila melanogaster	Drosophila melanogaster	eukaryote	eukaryote	O43353_P57730	Homo sapiens	Homo sapiens	eukaryote	eukaryote		A1Z8H7_Q8INL3	Drosophila melanogaster	Drosophila melanogaster	eukaryote	eukaryote	Q56220_Q56222	Thermus thermophilus	Thermus thermophilus	prokaryote	prokaryote						P04588_P61769	Human immunodeficiency	Homo sapiens	virus	eukaryote
A1Z8D0_Q9VRV6	Drosophila melanogaster	Drosophila melanogaster	eukaryote	eukaryote	O43353_Q5XLA6	Homo sapiens	Homo sapiens	eukaryote	eukaryote		A1Z8H7_Q8SZP2	Drosophila melanogaster	Drosophila melanogaster	eukaryote	eukaryote	Q56221_Q56224	Thermus thermophilus	Thermus thermophilus	prokaryote	prokaryote						P04602_P61769	Human immunodeficiency	Homo sapiens	virus	eukaryote
A1Z8H0_A1Z8T3	Drosophila melanogaster	Drosophila melanogaster	eukaryote	eukaryote	O43395_O43447	Homo sapiens	Homo sapiens	eukaryote	eukaryote		A1Z8H7_Q9VNF9	Drosophila melanogaster	Drosophila melanogaster	eukaryote	eukaryote	Q56222_Q56224	Thermus thermophilus	Thermus thermophilus	prokaryote	prokaryote						P04857_P61769	Sendai virus	Homo sapiens	virus	eukaryote
A1Z8H1_Q8SZP2	Drosophila melanogaster	Drosophila melanogaster	eukaryote	eukaryote	O43395_O75643	Homo sapiens	Homo sapiens	eukaryote	eukaryote		A1Z8H7_Q9VUB8	Drosophila melanogaster	Drosophila melanogaster	eukaryote	eukaryote	Q5P5I0_Q5P5I2	Aromatoleum aromaticum	Aromatoleum aromaticum	prokaryote	prokaryote						P04858_P61769	Sendai virus	Homo sapiens	virus	eukaryote
A1Z8H1_Q961D3	Drosophila melanogaster	Drosophila melanogaster	eukaryote	eukaryote	O43395_O94906	Homo sapiens	Homo sapiens	eukaryote	eukaryote		A1Z8H7_Q9VYV3	Drosophila melanogaster	Drosophila melanogaster	eukaryote	eukaryote	Q5SJ76_Q5SLQ0	Thermus thermophilus	Thermus thermophilus	prokaryote	prokaryote						P05310_P12357	Pisum sativum	Spinacia oleracea	eukaryote	eukaryote
A1Z8H3_Q9VMY2	Drosophila melanogaster	Drosophila melanogaster	eukaryote	eukaryote	O43395_P83876	Homo sapiens	Homo sapiens	eukaryote	eukaryote		A1Z8I5_Q8MR31	Drosophila melanogaster	Drosophila melanogaster	eukaryote	eukaryote	Q71CG2_Q71CG3	Bacillus sp.	Bacillus sp.	prokaryote	prokaryote						P05310_P22179	Pisum sativum	Spinacia oleracea	eukaryote	eukaryote
A1Z8H7_P07487	Drosophila melanogaster	Drosophila melanogaster	eukaryote	eukaryote	O43395_Q15029	Homo sapiens	Homo sapiens	eukaryote	eukaryote		A1Z8I5_Q95TJ6	Drosophila melanogaster	Drosophila melanogaster	eukaryote	eukaryote	Q71CG2_Q71CG5	Bacillus sp.	Bacillus sp.	prokaryote	prokaryote						P05310_Q01667	Pisum sativum	Arabidopsis thaliana	eukaryote	eukaryote
A1Z8H7_Q6NN40	Drosophila melanogaster	Drosophila melanogaster	eukaryote	eukaryote	O43395_Q6P2Q9	Homo sapiens	Homo sapiens	eukaryote	eukaryote		A1Z8I5_Q9VV44	Drosophila melanogaster	Drosophila melanogaster	eukaryote	eukaryote	Q71CG3_Q71CG4	Bacillus sp.	Bacillus sp.	prokaryote	prokaryote						P05310_Q0WR83	Pisum sativum	Arabidopsis thaliana	eukaryote	eukaryote
A1Z8H7_Q9VRQ2	Drosophila melanogaster	Drosophila melanogaster	eukaryote	eukaryote	O43395_Q8WWY3	Homo sapiens	Homo sapiens	eukaryote	eukaryote		A1Z8L7_O46070	Drosophila melanogaster	Drosophila melanogaster	eukaryote	eukaryote	Q84AQ1_Q84AQ3	Pseudomonas stutzeri	Pseudomonas stutzeri	prokaryote	prokaryote						P05310_Q84U30	Pisum sativum	Phaseolus vulgaris	eukaryote	eukaryote
A1Z8H7_Q9VYM5	Drosophila melanogaster	Drosophila melanogaster	eukaryote	eukaryote	O43395_Q9BUQ8	Homo sapiens	Homo sapiens	eukaryote	eukaryote		A1Z8L7_Q7JW60	Drosophila melanogaster	Drosophila melanogaster	eukaryote	eukaryote	Q8CM25_Q8DHJ2	Thermosynechococcus elongatus	Thermosynechococcus elongatus	prokaryote	prokaryote						P05311_Q01667	Pisum sativum	Arabidopsis thaliana	eukaryote	eukaryote
A1Z8I5_Q7JZZ3	Drosophila melanogaster	Drosophila melanogaster	eukaryote	eukaryote	O43447_O75643	Homo sapiens	Homo sapiens	eukaryote	eukaryote		A1Z8L7_Q8SZP2	Drosophila melanogaster	Drosophila melanogaster	eukaryote	eukaryote	Q8CM25_Q8DJZ6	Thermosynechococcus elongatus	Thermosynechococcus elongatus	prokaryote	prokaryote						P05311_Q0WR83	Pisum sativum	Arabidopsis thaliana	eukaryote	eukaryote
A1Z8I5_Q8T3W6	Drosophila melanogaster	Drosophila melanogaster	eukaryote	eukaryote	O43447_O94906	Homo sapiens	Homo sapiens	eukaryote	eukaryote		A1Z8L7_Q9VCT6	Drosophila melanogaster	Drosophila melanogaster	eukaryote	eukaryote	Q8CM25_Q9F1K9	Thermosynechococcus elongatus	Thermosynechococcus elongatus	prokaryote	prokaryote						P05311_Q84U30	Pisum sativum	Phaseolus vulgaris	eukaryote	eukaryote
A1Z8L7_P05389	Drosophila melanogaster	Drosophila melanogaster	eukaryote	eukaryote	O43447_Q15029	Homo sapiens	Homo sapiens	eukaryote	eukaryote		A1Z8L7_Q9VUL2	Drosophila melanogaster	Drosophila melanogaster	eukaryote	eukaryote	Q8DGB4_Q8DKP6	Thermosynechococcus elongatus	Thermosynechococcus elongatus	prokaryote	prokaryote						P05696_Q62132	Rattus norvegicus	Mus musculus	eukaryote	eukaryote
A1Z8L7_Q7JWH5	Drosophila melanogaster	Drosophila melanogaster	eukaryote	eukaryote	O43447_Q53GS9	Homo sapiens	Homo sapiens	eukaryote	eukaryote		A1Z8L7_Q9W3S4	Drosophila melanogaster	Drosophila melanogaster	eukaryote	eukaryote	Q8DHA7_Q8DHJ2	Thermosynechococcus elongatus	Thermosynechococcus elongatus	prokaryote	prokaryote						P06876_P17676	Mus musculus	Homo sapiens	eukaryote	eukaryote
A1Z8L7_Q9V3Y7	Drosophila melanogaster	Drosophila melanogaster	eukaryote	eukaryote	O43447_Q6P2Q9	Homo sapiens	Homo sapiens	eukaryote	eukaryote		A1Z8N1_Q9VUJ1	Drosophila melanogaster	Drosophila melanogaster	eukaryote	eukaryote	Q8DHA7_Q8DIF8	Thermosynechococcus elongatus	Thermosynechococcus elongatus	prokaryote	prokaryote						P06996_Q9TUM0	Escherichia coli	Camelus dromedarius	prokaryote	eukaryote
A1Z8L7_Q9VBE2	Drosophila melanogaster	Drosophila melanogaster	eukaryote	eukaryote	O43447_Q9BUQ8	Homo sapiens	Homo sapiens	eukaryote	eukaryote		A1Z8T9_Q9VVC3	Drosophila melanogaster	Drosophila melanogaster	eukaryote	eukaryote	Q8DHA7_Q8DIN9	Thermosynechococcus elongatus	Thermosynechococcus elongatus	prokaryote	prokaryote						P07143_P18531	Saccharomyces cerevisiae	Mus musculus	eukaryote	eukaryote
A1Z8L7_Q9VKC5	Drosophila melanogaster	Drosophila melanogaster	eukaryote	eukaryote	O43502_Q9BXW9	Homo sapiens	Homo sapiens	eukaryote	eukaryote		A1Z8V2_O76908	Drosophila melanogaster	Drosophila melanogaster	eukaryote	eukaryote	Q8DHA7_Q8DIP0	Thermosynechococcus elongatus	Thermosynechococcus elongatus	prokaryote	prokaryote						P07256_P18531	Saccharomyces cerevisiae	Mus musculus	eukaryote	eukaryote
A1Z8L7_Q9VV11	Drosophila melanogaster	Drosophila melanogaster	eukaryote	eukaryote	O43541_Q9UPN9	Homo sapiens	Homo sapiens	eukaryote	eukaryote		A1Z8V2_P18102	Drosophila melanogaster	Drosophila melanogaster	eukaryote	eukaryote	Q8DHA7_Q8DJ43	Thermosynechococcus elongatus	Thermosynechococcus elongatus	prokaryote	prokaryote						P07257_P18531	Saccharomyces cerevisiae	Mus musculus	eukaryote	eukaryote
A1Z8N1_Q9V3G9	Drosophila melanogaster	Drosophila melanogaster	eukaryote	eukaryote	O43542_O43543	Homo sapiens	Homo sapiens	eukaryote	eukaryote		A1Z8V2_Q95RQ1	Drosophila melanogaster	Drosophila melanogaster	eukaryote	eukaryote	Q8DHA7_Q8DJZ6	Thermosynechococcus elongatus	Thermosynechococcus elongatus	prokaryote	prokaryote						P07359_P22029	Homo sapiens	Bothrops jararaca	eukaryote	eukaryote
A1Z8P9_Q9V8K2	Drosophila melanogaster	Drosophila melanogaster	eukaryote	eukaryote	O43542_O75771	Homo sapiens	Homo sapiens	eukaryote	eukaryote		A1Z8V2_Q9VBJ6	Drosophila melanogaster	Drosophila melanogaster	eukaryote	eukaryote	Q8DHA7_Q9F1K9	Thermosynechococcus elongatus	Thermosynechococcus elongatus	prokaryote	prokaryote						P07591_Q55781	Spinacia oleracea	Synechocystis sp.	eukaryote	prokaryote
A1Z8Q0_Q24312	Drosophila melanogaster	Drosophila melanogaster	eukaryote	eukaryote	O43542_Q9BXW9	Homo sapiens	Homo sapiens	eukaryote	eukaryote		A1Z8V2_Q9VCT6	Drosophila melanogaster	Drosophila melanogaster	eukaryote	eukaryote	Q8DHA7_Q9F1L5	Thermosynechococcus elongatus	Thermosynechococcus elongatus	prokaryote	prokaryote						P08047_Q61502	Homo sapiens	Mus musculus	eukaryote	eukaryote
A1Z8T9_Q9VP79	Drosophila melanogaster	Drosophila melanogaster	eukaryote	eukaryote	O43543_Q9BXW9	Homo sapiens	Homo sapiens	eukaryote	eukaryote		A1Z8V2_Q9VCX6	Drosophila melanogaster	Drosophila melanogaster	eukaryote	eukaryote	Q8DHA7_Q9F1R6	Thermosynechococcus elongatus	Thermosynechococcus elongatus	prokaryote	prokaryote						P08047_Q8R0K9	Homo sapiens	Mus musculus	eukaryote	eukaryote
A1Z8T9_Q9W0D6	Drosophila melanogaster	Drosophila melanogaster	eukaryote	eukaryote	O43559_P61587	Homo sapiens	Homo sapiens	eukaryote	eukaryote		A1Z8V2_Q9VFT3	Drosophila melanogaster	Drosophila melanogaster	eukaryote	eukaryote	Q8DHJ2_Q8DIN8	Thermosynechococcus elongatus	Thermosynechococcus elongatus	prokaryote	prokaryote						P08240_P61010	Homo sapiens	Canis familiaris	eukaryote	eukaryote
A1Z8U0_Q9W2X3	Drosophila melanogaster	Drosophila melanogaster	eukaryote	eukaryote	O43623_Q13363	Homo sapiens	Homo sapiens	eukaryote	eukaryote		A1Z8V2_Q9VJD8	Drosophila melanogaster	Drosophila melanogaster	eukaryote	eukaryote	Q8DHJ2_Q8DIN9	Thermosynechococcus elongatus	Thermosynechococcus elongatus	prokaryote	prokaryote						P08240_Q5RBR1	Homo sapiens	Pongo abelii	eukaryote	eukaryote
A1Z8V2_A1Z6J6	Drosophila melanogaster	Drosophila melanogaster	eukaryote	eukaryote	O43739_P10276	Homo sapiens	Homo sapiens	eukaryote	eukaryote		A1Z8V2_Q9VRV5	Drosophila melanogaster	Drosophila melanogaster	eukaryote	eukaryote	Q8DHJ2_Q8DIP0	Thermosynechococcus elongatus	Thermosynechococcus elongatus	prokaryote	prokaryote						P08240_Q5XLD9	Homo sapiens	Zea mays	eukaryote	eukaryote
A1Z8V2_Q9VCM6	Drosophila melanogaster	Drosophila melanogaster	eukaryote	eukaryote	O43929_P49736	Homo sapiens	Homo sapiens	eukaryote	eukaryote		A1Z8V2_Q9VW36	Drosophila melanogaster	Drosophila melanogaster	eukaryote	eukaryote	Q8DHJ2_Q8DIQ0	Thermosynechococcus elongatus	Thermosynechococcus elongatus	prokaryote	prokaryote						P08240_Q8L805	Homo sapiens	Triticum aestivum	eukaryote	eukaryote
A1Z8V2_Q9VDJ8	Drosophila melanogaster	Drosophila melanogaster	eukaryote	eukaryote	O54880_P60881	Rattus norvegicus	Rattus norvegicus	eukaryote	eukaryote		A1Z8V2_Q9W164	Drosophila melanogaster	Drosophila melanogaster	eukaryote	eukaryote	Q8DHJ2_Q8DJ43	Thermosynechococcus elongatus	Thermosynechococcus elongatus	prokaryote	prokaryote						P08525_P18531	Saccharomyces cerevisiae	Mus musculus	eukaryote	eukaryote
A1Z8V2_Q9VLA2	Drosophila melanogaster	Drosophila melanogaster	eukaryote	eukaryote	O54968_Q05343	Rattus norvegicus	Rattus norvegicus	eukaryote	eukaryote		A1Z8V7_Q8SWV6	Drosophila melanogaster	Drosophila melanogaster	eukaryote	eukaryote	Q8DHJ2_Q8DJZ6	Thermosynechococcus elongatus	Thermosynechococcus elongatus	prokaryote	prokaryote						P09132_Q1WHN3	Homo sapiens	Alligator sinensis	eukaryote	eukaryote
A1Z8V2_Q9VZB3	Drosophila melanogaster	Drosophila melanogaster	eukaryote	eukaryote	O55003_Q99JI6	Mus musculus	Mus musculus	eukaryote	eukaryote		A1Z8V7_Q9VXA4	Drosophila melanogaster	Drosophila melanogaster	eukaryote	eukaryote	Q8DHJ2_Q9F1L5	Thermosynechococcus elongatus	Thermosynechococcus elongatus	prokaryote	prokaryote						P09132_Q8L805	Homo sapiens	Triticum aestivum	eukaryote	eukaryote
A1Z8V2_Q9W1E5	Drosophila melanogaster	Drosophila melanogaster	eukaryote	eukaryote	O55131_P42208	Mus musculus	Mus musculus	eukaryote	eukaryote		A1Z8X7_Q24570	Drosophila melanogaster	Drosophila melanogaster	eukaryote	eukaryote	Q8DHJ2_Q9F1R6	Thermosynechococcus elongatus	Thermosynechococcus elongatus	prokaryote	prokaryote						P09713_P61769	Human cytomegalovirus	Homo sapiens	virus	eukaryote
A1Z8V2_Q9W4I6	Drosophila melanogaster	Drosophila melanogaster	eukaryote	eukaryote	O60260_P56524	Homo sapiens	Homo sapiens	eukaryote	eukaryote		A1Z8Y4_Q9VW02	Drosophila melanogaster	Drosophila melanogaster	eukaryote	eukaryote	Q8DIF8_Q8DIN8	Thermosynechococcus elongatus	Thermosynechococcus elongatus	prokaryote	prokaryote						P09856_P27320	Spinacia oleracea	Synechocystis sp.	eukaryote	prokaryote
A1Z8Y4_P20483	Drosophila melanogaster	Drosophila melanogaster	eukaryote	eukaryote	O60566_P08700	Homo sapiens	Homo sapiens	eukaryote	eukaryote		A1Z8Z7_Q9V3D7	Drosophila melanogaster	Drosophila melanogaster	eukaryote	eukaryote	Q8DIF8_Q8DIN9	Thermosynechococcus elongatus	Thermosynechococcus elongatus	prokaryote	prokaryote						P0A0L5_P27705	Staphylococcus aureus	Saccharomyces cerevisiae	prokaryote	eukaryote
A1Z8Z7_Q9VCW3	Drosophila melanogaster	Drosophila melanogaster	eukaryote	eukaryote	O60583_P28799	Homo sapiens	Homo sapiens	eukaryote	eukaryote		A1Z8Z7_Q9XZ32	Drosophila melanogaster	Drosophila melanogaster	eukaryote	eukaryote	Q8DIF8_Q8DIP0	Thermosynechococcus elongatus	Thermosynechococcus elongatus	prokaryote	prokaryote						P0A333_Q569B4	Streptomyces coelicolor	Rattus norvegicus	prokaryote	eukaryote
A1Z8Z8_A1Z8H7	Drosophila melanogaster	Drosophila melanogaster	eukaryote	eukaryote	O60683_O75192	Homo sapiens	Homo sapiens	eukaryote	eukaryote		A1Z8Z8_A1ZBP6	Drosophila melanogaster	Drosophila melanogaster	eukaryote	eukaryote	Q8DIF8_Q8DIQ0	Thermosynechococcus elongatus	Thermosynechococcus elongatus	prokaryote	prokaryote						P0A387_Q8CM25	Thermosynechococcus vulcanus	Thermosynechococcus elongatus	prokaryote	prokaryote
A1Z8Z8_Q9VC48	Drosophila melanogaster	Drosophila melanogaster	eukaryote	eukaryote	O60683_P28328	Homo sapiens	Homo sapiens	eukaryote	eukaryote		A1Z8Z8_Q9VTP5	Drosophila melanogaster	Drosophila melanogaster	eukaryote	eukaryote	Q8DIF8_Q8DJ43	Thermosynechococcus elongatus	Thermosynechococcus elongatus	prokaryote	prokaryote						P0A387_Q8DIN9	Thermosynechococcus vulcanus	Thermosynechococcus elongatus	prokaryote	prokaryote
A1Z8Z8_Q9VCH1	Drosophila melanogaster	Drosophila melanogaster	eukaryote	eukaryote	O60683_P56589	Homo sapiens	Homo sapiens	eukaryote	eukaryote		A1Z917_Q9W3J4	Drosophila melanogaster	Drosophila melanogaster	eukaryote	eukaryote	Q8DIF8_Q9F1R6	Thermosynechococcus elongatus	Thermosynechococcus elongatus	prokaryote	prokaryote						P0A387_Q8DIP0	Thermosynechococcus vulcanus	Thermosynechococcus elongatus	prokaryote	prokaryote
A1Z8Z8_Q9VLV7	Drosophila melanogaster	Drosophila melanogaster	eukaryote	eukaryote	O60683_Q92968	Homo sapiens	Homo sapiens	eukaryote	eukaryote		A1Z957_P20153	Drosophila melanogaster	Drosophila melanogaster	eukaryote	eukaryote	Q8DIN8_Q8DIN9	Thermosynechococcus elongatus	Thermosynechococcus elongatus	prokaryote	prokaryote						P0A387_Q8DIQ1	Thermosynechococcus vulcanus	Thermosynechococcus elongatus	prokaryote	prokaryote
A1Z8Z8_Q9VUK7	Drosophila melanogaster	Drosophila melanogaster	eukaryote	eukaryote	O60683_Q9Y5Y5	Homo sapiens	Homo sapiens	eukaryote	eukaryote		A1Z992_P23696	Drosophila melanogaster	Drosophila melanogaster	eukaryote	eukaryote	Q8DIN8_Q8DIP0	Thermosynechococcus elongatus	Thermosynechococcus elongatus	prokaryote	prokaryote						P0A387_Q9F1K9	Thermosynechococcus vulcanus	Thermosynechococcus elongatus	prokaryote	prokaryote
A1Z8Z8_Q9VYG2	Drosophila melanogaster	Drosophila melanogaster	eukaryote	eukaryote	O60716_Q9UBT7	Homo sapiens	Homo sapiens	eukaryote	eukaryote		A1Z9C2_P17886	Drosophila melanogaster	Drosophila melanogaster	eukaryote	eukaryote	Q8DIN8_Q8DJ43	Thermosynechococcus elongatus	Thermosynechococcus elongatus	prokaryote	prokaryote						P0A401_P0A416	Thermosynechococcus elongatus	Synechococcus elongatus	prokaryote	prokaryote
A1Z917_Q8SXX0	Drosophila melanogaster	Drosophila melanogaster	eukaryote	eukaryote	O60784_O95405	Homo sapiens	Homo sapiens	eukaryote	eukaryote		A1Z9C2_Q24558	Drosophila melanogaster	Drosophila melanogaster	eukaryote	eukaryote	Q8DIN8_Q8DJZ6	Thermosynechococcus elongatus	Thermosynechococcus elongatus	prokaryote	prokaryote						P0A403_P0A416	Thermosynechococcus elongatus	Synechococcus elongatus	prokaryote	prokaryote
A1Z979_Q9VJD4	Drosophila melanogaster	Drosophila melanogaster	eukaryote	eukaryote	O60885_P12004	Homo sapiens	Homo sapiens	eukaryote	eukaryote		A1Z9C2_Q7KMJ6	Drosophila melanogaster	Drosophila melanogaster	eukaryote	eukaryote	Q8DIN8_Q9F1K9	Thermosynechococcus elongatus	Thermosynechococcus elongatus	prokaryote	prokaryote						P0A416_P0A425	Synechococcus elongatus	Thermosynechococcus elongatus	prokaryote	prokaryote
A1Z995_Q9VP57	Drosophila melanogaster	Drosophila melanogaster	eukaryote	eukaryote	O60907_P09874	Homo sapiens	Homo sapiens	eukaryote	eukaryote		A1Z9C2_Q9GYU8	Drosophila melanogaster	Drosophila melanogaster	eukaryote	eukaryote	Q8DIN8_Q9F1L5	Thermosynechococcus elongatus	Thermosynechococcus elongatus	prokaryote	prokaryote						P0A416_P0A427	Synechococcus elongatus	Thermosynechococcus elongatus	prokaryote	prokaryote
A1Z995_Q9VSE6	Drosophila melanogaster	Drosophila melanogaster	eukaryote	eukaryote	O60907_Q04724	Homo sapiens	Homo sapiens	eukaryote	eukaryote		A1Z9C2_Q9V785	Drosophila melanogaster	Drosophila melanogaster	eukaryote	eukaryote	Q8DIN8_Q9F1R6	Thermosynechococcus elongatus	Thermosynechococcus elongatus	prokaryote	prokaryote						P0A416_P0A429	Synechococcus elongatus	Thermosynechococcus elongatus	prokaryote	prokaryote
A1Z9A5_O77430	Drosophila melanogaster	Drosophila melanogaster	eukaryote	eukaryote	O60936_P62995	Homo sapiens	Homo sapiens	eukaryote	eukaryote		A1Z9C2_Q9VAA1	Drosophila melanogaster	Drosophila melanogaster	eukaryote	eukaryote	Q8DIN9_Q8DIQ0	Thermosynechococcus elongatus	Thermosynechococcus elongatus	prokaryote	prokaryote						P0A416_Q8DGB4	Synechococcus elongatus	Thermosynechococcus elongatus	prokaryote	prokaryote
A1Z9C2_A1Z6J6	Drosophila melanogaster	Drosophila melanogaster	eukaryote	eukaryote	O60936_P63162	Homo sapiens	Homo sapiens	eukaryote	eukaryote		A1Z9C2_Q9VCU7	Drosophila melanogaster	Drosophila melanogaster	eukaryote	eukaryote	Q8DIN9_Q8DIQ1	Thermosynechococcus elongatus	Thermosynechococcus elongatus	prokaryote	prokaryote						P0A416_Q8DKP6	Synechococcus elongatus	Thermosynechococcus elongatus	prokaryote	prokaryote
A1Z9C2_Q0E993	Drosophila melanogaster	Drosophila melanogaster	eukaryote	eukaryote	O60936_P84103	Homo sapiens	Homo sapiens	eukaryote	eukaryote		A1Z9C2_Q9VDV3	Drosophila melanogaster	Drosophila melanogaster	eukaryote	eukaryote	Q8DIN9_Q8DJ43	Thermosynechococcus elongatus	Thermosynechococcus elongatus	prokaryote	prokaryote						P0A6F5_P17313	Escherichia coli	Enterobacteria phage	prokaryote	virus
A1Z9C2_Q24312	Drosophila melanogaster	Drosophila melanogaster	eukaryote	eukaryote	O60936_Q01081	Homo sapiens	Homo sapiens	eukaryote	eukaryote		A1Z9C2_Q9VHG0	Drosophila melanogaster	Drosophila melanogaster	eukaryote	eukaryote	Q8DIN9_Q8DJZ6	Thermosynechococcus elongatus	Thermosynechococcus elongatus	prokaryote	prokaryote						P0A7J7_P27150	Escherichia coli	Thermus thermophilus	prokaryote	prokaryote
A1Z9C2_Q24564	Drosophila melanogaster	Drosophila melanogaster	eukaryote	eukaryote	O60936_Q01130	Homo sapiens	Homo sapiens	eukaryote	eukaryote		A1Z9C2_Q9VLB2	Drosophila melanogaster	Drosophila melanogaster	eukaryote	eukaryote	Q8DIN9_Q9F1K9	Thermosynechococcus elongatus	Thermosynechococcus elongatus	prokaryote	prokaryote						P0C213_P61769	Human T-cell	Homo sapiens	virus	eukaryote
A1Z9C2_Q961D1	Drosophila melanogaster	Drosophila melanogaster	eukaryote	eukaryote	O60936_Q07955	Homo sapiens	Homo sapiens	eukaryote	eukaryote		A1Z9C2_Q9VLJ8	Drosophila melanogaster	Drosophila melanogaster	eukaryote	eukaryote	Q8DIN9_Q9F1L5	Thermosynechococcus elongatus	Thermosynechococcus elongatus	prokaryote	prokaryote						P10793_P12355	Pisum sativum	Spinacia oleracea	eukaryote	eukaryote
A1Z9C2_Q9V3M9	Drosophila melanogaster	Drosophila melanogaster	eukaryote	eukaryote	O60936_Q08170	Homo sapiens	Homo sapiens	eukaryote	eukaryote		A1Z9C2_Q9VML8	Drosophila melanogaster	Drosophila melanogaster	eukaryote	eukaryote	Q8DIP0_Q8DIQ0	Thermosynechococcus elongatus	Thermosynechococcus elongatus	prokaryote	prokaryote						P10793_P12357	Pisum sativum	Spinacia oleracea	eukaryote	eukaryote
A1Z9C2_Q9VCE6	Drosophila melanogaster	Drosophila melanogaster	eukaryote	eukaryote	O60936_Q13247	Homo sapiens	Homo sapiens	eukaryote	eukaryote		A1Z9C2_Q9VMQ8	Drosophila melanogaster	Drosophila melanogaster	eukaryote	eukaryote	Q8DIP0_Q8DIQ1	Thermosynechococcus elongatus	Thermosynechococcus elongatus	prokaryote	prokaryote						P10793_P17230	Pisum sativum	Spinacia oleracea	eukaryote	eukaryote
A1Z9C2_Q9VDG2	Drosophila melanogaster	Drosophila melanogaster	eukaryote	eukaryote	O60936_Q15424	Homo sapiens	Homo sapiens	eukaryote	eukaryote		A1Z9C2_Q9VQK1	Drosophila melanogaster	Drosophila melanogaster	eukaryote	eukaryote	Q8DIP0_Q8DJZ6	Thermosynechococcus elongatus	Thermosynechococcus elongatus	prokaryote	prokaryote						P10793_P22179	Pisum sativum	Spinacia oleracea	eukaryote	eukaryote
A1Z9C2_Q9VF72	Drosophila melanogaster	Drosophila melanogaster	eukaryote	eukaryote	O61233_P02218	Lumbricus terrestris	Lumbricus terrestris	eukaryote	eukaryote		A1Z9C2_Q9VR99	Drosophila melanogaster	Drosophila melanogaster	eukaryote	eukaryote	Q8DIP0_Q9F1K9	Thermosynechococcus elongatus	Thermosynechococcus elongatus	prokaryote	prokaryote						P10793_Q01667	Pisum sativum	Arabidopsis thaliana	eukaryote	eukaryote
A1Z9C2_Q9VHV1	Drosophila melanogaster	Drosophila melanogaster	eukaryote	eukaryote	O61233_Q2I742	Lumbricus terrestris	Lumbricus terrestris	eukaryote	eukaryote		A1Z9C2_Q9VRQ6	Drosophila melanogaster	Drosophila melanogaster	eukaryote	eukaryote	Q8DIP0_Q9F1L5	Thermosynechococcus elongatus	Thermosynechococcus elongatus	prokaryote	prokaryote						P10793_Q0WR83	Pisum sativum	Arabidopsis thaliana	eukaryote	eukaryote
A1Z9C2_Q9VL65	Drosophila melanogaster	Drosophila melanogaster	eukaryote	eukaryote	O61233_Q2I743	Lumbricus terrestris	Lumbricus terrestris	eukaryote	eukaryote		A1Z9C2_Q9VUL2	Drosophila melanogaster	Drosophila melanogaster	eukaryote	eukaryote	Q8DIP0_Q9F1R6	Thermosynechococcus elongatus	Thermosynechococcus elongatus	prokaryote	prokaryote						P10793_Q41385	Pisum sativum	Spinacia oleracea	eukaryote	eukaryote
A1Z9C2_Q9VPS5	Drosophila melanogaster	Drosophila melanogaster	eukaryote	eukaryote	O61233_Q9GV76	Lumbricus terrestris	Lumbricus terrestris	eukaryote	eukaryote		A1Z9C2_Q9VZQ7	Drosophila melanogaster	Drosophila melanogaster	eukaryote	eukaryote	Q8DIQ0_Q8DJ43	Thermosynechococcus elongatus	Thermosynechococcus elongatus	prokaryote	prokaryote						P10793_Q84U30	Pisum sativum	Phaseolus vulgaris	eukaryote	eukaryote
A1Z9C2_Q9VR24	Drosophila melanogaster	Drosophila melanogaster	eukaryote	eukaryote	O70373_P26039	Mus musculus	Mus musculus	eukaryote	eukaryote		A1Z9C2_Q9W403	Drosophila melanogaster	Drosophila melanogaster	eukaryote	eukaryote	Q8DIQ0_Q8DJZ6	Thermosynechococcus elongatus	Thermosynechococcus elongatus	prokaryote	prokaryote						P10824_P63212	Rattus norvegicus	Bos taurus	eukaryote	eukaryote
A1Z9C2_Q9VT94	Drosophila melanogaster	Drosophila melanogaster	eukaryote	eukaryote	O70433_Q62219	Mus musculus	Mus musculus	eukaryote	eukaryote		A1Z9C2_Q9W4E0	Drosophila melanogaster	Drosophila melanogaster	eukaryote	eukaryote	Q8DIQ0_Q9F1K9	Thermosynechococcus elongatus	Thermosynechococcus elongatus	prokaryote	prokaryote						P11207_P62877	Simian virus	Homo sapiens	virus	eukaryote
A1Z9C2_Q9VV90	Drosophila melanogaster	Drosophila melanogaster	eukaryote	eukaryote	O70622_Q7M6Z0	Mus musculus	Mus musculus	eukaryote	eukaryote		A1Z9C2_Q9W5G1	Drosophila melanogaster	Drosophila melanogaster	eukaryote	eukaryote	Q8DIQ0_Q9F1L5	Thermosynechococcus elongatus	Thermosynechococcus elongatus	prokaryote	prokaryote						P11207_Q13619	Simian virus	Homo sapiens	virus	eukaryote
A1Z9C2_Q9W0V5	Drosophila melanogaster	Drosophila melanogaster	eukaryote	eukaryote	O70622_Q8K0S5	Mus musculus	Mus musculus	eukaryote	eukaryote		A1Z9C2_Q9Y103	Drosophila melanogaster	Drosophila melanogaster	eukaryote	eukaryote	Q8DIQ0_Q9F1R6	Thermosynechococcus elongatus	Thermosynechococcus elongatus	prokaryote	prokaryote						P12353_P17227	Spinacia oleracea	Pisum sativum	eukaryote	eukaryote
A1Z9C2_Q9W2J7	Drosophila melanogaster	Drosophila melanogaster	eukaryote	eukaryote	O75175_P17036	Homo sapiens	Homo sapiens	eukaryote	eukaryote		A1Z9D7_Q9VQS1	Drosophila melanogaster	Drosophila melanogaster	eukaryote	eukaryote	Q8DIQ1_Q9F1K9	Thermosynechococcus elongatus	Thermosynechococcus elongatus	prokaryote	prokaryote						P12353_Q01667	Spinacia oleracea	Arabidopsis thaliana	eukaryote	eukaryote
A1Z9C2_Q9W3K6	Drosophila melanogaster	Drosophila melanogaster	eukaryote	eukaryote	O75175_P18847	Homo sapiens	Homo sapiens	eukaryote	eukaryote		A1Z9E4_P52304	Drosophila melanogaster	Drosophila melanogaster	eukaryote	eukaryote	Q8DJ43_Q8DJZ6	Thermosynechococcus elongatus	Thermosynechococcus elongatus	prokaryote	prokaryote						P12353_Q0WR83	Spinacia oleracea	Arabidopsis thaliana	eukaryote	eukaryote
A1Z9C2_Q9W3N6	Drosophila melanogaster	Drosophila melanogaster	eukaryote	eukaryote	O75175_P18848	Homo sapiens	Homo sapiens	eukaryote	eukaryote		A1Z9G7_Q05856	Drosophila melanogaster	Drosophila melanogaster	eukaryote	eukaryote	Q8DJ43_Q9F1K9	Thermosynechococcus elongatus	Thermosynechococcus elongatus	prokaryote	prokaryote						P12353_Q41038	Spinacia oleracea	Pisum sativum	eukaryote	eukaryote
A1Z9C2_Q9W4I4	Drosophila melanogaster	Drosophila melanogaster	eukaryote	eukaryote	O75175_P25963	Homo sapiens	Homo sapiens	eukaryote	eukaryote		A1Z9G9_Q9VU95	Drosophila melanogaster	Drosophila melanogaster	eukaryote	eukaryote	Q8DJ43_Q9F1L5	Thermosynechococcus elongatus	Thermosynechococcus elongatus	prokaryote	prokaryote						P12353_Q84U30	Spinacia oleracea	Phaseolus vulgaris	eukaryote	eukaryote
A1Z9D7_Q9VFD3	Drosophila melanogaster	Drosophila melanogaster	eukaryote	eukaryote	O75175_P31150	Homo sapiens	Homo sapiens	eukaryote	eukaryote		A1Z9G9_Q9W3I9	Drosophila melanogaster	Drosophila melanogaster	eukaryote	eukaryote	Q8DJZ6_Q9F1K9	Thermosynechococcus elongatus	Thermosynechococcus elongatus	prokaryote	prokaryote						P12353_Q9SQL2	Spinacia oleracea	Pisum sativum	eukaryote	eukaryote
A1Z9E3_Q961D1	Drosophila melanogaster	Drosophila melanogaster	eukaryote	eukaryote	O75175_P36915	Homo sapiens	Homo sapiens	eukaryote	eukaryote		A1Z9I0_P02839	Drosophila melanogaster	Drosophila melanogaster	eukaryote	eukaryote	Q8DJZ6_Q9F1L5	Thermosynechococcus elongatus	Thermosynechococcus elongatus	prokaryote	prokaryote						P12355_P17227	Spinacia oleracea	Pisum sativum	eukaryote	eukaryote
A1Z9G1_P48609	Drosophila melanogaster	Drosophila melanogaster	eukaryote	eukaryote	O75175_P41240	Homo sapiens	Homo sapiens	eukaryote	eukaryote		A1Z9I0_Q03017	Drosophila melanogaster	Drosophila melanogaster	eukaryote	eukaryote	Q8DJZ6_Q9F1R6	Thermosynechococcus elongatus	Thermosynechococcus elongatus	prokaryote	prokaryote						P12355_Q01667	Spinacia oleracea	Arabidopsis thaliana	eukaryote	eukaryote
A1Z9G1_Q7JNL9	Drosophila melanogaster	Drosophila melanogaster	eukaryote	eukaryote	O75175_P62158	Homo sapiens	Homo sapiens	eukaryote	eukaryote		A1Z9I0_Q7JYA0	Drosophila melanogaster	Drosophila melanogaster	eukaryote	eukaryote	Q8U029_Q8U160	Pyrococcus furiosus	Pyrococcus furiosus	prokaryote	prokaryote						P12355_Q0WR83	Spinacia oleracea	Arabidopsis thaliana	eukaryote	eukaryote
A1Z9G7_A1Z9U0	Drosophila melanogaster	Drosophila melanogaster	eukaryote	eukaryote	O75175_P62879	Homo sapiens	Homo sapiens	eukaryote	eukaryote		A1Z9I0_Q9VEK1	Drosophila melanogaster	Drosophila melanogaster	eukaryote	eukaryote	Q8U029_Q8U1R4	Pyrococcus furiosus	Pyrococcus furiosus	prokaryote	prokaryote						P12355_Q41038	Spinacia oleracea	Pisum sativum	eukaryote	eukaryote
A1Z9G7_Q7JWV5	Drosophila melanogaster	Drosophila melanogaster	eukaryote	eukaryote	O75175_Q14192	Homo sapiens	Homo sapiens	eukaryote	eukaryote		A1Z9I0_Q9VFU0	Drosophila melanogaster	Drosophila melanogaster	eukaryote	eukaryote	Q97Z84_Q980U8	Sulfolobus solfataricus	Sulfolobus solfataricus	prokaryote	prokaryote						P12355_Q84U30	Spinacia oleracea	Phaseolus vulgaris	eukaryote	eukaryote
A1Z9G9_Q9V3A0	Drosophila melanogaster	Drosophila melanogaster	eukaryote	eukaryote	O75175_Q16828	Homo sapiens	Homo sapiens	eukaryote	eukaryote		A1Z9I0_Q9VSQ5	Drosophila melanogaster	Drosophila melanogaster	eukaryote	eukaryote	Q9F1K9_Q9F1L5	Thermosynechococcus elongatus	Thermosynechococcus elongatus	prokaryote	prokaryote						P12355_Q9SQL2	Spinacia oleracea	Pisum sativum	eukaryote	eukaryote
A1Z9I0_A1ZB19	Drosophila melanogaster	Drosophila melanogaster	eukaryote	eukaryote	O75175_Q68DY1	Homo sapiens	Homo sapiens	eukaryote	eukaryote		A1Z9I0_Q9VVU6	Drosophila melanogaster	Drosophila melanogaster	eukaryote	eukaryote	Q9F1K9_Q9F1R6	Thermosynechococcus elongatus	Thermosynechococcus elongatus	prokaryote	prokaryote						P12357_P17227	Spinacia oleracea	Pisum sativum	eukaryote	eukaryote
A1Z9I0_Q7JWD3	Drosophila melanogaster	Drosophila melanogaster	eukaryote	eukaryote	O75175_Q70SY1	Homo sapiens	Homo sapiens	eukaryote	eukaryote		A1Z9I0_Q9VZW1	Drosophila melanogaster	Drosophila melanogaster	eukaryote	eukaryote	Q9F1L5_Q9F1R6	Thermosynechococcus elongatus	Thermosynechococcus elongatus	prokaryote	prokaryote						P12357_Q01667	Spinacia oleracea	Arabidopsis thaliana	eukaryote	eukaryote
A1Z9I0_Q9VKN7	Drosophila melanogaster	Drosophila melanogaster	eukaryote	eukaryote	O75175_Q8TAU0	Homo sapiens	Homo sapiens	eukaryote	eukaryote		A1Z9I0_Q9W0H6	Drosophila melanogaster	Drosophila melanogaster	eukaryote	eukaryote											P12357_Q0WR83	Spinacia oleracea	Arabidopsis thaliana	eukaryote	eukaryote
A1Z9I0_Q9VNS4	Drosophila melanogaster	Drosophila melanogaster	eukaryote	eukaryote	O75175_Q8TBX8	Homo sapiens	Homo sapiens	eukaryote	eukaryote		A1Z9I5_Q9VVA7	Drosophila melanogaster	Drosophila melanogaster	eukaryote	eukaryote											P12357_Q41038	Spinacia oleracea	Pisum sativum	eukaryote	eukaryote
A1Z9I0_Q9VTC8	Drosophila melanogaster	Drosophila melanogaster	eukaryote	eukaryote	O75175_Q92730	Homo sapiens	Homo sapiens	eukaryote	eukaryote		A1Z9I6_Q7K306	Drosophila melanogaster	Drosophila melanogaster	eukaryote	eukaryote											P12357_Q84U30	Spinacia oleracea	Phaseolus vulgaris	eukaryote	eukaryote
A1Z9I6_P25867	Drosophila melanogaster	Drosophila melanogaster	eukaryote	eukaryote	O75175_Q92785	Homo sapiens	Homo sapiens	eukaryote	eukaryote		A1Z9K8_Q9V449	Drosophila melanogaster	Drosophila melanogaster	eukaryote	eukaryote											P12357_Q9S831	Spinacia oleracea	Arabidopsis thaliana	eukaryote	eukaryote
A1Z9L3_Q9VSE6	Drosophila melanogaster	Drosophila melanogaster	eukaryote	eukaryote	O75175_Q93096	Homo sapiens	Homo sapiens	eukaryote	eukaryote		A1Z9L5_Q9VGB9	Drosophila melanogaster	Drosophila melanogaster	eukaryote	eukaryote											P12357_Q9SQL2	Spinacia oleracea	Pisum sativum	eukaryote	eukaryote
A1Z9P3_Q7JWD3	Drosophila melanogaster	Drosophila melanogaster	eukaryote	eukaryote	O75175_Q9H2S9	Homo sapiens	Homo sapiens	eukaryote	eukaryote		A1Z9P1_Q9VJE3	Drosophila melanogaster	Drosophila melanogaster	eukaryote	eukaryote											P12499_P61769	Human immunodeficiency	Homo sapiens	virus	eukaryote
A1Z9S1_O96860	Drosophila melanogaster	Drosophila melanogaster	eukaryote	eukaryote	O75175_Q9H6S3	Homo sapiens	Homo sapiens	eukaryote	eukaryote		A1Z9P3_Q7JX82	Drosophila melanogaster	Drosophila melanogaster	eukaryote	eukaryote											P12506_P56658	Human immunodeficiency	Bos taurus	virus	eukaryote
A1Z9S1_Q9VKG9	Drosophila melanogaster	Drosophila melanogaster	eukaryote	eukaryote	O75175_Q9H9D4	Homo sapiens	Homo sapiens	eukaryote	eukaryote		A1Z9P3_Q9VXQ7	Drosophila melanogaster	Drosophila melanogaster	eukaryote	eukaryote											P12901_P61769	Chimpanzee hepatitis	Homo sapiens	virus	eukaryote
A1Z9S1_Q9VQK1	Drosophila melanogaster	Drosophila melanogaster	eukaryote	eukaryote	O75175_Q9NQX6	Homo sapiens	Homo sapiens	eukaryote	eukaryote		A1Z9S1_Q8SZY7	Drosophila melanogaster	Drosophila melanogaster	eukaryote	eukaryote											P12977_P61769	Epstein-Barr virus	Homo sapiens	virus	eukaryote
A1Z9S1_Q9VTY4	Drosophila melanogaster	Drosophila melanogaster	eukaryote	eukaryote	O75175_Q9UDV6	Homo sapiens	Homo sapiens	eukaryote	eukaryote		A1Z9S1_Q9V6B9	Drosophila melanogaster	Drosophila melanogaster	eukaryote	eukaryote											P13285_P61769	Epstein-Barr virus	Homo sapiens	virus	eukaryote
A1Z9S1_Q9VWX8	Drosophila melanogaster	Drosophila melanogaster	eukaryote	eukaryote	O75175_Q9UH92	Homo sapiens	Homo sapiens	eukaryote	eukaryote		A1Z9S1_Q9VGY3	Drosophila melanogaster	Drosophila melanogaster	eukaryote	eukaryote											P13664_Q51918	Toxoplasma gondii	Peptostreptococcus magnus	eukaryote	prokaryote
A1Z9T0_Q7K0L7	Drosophila melanogaster	Drosophila melanogaster	eukaryote	eukaryote	O75175_Q9UHR5	Homo sapiens	Homo sapiens	eukaryote	eukaryote		A1Z9S1_Q9W140	Drosophila melanogaster	Drosophila melanogaster	eukaryote	eukaryote											P14079_P61769	Human T-cell	Homo sapiens	virus	eukaryote
A1ZA03_Q7K0E6	Drosophila melanogaster	Drosophila melanogaster	eukaryote	eukaryote	O75175_Q9UHX1	Homo sapiens	Homo sapiens	eukaryote	eukaryote		A1Z9T6_Q7KTX7	Drosophila melanogaster	Drosophila melanogaster	eukaryote	eukaryote											P14079_P61770	Human T-cell	Pan troglodytes	virus	eukaryote
A1ZA03_Q7K0G4	Drosophila melanogaster	Drosophila melanogaster	eukaryote	eukaryote	O75190_P02533	Homo sapiens	Homo sapiens	eukaryote	eukaryote		A1Z9T6_Q9VJU5	Drosophila melanogaster	Drosophila melanogaster	eukaryote	eukaryote											P14576_P37108	Mus musculus	Homo sapiens	eukaryote	eukaryote
A1ZA03_Q9V8R9	Drosophila melanogaster	Drosophila melanogaster	eukaryote	eukaryote	O75190_P08670	Homo sapiens	Homo sapiens	eukaryote	eukaryote		A1ZA03_P46461	Drosophila melanogaster	Drosophila melanogaster	eukaryote	eukaryote											P14576_P49458	Mus musculus	Homo sapiens	eukaryote	eukaryote
A1ZA03_Q9VLH9	Drosophila melanogaster	Drosophila melanogaster	eukaryote	eukaryote	O75190_P13647	Homo sapiens	Homo sapiens	eukaryote	eukaryote		A1ZA03_Q9VLT6	Drosophila melanogaster	Drosophila melanogaster	eukaryote	eukaryote											P16780_P61769	Human cytomegalovirus	Homo sapiens	virus	eukaryote
A1ZA03_Q9VP57	Drosophila melanogaster	Drosophila melanogaster	eukaryote	eukaryote	O75190_P14136	Homo sapiens	Homo sapiens	eukaryote	eukaryote		A1ZA03_Q9VPY3	Drosophila melanogaster	Drosophila melanogaster	eukaryote	eukaryote											P17227_P17230	Pisum sativum	Spinacia oleracea	eukaryote	eukaryote
A1ZA03_Q9VTR2	Drosophila melanogaster	Drosophila melanogaster	eukaryote	eukaryote	O75190_P17661	Homo sapiens	Homo sapiens	eukaryote	eukaryote		A1ZA03_Q9VZJ3	Drosophila melanogaster	Drosophila melanogaster	eukaryote	eukaryote											P17227_Q01667	Pisum sativum	Arabidopsis thaliana	eukaryote	eukaryote
A1ZA03_Q9VY91	Drosophila melanogaster	Drosophila melanogaster	eukaryote	eukaryote	O75192_O75381	Homo sapiens	Homo sapiens	eukaryote	eukaryote		A1ZA18_P23647	Drosophila melanogaster	Drosophila melanogaster	eukaryote	eukaryote											P17227_Q0WR83	Pisum sativum	Arabidopsis thaliana	eukaryote	eukaryote
A1ZA03_Q9W352	Drosophila melanogaster	Drosophila melanogaster	eukaryote	eukaryote	O75192_O96011	Homo sapiens	Homo sapiens	eukaryote	eukaryote		A1ZA23_Q8T3W6	Drosophila melanogaster	Drosophila melanogaster	eukaryote	eukaryote											P17227_Q84U30	Pisum sativum	Phaseolus vulgaris	eukaryote	eukaryote
A1ZA03_Q9W4M9	Drosophila melanogaster	Drosophila melanogaster	eukaryote	eukaryote	O75192_P28328	Homo sapiens	Homo sapiens	eukaryote	eukaryote		A1ZA92_Q8MLY8	Drosophila melanogaster	Drosophila melanogaster	eukaryote	eukaryote											P17227_Q9S831	Pisum sativum	Arabidopsis thaliana	eukaryote	eukaryote
A1ZA18_Q24564	Drosophila melanogaster	Drosophila melanogaster	eukaryote	eukaryote	O75192_P56589	Homo sapiens	Homo sapiens	eukaryote	eukaryote		A1ZA92_Q9VIF6	Drosophila melanogaster	Drosophila melanogaster	eukaryote	eukaryote											P17230_Q01667	Spinacia oleracea	Arabidopsis thaliana	eukaryote	eukaryote
A1ZA22_Q9VR19	Drosophila melanogaster	Drosophila melanogaster	eukaryote	eukaryote	O75192_Q92968	Homo sapiens	Homo sapiens	eukaryote	eukaryote		A1ZAC2_A1Z8V2	Drosophila melanogaster	Drosophila melanogaster	eukaryote	eukaryote											P17230_Q0WR83	Spinacia oleracea	Arabidopsis thaliana	eukaryote	eukaryote
A1ZA23_Q9VQW4	Drosophila melanogaster	Drosophila melanogaster	eukaryote	eukaryote	O75192_Q9Y5Y5	Homo sapiens	Homo sapiens	eukaryote	eukaryote		A1ZAC4_Q7KVF3	Drosophila melanogaster	Drosophila melanogaster	eukaryote	eukaryote											P17230_Q41038	Spinacia oleracea	Pisum sativum	eukaryote	eukaryote
A1ZA92_Q9VRV6	Drosophila melanogaster	Drosophila melanogaster	eukaryote	eukaryote	O75360_Q04724	Homo sapiens	Homo sapiens	eukaryote	eukaryote		A1ZAC7_Q9VP67	Drosophila melanogaster	Drosophila melanogaster	eukaryote	eukaryote											P17230_Q84U30	Spinacia oleracea	Phaseolus vulgaris	eukaryote	eukaryote
A1ZAC2_Q0E8C8	Drosophila melanogaster	Drosophila melanogaster	eukaryote	eukaryote	O75376_Q15466	Homo sapiens	Homo sapiens	eukaryote	eukaryote		A1ZAC8_P09491	Drosophila melanogaster	Drosophila melanogaster	eukaryote	eukaryote											P17230_Q9S831	Spinacia oleracea	Arabidopsis thaliana	eukaryote	eukaryote
A1ZAC2_Q7JVI3	Drosophila melanogaster	Drosophila melanogaster	eukaryote	eukaryote	O75376_Q92786	Homo sapiens	Homo sapiens	eukaryote	eukaryote		A1ZAC8_Q9VEC3	Drosophila melanogaster	Drosophila melanogaster	eukaryote	eukaryote											P17230_Q9SQL2	Spinacia oleracea	Pisum sativum	eukaryote	eukaryote
A1ZAC2_Q9VI27	Drosophila melanogaster	Drosophila melanogaster	eukaryote	eukaryote	O75381_O96011	Homo sapiens	Homo sapiens	eukaryote	eukaryote		A1ZAC8_Q9VYA4	Drosophila melanogaster	Drosophila melanogaster	eukaryote	eukaryote											P17676_Q03347	Homo sapiens	Mus musculus	eukaryote	eukaryote
A1ZAC2_Q9VYA4	Drosophila melanogaster	Drosophila melanogaster	eukaryote	eukaryote	O75381_P28328	Homo sapiens	Homo sapiens	eukaryote	eukaryote		A1ZAC8_Q9W125	Drosophila melanogaster	Drosophila melanogaster	eukaryote	eukaryote											P17676_Q08024	Homo sapiens	Mus musculus	eukaryote	eukaryote
A1ZAC8_O18404	Drosophila melanogaster	Drosophila melanogaster	eukaryote	eukaryote	O75381_P56589	Homo sapiens	Homo sapiens	eukaryote	eukaryote		A1ZAD2_Q8IP68	Drosophila melanogaster	Drosophila melanogaster	eukaryote	eukaryote											P18531_P22289	Mus musculus	Saccharomyces cerevisiae	eukaryote	eukaryote
A1ZAC8_Q8INT9	Drosophila melanogaster	Drosophila melanogaster	eukaryote	eukaryote	O75381_Q9Y5Y5	Homo sapiens	Homo sapiens	eukaryote	eukaryote		A1ZAG7_Q9VRG8	Drosophila melanogaster	Drosophila melanogaster	eukaryote	eukaryote											P18946_P23004	Gallus gallus	Bos taurus	eukaryote	eukaryote
A1ZAC8_Q95TJ6	Drosophila melanogaster	Drosophila melanogaster	eukaryote	eukaryote	O75400_P07196	Homo sapiens	Homo sapiens	eukaryote	eukaryote		A1ZAI3_P49905	Drosophila melanogaster	Drosophila melanogaster	eukaryote	eukaryote											P19909_P57041	Streptococcus sp.	Neisseria meningitidis	prokaryote	prokaryote
A1ZAC8_Q9VEB9	Drosophila melanogaster	Drosophila melanogaster	eukaryote	eukaryote	O75400_P21246	Homo sapiens	Homo sapiens	eukaryote	eukaryote		A1ZAJ2_A1Z7C1	Drosophila melanogaster	Drosophila melanogaster	eukaryote	eukaryote											P21279_P62871	Mus musculus	Bos taurus	eukaryote	eukaryote
A1ZAC8_Q9W3W8	Drosophila melanogaster	Drosophila melanogaster	eukaryote	eukaryote	O75400_P26641	Homo sapiens	Homo sapiens	eukaryote	eukaryote		A1ZAJ6_Q7Z2C5	Drosophila melanogaster	Drosophila melanogaster	eukaryote	eukaryote											P21279_P63212	Mus musculus	Bos taurus	eukaryote	eukaryote
A1ZAG1_Q9VQD8	Drosophila melanogaster	Drosophila melanogaster	eukaryote	eukaryote	O75400_P55854	Homo sapiens	Homo sapiens	eukaryote	eukaryote		A1ZAP1_Q9VAU6	Drosophila melanogaster	Drosophila melanogaster	eukaryote	eukaryote											P22179_Q01667	Spinacia oleracea	Arabidopsis thaliana	eukaryote	eukaryote
A1ZAH1_Q7KT57	Drosophila melanogaster	Drosophila melanogaster	eukaryote	eukaryote	O75400_Q16891	Homo sapiens	Homo sapiens	eukaryote	eukaryote		A1ZAQ6_Q9VHA0	Drosophila melanogaster	Drosophila melanogaster	eukaryote	eukaryote											P22179_Q0WR83	Spinacia oleracea	Arabidopsis thaliana	eukaryote	eukaryote
A1ZAJ6_Q7KS72	Drosophila melanogaster	Drosophila melanogaster	eukaryote	eukaryote	O75400_Q5T3J3	Homo sapiens	Homo sapiens	eukaryote	eukaryote		A1ZAQ6_Q9VJW5	Drosophila melanogaster	Drosophila melanogaster	eukaryote	eukaryote											P22179_Q41038	Spinacia oleracea	Pisum sativum	eukaryote	eukaryote
A1ZAK1_Q9VBP2	Drosophila melanogaster	Drosophila melanogaster	eukaryote	eukaryote	O75400_Q7L311	Homo sapiens	Homo sapiens	eukaryote	eukaryote		A1ZAU6_Q9VEX9	Drosophila melanogaster	Drosophila melanogaster	eukaryote	eukaryote											P22179_Q84U30	Spinacia oleracea	Phaseolus vulgaris	eukaryote	eukaryote
A1ZAL1_Q9VAN8	Drosophila melanogaster	Drosophila melanogaster	eukaryote	eukaryote	O75400_Q9H213	Homo sapiens	Homo sapiens	eukaryote	eukaryote		A1ZAU6_Q9VEY5	Drosophila melanogaster	Drosophila melanogaster	eukaryote	eukaryote											P22179_Q9S831	Spinacia oleracea	Arabidopsis thaliana	eukaryote	eukaryote
A1ZAR6_P41093	Drosophila melanogaster	Drosophila melanogaster	eukaryote	eukaryote	O75400_Q9P2H0	Homo sapiens	Homo sapiens	eukaryote	eukaryote		A1ZAU6_Q9VWA8	Drosophila melanogaster	Drosophila melanogaster	eukaryote	eukaryote											P22179_Q9SQL2	Spinacia oleracea	Pisum sativum	eukaryote	eukaryote
A1ZAT1_Q9VAU6	Drosophila melanogaster	Drosophila melanogaster	eukaryote	eukaryote	O75410_Q92831	Homo sapiens	Homo sapiens	eukaryote	eukaryote		A1ZAX1_Q9VX37	Drosophila melanogaster	Drosophila melanogaster	eukaryote	eukaryote											P24740_P61769	Human immunodeficiency	Homo sapiens	virus	eukaryote
A1ZAX1_Q9VMD4	Drosophila melanogaster	Drosophila melanogaster	eukaryote	eukaryote	O75414_P04637	Homo sapiens	Homo sapiens	eukaryote	eukaryote		A1ZB19_Q7KNM2	Drosophila melanogaster	Drosophila melanogaster	eukaryote	eukaryote											P25206_Q7L590	Mus musculus	Homo sapiens	eukaryote	eukaryote
A1ZB08_Q8STI6	Drosophila melanogaster	Drosophila melanogaster	eukaryote	eukaryote	O75419_P49736	Homo sapiens	Homo sapiens	eukaryote	eukaryote		A1ZB19_Q9XZ68	Drosophila melanogaster	Drosophila melanogaster	eukaryote	eukaryote											P26590_P61769	Human parainfluenza	Homo sapiens	virus	eukaryote
A1ZB08_Q9V406	Drosophila melanogaster	Drosophila melanogaster	eukaryote	eukaryote	O75446_Q06330	Homo sapiens	Homo sapiens	eukaryote	eukaryote		A1ZB42_Q9VUG5	Drosophila melanogaster	Drosophila melanogaster	eukaryote	eukaryote											P27038_P36894	Mus musculus	Homo sapiens	eukaryote	eukaryote
A1ZB08_Q9V9Z3	Drosophila melanogaster	Drosophila melanogaster	eukaryote	eukaryote	O75446_Q96QT6	Homo sapiens	Homo sapiens	eukaryote	eukaryote		A1ZB56_Q7KNM2	Drosophila melanogaster	Drosophila melanogaster	eukaryote	eukaryote											P27040_P36894	Mus musculus	Homo sapiens	eukaryote	eukaryote
A1ZB08_Q9VL71	Drosophila melanogaster	Drosophila melanogaster	eukaryote	eukaryote	O75496_P49736	Homo sapiens	Homo sapiens	eukaryote	eukaryote		A1ZB57_Q7K3Q3	Drosophila melanogaster	Drosophila melanogaster	eukaryote	eukaryote											P27150_P60422	Thermus thermophilus	Escherichia coli	prokaryote	prokaryote
A1ZB08_Q9VZJ3	Drosophila melanogaster	Drosophila melanogaster	eukaryote	eukaryote	O75558_Q13642	Homo sapiens	Homo sapiens	eukaryote	eukaryote		A1ZB58_Q8ING0	Drosophila melanogaster	Drosophila melanogaster	eukaryote	eukaryote											P27150_P68919	Thermus thermophilus	Escherichia coli	prokaryote	prokaryote
A1ZB08_Q9XYZ6	Drosophila melanogaster	Drosophila melanogaster	eukaryote	eukaryote	O75558_Q13643	Homo sapiens	Homo sapiens	eukaryote	eukaryote		A1ZB58_Q94901	Drosophila melanogaster	Drosophila melanogaster	eukaryote	eukaryote											P28061_Q9U8G2	Thermoplasma acidophilum	Trypanosoma brucei	prokaryote	eukaryote
A1ZB21_Q9VA32	Drosophila melanogaster	Drosophila melanogaster	eukaryote	eukaryote	O75558_Q14192	Homo sapiens	Homo sapiens	eukaryote	eukaryote		A1ZB58_Q9VHA0	Drosophila melanogaster	Drosophila melanogaster	eukaryote	eukaryote											P31750_Q155Q3	Mus musculus	Homo sapiens	eukaryote	eukaryote
A1ZB42_Q9V3G7	Drosophila melanogaster	Drosophila melanogaster	eukaryote	eukaryote	O75638_P61769	Homo sapiens	Homo sapiens	eukaryote	eukaryote		A1ZB61_P25867	Drosophila melanogaster	Drosophila melanogaster	eukaryote	eukaryote											P35221_Q8BN78	Homo sapiens	Mus musculus	eukaryote	eukaryote
A1ZB42_Q9VJB3	Drosophila melanogaster	Drosophila melanogaster	eukaryote	eukaryote	O75643_O94906	Homo sapiens	Homo sapiens	eukaryote	eukaryote		A1ZB61_P26686	Drosophila melanogaster	Drosophila melanogaster	eukaryote	eukaryote											P41391_P43487	Schizosaccharomyces pombe	Homo sapiens	eukaryote	eukaryote
A1ZB42_Q9VS38	Drosophila melanogaster	Drosophila melanogaster	eukaryote	eukaryote	O75643_P83876	Homo sapiens	Homo sapiens	eukaryote	eukaryote		A1ZB61_Q7JXZ2	Drosophila melanogaster	Drosophila melanogaster	eukaryote	eukaryote											P45983_Q62132	Homo sapiens	Mus musculus	eukaryote	eukaryote
A1ZB56_Q9VAU6	Drosophila melanogaster	Drosophila melanogaster	eukaryote	eukaryote	O75643_Q15029	Homo sapiens	Homo sapiens	eukaryote	eukaryote		A1ZB61_Q868Z9	Drosophila melanogaster	Drosophila melanogaster	eukaryote	eukaryote											P47758_P61010	Mus musculus	Canis familiaris	eukaryote	eukaryote
A1ZB61_P05389	Drosophila melanogaster	Drosophila melanogaster	eukaryote	eukaryote	O75643_Q53GS9	Homo sapiens	Homo sapiens	eukaryote	eukaryote		A1ZB61_Q8MSF5	Drosophila melanogaster	Drosophila melanogaster	eukaryote	eukaryote											P47758_Q5RBR1	Mus musculus	Pongo abelii	eukaryote	eukaryote
A1ZB61_P55828	Drosophila melanogaster	Drosophila melanogaster	eukaryote	eukaryote	O75643_Q8WWY3	Homo sapiens	Homo sapiens	eukaryote	eukaryote		A1ZB61_Q9VA42	Drosophila melanogaster	Drosophila melanogaster	eukaryote	eukaryote											P47758_Q5XLD9	Mus musculus	Zea mays	eukaryote	eukaryote
A1ZB61_Q7K3Y9	Drosophila melanogaster	Drosophila melanogaster	eukaryote	eukaryote	O75643_Q9BUQ8	Homo sapiens	Homo sapiens	eukaryote	eukaryote		A1ZB61_Q9VE54	Drosophila melanogaster	Drosophila melanogaster	eukaryote	eukaryote											P47758_Q8L805	Mus musculus	Triticum aestivum	eukaryote	eukaryote
A1ZB61_Q9VGK3	Drosophila melanogaster	Drosophila melanogaster	eukaryote	eukaryote	O75674_Q7Z3T8	Homo sapiens	Homo sapiens	eukaryote	eukaryote		A1ZB61_Q9W3W8	Drosophila melanogaster	Drosophila melanogaster	eukaryote	eukaryote											P49717_Q7L590	Mus musculus	Homo sapiens	eukaryote	eukaryote
A1ZB61_Q9VIU4	Drosophila melanogaster	Drosophila melanogaster	eukaryote	eukaryote	O75771_Q9BXW9	Homo sapiens	Homo sapiens	eukaryote	eukaryote		A1ZB64_Q9VT02	Drosophila melanogaster	Drosophila melanogaster	eukaryote	eukaryote											P49799_Q9Z0G0	Rattus norvegicus	Mus musculus	eukaryote	eukaryote
A1ZB61_Q9VJJ0	Drosophila melanogaster	Drosophila melanogaster	eukaryote	eukaryote	O81229_Q5XLD9	Zea mays	Zea mays	eukaryote	eukaryote		A1ZB72_A1Z9H7	Drosophila melanogaster	Drosophila melanogaster	eukaryote	eukaryote											P51765_Q8DIP0	Thermosynechococcus vulcanus	Thermosynechococcus elongatus	prokaryote	prokaryote
A1ZB61_Q9VV75	Drosophila melanogaster	Drosophila melanogaster	eukaryote	eukaryote	O88634_P19221	Mus musculus	Mus musculus	eukaryote	eukaryote		A1ZB73_Q9TVP3	Drosophila melanogaster	Drosophila melanogaster	eukaryote	eukaryote											P51765_Q9F1K9	Thermosynechococcus vulcanus	Thermosynechococcus elongatus	prokaryote	prokaryote
A1ZB61_Q9VYQ9	Drosophila melanogaster	Drosophila melanogaster	eukaryote	eukaryote	O88895_P97503	Mus musculus	Mus musculus	eukaryote	eukaryote		A1ZBA1_A8DYL7	Drosophila melanogaster	Drosophila melanogaster	eukaryote	eukaryote											P59595_P61769	Human SARS	Homo sapiens	virus	eukaryote
A1ZB61_Q9VZ71	Drosophila melanogaster	Drosophila melanogaster	eukaryote	eukaryote	O88974_P37238	Mus musculus	Mus musculus	eukaryote	eukaryote		A1ZBA1_P40792	Drosophila melanogaster	Drosophila melanogaster	eukaryote	eukaryote											P61010_Q5XLD9	Canis familiaris	Zea mays	eukaryote	eukaryote
A1ZB68_Q9VF00	Drosophila melanogaster	Drosophila melanogaster	eukaryote	eukaryote	O94906_Q53GS9	Homo sapiens	Homo sapiens	eukaryote	eukaryote		A1ZBA1_P55828	Drosophila melanogaster	Drosophila melanogaster	eukaryote	eukaryote											P61010_Q8L805	Canis familiaris	Triticum aestivum	eukaryote	eukaryote
A1ZB71_P02516	Drosophila melanogaster	Drosophila melanogaster	eukaryote	eukaryote	O94906_Q6P2Q9	Homo sapiens	Homo sapiens	eukaryote	eukaryote		A1ZBA1_Q7K3M5	Drosophila melanogaster	Drosophila melanogaster	eukaryote	eukaryote											P61769_Q70A61	Homo sapiens	Human immunodeficiency	eukaryote	virus
A1ZBA1_O16797	Drosophila melanogaster	Drosophila melanogaster	eukaryote	eukaryote	O95361_Q9ULZ3	Homo sapiens	Homo sapiens	eukaryote	eukaryote		A1ZBA1_Q9V668	Drosophila melanogaster	Drosophila melanogaster	eukaryote	eukaryote											P61769_Q8B2U6	Homo sapiens	Influenza A	eukaryote	virus
A1ZBA1_P14130	Drosophila melanogaster	Drosophila melanogaster	eukaryote	eukaryote	O95777_Q9Y4Y9	Homo sapiens	Homo sapiens	eukaryote	eukaryote		A1ZBA1_Q9VDD1	Drosophila melanogaster	Drosophila melanogaster	eukaryote	eukaryote											P61769_Q98Y46	Homo sapiens	Human immunodeficiency	eukaryote	virus
A1ZBA1_P54397	Drosophila melanogaster	Drosophila melanogaster	eukaryote	eukaryote	O95819_P62834	Homo sapiens	Homo sapiens	eukaryote	eukaryote		A1ZBA1_Q9VMX9	Drosophila melanogaster	Drosophila melanogaster	eukaryote	eukaryote											P61770_Q70A61	Pan troglodytes	Human immunodeficiency	eukaryote	virus
A1ZBA1_Q24117	Drosophila melanogaster	Drosophila melanogaster	eukaryote	eukaryote	O96011_P28328	Homo sapiens	Homo sapiens	eukaryote	eukaryote		A1ZBA1_Q9VQ69	Drosophila melanogaster	Drosophila melanogaster	eukaryote	eukaryote											P61770_Q8URG0	Pan troglodytes	Human immunodeficiency	eukaryote	virus
A1ZBA1_Q9VV79	Drosophila melanogaster	Drosophila melanogaster	eukaryote	eukaryote	O96011_P56589	Homo sapiens	Homo sapiens	eukaryote	eukaryote		A1ZBA1_Q9W0A8	Drosophila melanogaster	Drosophila melanogaster	eukaryote	eukaryote											P62799_Q9YPA9	Xenopus laevis	Human herpesvirus	eukaryote	virus
A1ZBA1_Q9W073	Drosophila melanogaster	Drosophila melanogaster	eukaryote	eukaryote	O96011_Q92968	Homo sapiens	Homo sapiens	eukaryote	eukaryote		A1ZBA1_Q9Y1A3	Drosophila melanogaster	Drosophila melanogaster	eukaryote	eukaryote											P63095_Q78NN4	Rattus norvegicus	Mus musculus	eukaryote	eukaryote
A1ZBC3_A1ZBC3	Drosophila melanogaster	Drosophila melanogaster	eukaryote	eukaryote	O96011_Q9Y5Y5	Homo sapiens	Homo sapiens	eukaryote	eukaryote		A1ZBC3_O18412	Drosophila melanogaster	Drosophila melanogaster	eukaryote	eukaryote											P79348_Q9Z0G0	Bos taurus	Mus musculus	eukaryote	eukaryote
A1ZBC3_P09491	Drosophila melanogaster	Drosophila melanogaster	eukaryote	eukaryote	O96020_P49736	Homo sapiens	Homo sapiens	eukaryote	eukaryote		A1ZBC3_Q9VAU6	Drosophila melanogaster	Drosophila melanogaster	eukaryote	eukaryote											P82471_Q5SNZ0	Rattus norvegicus	Mus musculus	eukaryote	eukaryote
A1ZBC3_Q08012	Drosophila melanogaster	Drosophila melanogaster	eukaryote	eukaryote	P00044_P00127	Saccharomyces cerevisiae	Saccharomyces cerevisiae	eukaryote	eukaryote		A1ZBC3_Q9VES4	Drosophila melanogaster	Drosophila melanogaster	eukaryote	eukaryote											P84233_Q9D2U9	Xenopus laevis	Mus musculus	eukaryote	eukaryote
A1ZBC3_Q24185	Drosophila melanogaster	Drosophila melanogaster	eukaryote	eukaryote	P00044_P00128	Saccharomyces cerevisiae	Saccharomyces cerevisiae	eukaryote	eukaryote		A1ZBC3_Q9VM65	Drosophila melanogaster	Drosophila melanogaster	eukaryote	eukaryote											P84233_Q9YPA9	Xenopus laevis	Human herpesvirus	eukaryote	virus
A1ZBC3_Q7KLE5	Drosophila melanogaster	Drosophila melanogaster	eukaryote	eukaryote	P00044_P00163	Saccharomyces cerevisiae	Saccharomyces cerevisiae	eukaryote	eukaryote		A1ZBC3_Q9VRX7	Drosophila melanogaster	Drosophila melanogaster	eukaryote	eukaryote											Q01667_Q41038	Arabidopsis thaliana	Pisum sativum	eukaryote	eukaryote
A1ZBC3_Q9VJD8	Drosophila melanogaster	Drosophila melanogaster	eukaryote	eukaryote	P00044_P07257	Saccharomyces cerevisiae	Saccharomyces cerevisiae	eukaryote	eukaryote		A1ZBC3_Q9W465	Drosophila melanogaster	Drosophila melanogaster	eukaryote	eukaryote											Q01667_Q41385	Arabidopsis thaliana	Spinacia oleracea	eukaryote	eukaryote
A1ZBC3_Q9VS12	Drosophila melanogaster	Drosophila melanogaster	eukaryote	eukaryote	P00044_P08067	Saccharomyces cerevisiae	Saccharomyces cerevisiae	eukaryote	eukaryote		A1ZBC5_Q24141	Drosophila melanogaster	Drosophila melanogaster	eukaryote	eukaryote											Q01667_Q84U30	Arabidopsis thaliana	Phaseolus vulgaris	eukaryote	eukaryote
A1ZBC5_Q9VHA4	Drosophila melanogaster	Drosophila melanogaster	eukaryote	eukaryote	P00044_P08525	Saccharomyces cerevisiae	Saccharomyces cerevisiae	eukaryote	eukaryote		A1ZBD8_P23647	Drosophila melanogaster	Drosophila melanogaster	eukaryote	eukaryote											Q0WR83_Q41038	Arabidopsis thaliana	Pisum sativum	eukaryote	eukaryote
A1ZBD8_Q7JY26	Drosophila melanogaster	Drosophila melanogaster	eukaryote	eukaryote	P00044_P22289	Saccharomyces cerevisiae	Saccharomyces cerevisiae	eukaryote	eukaryote		A1ZBD8_P48592	Drosophila melanogaster	Drosophila melanogaster	eukaryote	eukaryote											Q0WR83_Q41385	Arabidopsis thaliana	Spinacia oleracea	eukaryote	eukaryote
A1ZBD8_Q7KVF3	Drosophila melanogaster	Drosophila melanogaster	eukaryote	eukaryote	P00125_P07552	Bos taurus	Bos taurus	eukaryote	eukaryote		A1ZBD8_Q9VA32	Drosophila melanogaster	Drosophila melanogaster	eukaryote	eukaryote											Q0WR83_Q9SQL2	Arabidopsis thaliana	Pisum sativum	eukaryote	eukaryote
A1ZBD8_Q95TN4	Drosophila melanogaster	Drosophila melanogaster	eukaryote	eukaryote	P00126_P00129	Bos taurus	Bos taurus	eukaryote	eukaryote		A1ZBD8_Q9VDH8	Drosophila melanogaster	Drosophila melanogaster	eukaryote	eukaryote											Q1WHN3_Q8L805	Alligator sinensis	Triticum aestivum	eukaryote	eukaryote
A1ZBD8_Q9U9Q1	Drosophila melanogaster	Drosophila melanogaster	eukaryote	eukaryote	P00126_P00130	Bos taurus	Bos taurus	eukaryote	eukaryote		A1ZBD8_Q9VFW5	Drosophila melanogaster	Drosophila melanogaster	eukaryote	eukaryote											Q41038_Q41385	Pisum sativum	Spinacia oleracea	eukaryote	eukaryote
A1ZBD8_Q9VS14	Drosophila melanogaster	Drosophila melanogaster	eukaryote	eukaryote	P00126_P00157	Bos taurus	Bos taurus	eukaryote	eukaryote		A1ZBD8_Q9VG51	Drosophila melanogaster	Drosophila melanogaster	eukaryote	eukaryote											Q41038_Q9S831	Pisum sativum	Arabidopsis thaliana	eukaryote	eukaryote
A1ZBD8_Q9VVD3	Drosophila melanogaster	Drosophila melanogaster	eukaryote	eukaryote	P00126_P07552	Bos taurus	Bos taurus	eukaryote	eukaryote		A1ZBD8_Q9W3U1	Drosophila melanogaster	Drosophila melanogaster	eukaryote	eukaryote											Q41385_Q84U30	Spinacia oleracea	Phaseolus vulgaris	eukaryote	eukaryote
A1ZBD8_Q9VYM5	Drosophila melanogaster	Drosophila melanogaster	eukaryote	eukaryote	P00126_P13272	Bos taurus	Bos taurus	eukaryote	eukaryote		A1ZBE8_P46150	Drosophila melanogaster	Drosophila melanogaster	eukaryote	eukaryote											Q41385_Q9S831	Spinacia oleracea	Arabidopsis thaliana	eukaryote	eukaryote
A1ZBD8_Q9W0K9	Drosophila melanogaster	Drosophila melanogaster	eukaryote	eukaryote	P00126_P23004	Bos taurus	Bos taurus	eukaryote	eukaryote		A1ZBJ2_Q9VSY8	Drosophila melanogaster	Drosophila melanogaster	eukaryote	eukaryote											Q41385_Q9SQL2	Spinacia oleracea	Pisum sativum	eukaryote	eukaryote
A1ZBD8_Q9W1K5	Drosophila melanogaster	Drosophila melanogaster	eukaryote	eukaryote	P00126_P31800	Bos taurus	Bos taurus	eukaryote	eukaryote		A1ZBJ8_O96860	Drosophila melanogaster	Drosophila melanogaster	eukaryote	eukaryote											Q5RBR1_Q5XLD9	Pongo abelii	Zea mays	eukaryote	eukaryote
A1ZBJ8_A1Z8V2	Drosophila melanogaster	Drosophila melanogaster	eukaryote	eukaryote	P00127_P00128	Saccharomyces cerevisiae	Saccharomyces cerevisiae	eukaryote	eukaryote		A1ZBJ8_P46824	Drosophila melanogaster	Drosophila melanogaster	eukaryote	eukaryote											Q5RBR1_Q8L805	Pongo abelii	Triticum aestivum	eukaryote	eukaryote
A1ZBJ8_P02835	Drosophila melanogaster	Drosophila melanogaster	eukaryote	eukaryote	P00127_P00163	Saccharomyces cerevisiae	Saccharomyces cerevisiae	eukaryote	eukaryote		A1ZBJ8_P48598	Drosophila melanogaster	Drosophila melanogaster	eukaryote	eukaryote											Q5SNZ0_Q63210	Mus musculus	Rattus norvegicus	eukaryote	eukaryote
A1ZBJ8_P05990	Drosophila melanogaster	Drosophila melanogaster	eukaryote	eukaryote	P00127_P08067	Saccharomyces cerevisiae	Saccharomyces cerevisiae	eukaryote	eukaryote		A1ZBJ8_Q8IRY8	Drosophila melanogaster	Drosophila melanogaster	eukaryote	eukaryote											Q5SNZ0_Q6Q7Y5	Mus musculus	Rattus norvegicus	eukaryote	eukaryote
A1ZBJ8_Q7K3E9	Drosophila melanogaster	Drosophila melanogaster	eukaryote	eukaryote	P00127_P22289	Saccharomyces cerevisiae	Saccharomyces cerevisiae	eukaryote	eukaryote		A1ZBJ8_Q9VN31	Drosophila melanogaster	Drosophila melanogaster	eukaryote	eukaryote											Q5XLD9_Q8L805	Zea mays	Triticum aestivum	eukaryote	eukaryote
A1ZBJ8_Q9I7Z9	Drosophila melanogaster	Drosophila melanogaster	eukaryote	eukaryote	P00128_P08067	Saccharomyces cerevisiae	Saccharomyces cerevisiae	eukaryote	eukaryote		A1ZBJ8_Q9VRX0	Drosophila melanogaster	Drosophila melanogaster	eukaryote	eukaryote											Q60749_Q96PV0	Mus musculus	Homo sapiens	eukaryote	eukaryote
A1ZBJ8_Q9VBE2	Drosophila melanogaster	Drosophila melanogaster	eukaryote	eukaryote	P00128_P22289	Saccharomyces cerevisiae	Saccharomyces cerevisiae	eukaryote	eukaryote		A1ZBJ8_Q9VZV5	Drosophila melanogaster	Drosophila melanogaster	eukaryote	eukaryote											Q61881_Q7L590	Mus musculus	Homo sapiens	eukaryote	eukaryote
A1ZBJ8_Q9VBQ3	Drosophila melanogaster	Drosophila melanogaster	eukaryote	eukaryote	P00129_P00130	Bos taurus	Bos taurus	eukaryote	eukaryote		A1ZBK7_Q7JWQ7	Drosophila melanogaster	Drosophila melanogaster	eukaryote	eukaryote											Q62915_Q8VHK1	Rattus norvegicus	Mus musculus	eukaryote	eukaryote
A1ZBJ8_Q9VFT3	Drosophila melanogaster	Drosophila melanogaster	eukaryote	eukaryote	P00129_P13272	Bos taurus	Bos taurus	eukaryote	eukaryote		A1ZBK7_Q9VY87	Drosophila melanogaster	Drosophila melanogaster	eukaryote	eukaryote											Q84U30_Q9S831	Phaseolus vulgaris	Arabidopsis thaliana	eukaryote	eukaryote
A1ZBK7_P48603	Drosophila melanogaster	Drosophila melanogaster	eukaryote	eukaryote	P00130_P00157	Bos taurus	Bos taurus	eukaryote	eukaryote		A1ZBM4_Q9VK21	Drosophila melanogaster	Drosophila melanogaster	eukaryote	eukaryote											Q84U30_Q9SQL2	Phaseolus vulgaris	Pisum sativum	eukaryote	eukaryote
A1ZBK7_Q7JYA0	Drosophila melanogaster	Drosophila melanogaster	eukaryote	eukaryote	P00130_P13271	Bos taurus	Bos taurus	eukaryote	eukaryote		A1ZBP6_Q9VYA4	Drosophila melanogaster	Drosophila melanogaster	eukaryote	eukaryote											Q9S831_Q9SQL2	Arabidopsis thaliana	Pisum sativum	eukaryote	eukaryote
A1ZBL2_Q03017	Drosophila melanogaster	Drosophila melanogaster	eukaryote	eukaryote	P00130_P23004	Bos taurus	Bos taurus	eukaryote	eukaryote		A1ZBP6_Q9XZ68	Drosophila melanogaster	Drosophila melanogaster	eukaryote	eukaryote
A1ZBN7_A1ZBN7	Drosophila melanogaster	Drosophila melanogaster	eukaryote	eukaryote	P00157_P07552	Bos taurus	Bos taurus	eukaryote	eukaryote		A1ZBR5_Q9VPC1	Drosophila melanogaster	Drosophila melanogaster	eukaryote	eukaryote
A1ZBP6_A1ZBY1	Drosophila melanogaster	Drosophila melanogaster	eukaryote	eukaryote	P00157_P23004	Bos taurus	Bos taurus	eukaryote	eukaryote		A1ZBT2_Q9VWE4	Drosophila melanogaster	Drosophila melanogaster	eukaryote	eukaryote
A1ZBT3_P25008	Drosophila melanogaster	Drosophila melanogaster	eukaryote	eukaryote	P00163_P22289	Saccharomyces cerevisiae	Saccharomyces cerevisiae	eukaryote	eukaryote		A1ZBT3_Q7JWV5	Drosophila melanogaster	Drosophila melanogaster	eukaryote	eukaryote
A1ZBT3_Q9VEP0	Drosophila melanogaster	Drosophila melanogaster	eukaryote	eukaryote	P00415_P00423	Bos taurus	Bos taurus	eukaryote	eukaryote		A1ZBT3_Q7K180	Drosophila melanogaster	Drosophila melanogaster	eukaryote	eukaryote
A1ZBT3_Q9VN31	Drosophila melanogaster	Drosophila melanogaster	eukaryote	eukaryote	P00415_P00426	Bos taurus	Bos taurus	eukaryote	eukaryote		A1ZBU9_P82147	Drosophila melanogaster	Drosophila melanogaster	eukaryote	eukaryote
A1ZBT3_Q9VW10	Drosophila melanogaster	Drosophila melanogaster	eukaryote	eukaryote	P00415_P04038	Bos taurus	Bos taurus	eukaryote	eukaryote		A1ZBU9_Q7M3M8	Drosophila melanogaster	Drosophila melanogaster	eukaryote	eukaryote
A1ZBU9_P02828	Drosophila melanogaster	Drosophila melanogaster	eukaryote	eukaryote	P00415_P10175	Bos taurus	Bos taurus	eukaryote	eukaryote		A1ZBU9_Q95R29	Drosophila melanogaster	Drosophila melanogaster	eukaryote	eukaryote
A1ZBU9_P10734	Drosophila melanogaster	Drosophila melanogaster	eukaryote	eukaryote	P00415_P13183	Bos taurus	Bos taurus	eukaryote	eukaryote		A1ZBU9_Q9VK21	Drosophila melanogaster	Drosophila melanogaster	eukaryote	eukaryote
A1ZBU9_Q24090	Drosophila melanogaster	Drosophila melanogaster	eukaryote	eukaryote	P00423_P00429	Bos taurus	Bos taurus	eukaryote	eukaryote		A1ZBU9_Q9VMQ8	Drosophila melanogaster	Drosophila melanogaster	eukaryote	eukaryote
A1ZBU9_Q9V3B8	Drosophila melanogaster	Drosophila melanogaster	eukaryote	eukaryote	P00423_P07470	Bos taurus	Bos taurus	eukaryote	eukaryote		A1ZBU9_Q9VPR5	Drosophila melanogaster	Drosophila melanogaster	eukaryote	eukaryote
A1ZBU9_Q9VL21	Drosophila melanogaster	Drosophila melanogaster	eukaryote	eukaryote	P00423_P07471	Bos taurus	Bos taurus	eukaryote	eukaryote		A1ZBU9_Q9VR19	Drosophila melanogaster	Drosophila melanogaster	eukaryote	eukaryote
A1ZBU9_Q9VMW8	Drosophila melanogaster	Drosophila melanogaster	eukaryote	eukaryote	P00426_P00429	Bos taurus	Bos taurus	eukaryote	eukaryote		A1ZBU9_Q9VTM4	Drosophila melanogaster	Drosophila melanogaster	eukaryote	eukaryote
A1ZBV0_Q9VCH1	Drosophila melanogaster	Drosophila melanogaster	eukaryote	eukaryote	P00426_P00430	Bos taurus	Bos taurus	eukaryote	eukaryote		A1ZBU9_Q9VY87	Drosophila melanogaster	Drosophila melanogaster	eukaryote	eukaryote
A1ZBX0_O96860	Drosophila melanogaster	Drosophila melanogaster	eukaryote	eukaryote	P00426_P07470	Bos taurus	Bos taurus	eukaryote	eukaryote		A1ZBU9_Q9VYG2	Drosophila melanogaster	Drosophila melanogaster	eukaryote	eukaryote
A2P2R3_P38753	Saccharomyces cerevisiae	Saccharomyces cerevisiae	eukaryote	eukaryote	P00426_P07471	Bos taurus	Bos taurus	eukaryote	eukaryote		A1ZBU9_Q9W4R8	Drosophila melanogaster	Drosophila melanogaster	eukaryote	eukaryote
A4GXA9_Q9BTP7	Homo sapiens	Homo sapiens	eukaryote	eukaryote	P00426_P10175	Bos taurus	Bos taurus	eukaryote	eukaryote		A1ZBV0_Q9VBS5	Drosophila melanogaster	Drosophila melanogaster	eukaryote	eukaryote
A5Z2X5_P32505	Saccharomyces cerevisiae	Saccharomyces cerevisiae	eukaryote	eukaryote	P00426_P13183	Bos taurus	Bos taurus	eukaryote	eukaryote		A1ZBW6_Q8T0S6	Drosophila melanogaster	Drosophila melanogaster	eukaryote	eukaryote
A6QRA1_Q9SIW2	Arabidopsis thaliana	Arabidopsis thaliana	eukaryote	eukaryote	P00428_P00429	Bos taurus	Bos taurus	eukaryote	eukaryote		A1ZBW6_Q9VE38	Drosophila melanogaster	Drosophila melanogaster	eukaryote	eukaryote
A7MCY6_O96018	Homo sapiens	Homo sapiens	eukaryote	eukaryote	P00428_P00430	Bos taurus	Bos taurus	eukaryote	eukaryote		A2P2R3_P04821	Saccharomyces cerevisiae	Saccharomyces cerevisiae	eukaryote	eukaryote
A8DYR2_O97102	Drosophila melanogaster	Drosophila melanogaster	eukaryote	eukaryote	P00428_P04038	Bos taurus	Bos taurus	eukaryote	eukaryote		A5Z2X5_P07256	Saccharomyces cerevisiae	Saccharomyces cerevisiae	eukaryote	eukaryote
A8DYR2_Q9VWS7	Drosophila melanogaster	Drosophila melanogaster	eukaryote	eukaryote	P00428_P10175	Bos taurus	Bos taurus	eukaryote	eukaryote		A5Z2X5_P36112	Saccharomyces cerevisiae	Saccharomyces cerevisiae	eukaryote	eukaryote
A8JPQ1_Q9VAU6	Drosophila melanogaster	Drosophila melanogaster	eukaryote	eukaryote	P00428_P13183	Bos taurus	Bos taurus	eukaryote	eukaryote		A7MCY6_P51116	Homo sapiens	Homo sapiens	eukaryote	eukaryote
A8JPQ1_Q9VLV7	Drosophila melanogaster	Drosophila melanogaster	eukaryote	eukaryote	P00428_P68530	Bos taurus	Bos taurus	eukaryote	eukaryote		A8DQW8_Q9VAP2	Drosophila melanogaster	Drosophila melanogaster	eukaryote	eukaryote
A8JPQ1_Q9W5C8	Drosophila melanogaster	Drosophila melanogaster	eukaryote	eukaryote	P00429_P00430	Bos taurus	Bos taurus	eukaryote	eukaryote		A8DYK6_Q9NJH0	Drosophila melanogaster	Drosophila melanogaster	eukaryote	eukaryote
A8JUY3_P12982	Drosophila melanogaster	Drosophila melanogaster	eukaryote	eukaryote	P00429_P04038	Bos taurus	Bos taurus	eukaryote	eukaryote		A8DYL7_Q9VTF5	Drosophila melanogaster	Drosophila melanogaster	eukaryote	eukaryote
A8JV07_Q9VGQ0	Drosophila melanogaster	Drosophila melanogaster	eukaryote	eukaryote	P00429_P07470	Bos taurus	Bos taurus	eukaryote	eukaryote		A8DYR2_Q24337	Drosophila melanogaster	Drosophila melanogaster	eukaryote	eukaryote
A8MQJ8_A8MQJ8	Arabidopsis thaliana	Arabidopsis thaliana	eukaryote	eukaryote	P00429_P10175	Bos taurus	Bos taurus	eukaryote	eukaryote		A8DYR2_Q7JQG5	Drosophila melanogaster	Drosophila melanogaster	eukaryote	eukaryote
A8Y5B7_Q9VVH3	Drosophila melanogaster	Drosophila melanogaster	eukaryote	eukaryote	P00429_P13183	Bos taurus	Bos taurus	eukaryote	eukaryote		A8DYR2_Q94519	Drosophila melanogaster	Drosophila melanogaster	eukaryote	eukaryote
A9UN61_O46070	Drosophila melanogaster	Drosophila melanogaster	eukaryote	eukaryote	P00430_P04038	Bos taurus	Bos taurus	eukaryote	eukaryote		A8DYR2_Q9VEJ4	Drosophila melanogaster	Drosophila melanogaster	eukaryote	eukaryote
A9UN61_Q9VV90	Drosophila melanogaster	Drosophila melanogaster	eukaryote	eukaryote	P00430_P07471	Bos taurus	Bos taurus	eukaryote	eukaryote		A8JNS0_O61351	Drosophila melanogaster	Drosophila melanogaster	eukaryote	eukaryote
B1WBR1_Q63429	Rattus norvegicus	Rattus norvegicus	eukaryote	eukaryote	P00430_P13183	Bos taurus	Bos taurus	eukaryote	eukaryote		A8JPQ1_Q9VSG9	Drosophila melanogaster	Drosophila melanogaster	eukaryote	eukaryote
B2GV28_O88600	Rattus norvegicus	Rattus norvegicus	eukaryote	eukaryote	P00430_P68530	Bos taurus	Bos taurus	eukaryote	eukaryote		A8JUR3_Q9NJH0	Drosophila melanogaster	Drosophila melanogaster	eukaryote	eukaryote
B2GV28_P82995	Rattus norvegicus	Rattus norvegicus	eukaryote	eukaryote	P00533_Q96B97	Homo sapiens	Homo sapiens	eukaryote	eukaryote		A8Y516_Q9VSY8	Drosophila melanogaster	Drosophila melanogaster	eukaryote	eukaryote
B2RS91_P97358	Mus musculus	Mus musculus	eukaryote	eukaryote	P00734_P02671	Homo sapiens	Homo sapiens	eukaryote	eukaryote		A9UN61_Q9VEP4	Drosophila melanogaster	Drosophila melanogaster	eukaryote	eukaryote
B2RY58_P51637	Mus musculus	Mus musculus	eukaryote	eukaryote	P00734_P02675	Homo sapiens	Homo sapiens	eukaryote	eukaryote		B1WBY8_Q1LZ51	Rattus norvegicus	Rattus norvegicus	eukaryote	eukaryote
B2RYM5_D3ZUV2	Rattus norvegicus	Rattus norvegicus	eukaryote	eukaryote	P00767_P00974	Bos taurus	Bos taurus	eukaryote	eukaryote		B1WC05_Q5XIF4	Rattus norvegicus	Rattus norvegicus	eukaryote	eukaryote
B5DFF9_D4ABC5	Rattus norvegicus	Rattus norvegicus	eukaryote	eukaryote	P00829_P05630	Bos taurus	Bos taurus	eukaryote	eukaryote		B1WC32_Q5XIF4	Rattus norvegicus	Rattus norvegicus	eukaryote	eukaryote
B6VQA1_P42570	Drosophila melanogaster	Drosophila melanogaster	eukaryote	eukaryote	P00829_P05632	Bos taurus	Bos taurus	eukaryote	eukaryote		B2RZ99_B2GUZ0	Rattus norvegicus	Rattus norvegicus	eukaryote	eukaryote
B6VQA1_Q9VGQ0	Drosophila melanogaster	Drosophila melanogaster	eukaryote	eukaryote	P01096_P05630	Bos taurus	Bos taurus	eukaryote	eukaryote		B4F775_P31424	Rattus norvegicus	Rattus norvegicus	eukaryote	eukaryote
B6VQA1_Q9W3W8	Drosophila melanogaster	Drosophila melanogaster	eukaryote	eukaryote	P01096_P05632	Bos taurus	Bos taurus	eukaryote	eukaryote		B5A5T4_Q24312	Drosophila melanogaster	Drosophila melanogaster	eukaryote	eukaryote
B7YZM8_Q9W4I4	Drosophila melanogaster	Drosophila melanogaster	eukaryote	eukaryote	P01100_P21675	Homo sapiens	Homo sapiens	eukaryote	eukaryote		B5DEH2_B1WBY7	Rattus norvegicus	Rattus norvegicus	eukaryote	eukaryote
B9A0M5_Q9W4M0	Drosophila melanogaster	Drosophila melanogaster	eukaryote	eukaryote	P01100_P49736	Homo sapiens	Homo sapiens	eukaryote	eukaryote		B5DF45_P35739	Rattus norvegicus	Rattus norvegicus	eukaryote	eukaryote
B9A0N7_P91641	Drosophila melanogaster	Drosophila melanogaster	eukaryote	eukaryote	P01108_Q3UPW8	Mus musculus	Mus musculus	eukaryote	eukaryote		B5DFF9_Q5I0H3	Rattus norvegicus	Rattus norvegicus	eukaryote	eukaryote
C6Y4C2_P05933	Schizosaccharomyces pombe	Schizosaccharomyces pombe	eukaryote	eukaryote	P01112_P28482	Homo sapiens	Homo sapiens	eukaryote	eukaryote		B6VQ99_Q9VJN5	Drosophila melanogaster	Drosophila melanogaster	eukaryote	eukaryote
D3Z8N2_P17325	Rattus norvegicus	Rattus norvegicus	eukaryote	eukaryote	P01112_P45983	Homo sapiens	Homo sapiens	eukaryote	eukaryote		B6VQ99_Q9VRV6	Drosophila melanogaster	Drosophila melanogaster	eukaryote	eukaryote
D3Z8W5_P35739	Rattus norvegicus	Rattus norvegicus	eukaryote	eukaryote	P01112_Q16539	Homo sapiens	Homo sapiens	eukaryote	eukaryote		B6VQA0_Q9VFX8	Drosophila melanogaster	Drosophila melanogaster	eukaryote	eukaryote
D3ZC84_D3ZUV2	Rattus norvegicus	Rattus norvegicus	eukaryote	eukaryote	P01135_Q969G9	Homo sapiens	Homo sapiens	eukaryote	eukaryote		B6VQA1_Q7JNL9	Drosophila melanogaster	Drosophila melanogaster	eukaryote	eukaryote
D3ZG47_Q5XIF4	Rattus norvegicus	Rattus norvegicus	eukaryote	eukaryote	P01236_P62937	Homo sapiens	Homo sapiens	eukaryote	eukaryote		B6VQA1_Q7KT57	Drosophila melanogaster	Drosophila melanogaster	eukaryote	eukaryote
D3ZQG6_O88498	Rattus norvegicus	Rattus norvegicus	eukaryote	eukaryote	P01589_P14784	Homo sapiens	Homo sapiens	eukaryote	eukaryote		B6VQA1_Q7KUZ5	Drosophila melanogaster	Drosophila melanogaster	eukaryote	eukaryote
D3ZUY8_Q9JI56	Rattus norvegicus	Rattus norvegicus	eukaryote	eukaryote	P01589_P31785	Homo sapiens	Homo sapiens	eukaryote	eukaryote		B6VQA1_Q9V9R2	Drosophila melanogaster	Drosophila melanogaster	eukaryote	eukaryote
D3ZV15_Q63429	Rattus norvegicus	Rattus norvegicus	eukaryote	eukaryote	P01730_P01857	Homo sapiens	Homo sapiens	eukaryote	eukaryote		B6VQA1_Q9VSF3	Drosophila melanogaster	Drosophila melanogaster	eukaryote	eukaryote
D3ZV15_Q9QX70	Rattus norvegicus	Rattus norvegicus	eukaryote	eukaryote	P01730_Q6P5S8	Homo sapiens	Homo sapiens	eukaryote	eukaryote		B6VQA1_Q9VZV5	Drosophila melanogaster	Drosophila melanogaster	eukaryote	eukaryote
D3ZV87_Q5XIF4	Rattus norvegicus	Rattus norvegicus	eukaryote	eukaryote	P01730_Q6PIL8	Homo sapiens	Homo sapiens	eukaryote	eukaryote		B9A0N7_B9A0N7	Drosophila melanogaster	Drosophila melanogaster	eukaryote	eukaryote
D3ZVH5_O35800	Rattus norvegicus	Rattus norvegicus	eukaryote	eukaryote	P01730_Q6PYX1	Homo sapiens	Homo sapiens	eukaryote	eukaryote		B9A0N7_Q9W1S2	Drosophila melanogaster	Drosophila melanogaster	eukaryote	eukaryote
D3ZVH5_P37230	Rattus norvegicus	Rattus norvegicus	eukaryote	eukaryote	P01738_P01887	Mus musculus	Mus musculus	eukaryote	eukaryote		C6Y4C9_Q9USQ0	Schizosaccharomyces pombe	Schizosaccharomyces pombe	eukaryote	eukaryote
D3ZVH5_Q5I0H3	Rattus norvegicus	Rattus norvegicus	eukaryote	eukaryote	P01837_Q7TS98	Mus musculus	Mus musculus	eukaryote	eukaryote		D3Z8W5_B1WC90	Rattus norvegicus	Rattus norvegicus	eukaryote	eukaryote
D3ZVH5_Q63429	Rattus norvegicus	Rattus norvegicus	eukaryote	eukaryote	P01848_P61769	Homo sapiens	Homo sapiens	eukaryote	eukaryote		D3ZDD7_Q63184	Rattus norvegicus	Rattus norvegicus	eukaryote	eukaryote
D3ZWC6_D3ZUV2	Rattus norvegicus	Rattus norvegicus	eukaryote	eukaryote	P01850_P61769	Homo sapiens	Homo sapiens	eukaryote	eukaryote		D3ZQN8_D3ZC84	Rattus norvegicus	Rattus norvegicus	eukaryote	eukaryote
D3ZY17_Q5XIF4	Rattus norvegicus	Rattus norvegicus	eukaryote	eukaryote	P01851_P01887	Mus musculus	Mus musculus	eukaryote	eukaryote		D3ZSM1_P25099	Rattus norvegicus	Rattus norvegicus	eukaryote	eukaryote
D3ZZC5_Q63429	Rattus norvegicus	Rattus norvegicus	eukaryote	eukaryote	P01852_P01887	Mus musculus	Mus musculus	eukaryote	eukaryote		D3ZUV2_Q9QZ81	Rattus norvegicus	Rattus norvegicus	eukaryote	eukaryote
D4A0H4_O35800	Rattus norvegicus	Rattus norvegicus	eukaryote	eukaryote	P01867_P01869	Mus musculus	Mus musculus	eukaryote	eukaryote		D3ZV15_P35570	Rattus norvegicus	Rattus norvegicus	eukaryote	eukaryote
D4A4F4_Q5XIF4	Rattus norvegicus	Rattus norvegicus	eukaryote	eukaryote	P01887_P04214	Mus musculus	Mus musculus	eukaryote	eukaryote		D3ZVH5_P35570	Rattus norvegicus	Rattus norvegicus	eukaryote	eukaryote
D4A8W8_P09759	Rattus norvegicus	Rattus norvegicus	eukaryote	eukaryote	P01887_P15208	Mus musculus	Mus musculus	eukaryote	eukaryote		D3ZVX6_P82995	Rattus norvegicus	Rattus norvegicus	eukaryote	eukaryote
D5K228_D5K228	Arabidopsis thaliana	Arabidopsis thaliana	eukaryote	eukaryote	P01887_Q5R1D3	Mus musculus	Mus musculus	eukaryote	eukaryote		D3ZXN9_Q5XIF4	Rattus norvegicus	Rattus norvegicus	eukaryote	eukaryote
D6VTK4_D6VTK4	Saccharomyces cerevisiae	Saccharomyces cerevisiae	eukaryote	eukaryote	P01887_Q5R1F1	Mus musculus	Mus musculus	eukaryote	eukaryote		D3ZZZ9_D3ZUV2	Rattus norvegicus	Rattus norvegicus	eukaryote	eukaryote
D6VTK4_P01149	Saccharomyces cerevisiae	Saccharomyces cerevisiae	eukaryote	eukaryote	P01887_Q62425	Mus musculus	Mus musculus	eukaryote	eukaryote		D3ZZZ9_Q9R044	Rattus norvegicus	Rattus norvegicus	eukaryote	eukaryote
D6VTK4_P18851	Saccharomyces cerevisiae	Saccharomyces cerevisiae	eukaryote	eukaryote	P01887_Q91YE7	Mus musculus	Mus musculus	eukaryote	eukaryote		D4A0W4_Q5XIF4	Rattus norvegicus	Rattus norvegicus	eukaryote	eukaryote
D6VTK4_P34761	Saccharomyces cerevisiae	Saccharomyces cerevisiae	eukaryote	eukaryote	P01887_Q9D8V0	Mus musculus	Mus musculus	eukaryote	eukaryote		D4A4T0_B0K019	Rattus norvegicus	Rattus norvegicus	eukaryote	eukaryote
D6VTK4_P40152	Saccharomyces cerevisiae	Saccharomyces cerevisiae	eukaryote	eukaryote	P02281_P02302	Xenopus laevis	Xenopus laevis	eukaryote	eukaryote		D4A520_D3ZUV2	Rattus norvegicus	Rattus norvegicus	eukaryote	eukaryote
D6VTK4_Q08929	Saccharomyces cerevisiae	Saccharomyces cerevisiae	eukaryote	eukaryote	P02283_P02299	Drosophila melanogaster	Drosophila melanogaster	eukaryote	eukaryote		D4A8W8_P09416	Rattus norvegicus	Rattus norvegicus	eukaryote	eukaryote
D6W196_P32505	Saccharomyces cerevisiae	Saccharomyces cerevisiae	eukaryote	eukaryote	P02340_Q6I6G8	Mus musculus	Mus musculus	eukaryote	eukaryote		D4A8W8_P33568	Rattus norvegicus	Rattus norvegicus	eukaryote	eukaryote
D6W196_P53983	Saccharomyces cerevisiae	Saccharomyces cerevisiae	eukaryote	eukaryote	P02545_P04792	Homo sapiens	Homo sapiens	eukaryote	eukaryote		D4A962_D3ZUV2	Rattus norvegicus	Rattus norvegicus	eukaryote	eukaryote
D6W196_Q00684	Saccharomyces cerevisiae	Saccharomyces cerevisiae	eukaryote	eukaryote	P02545_P31946	Homo sapiens	Homo sapiens	eukaryote	eukaryote		D4A962_Q5XIF4	Rattus norvegicus	Rattus norvegicus	eukaryote	eukaryote
F1M9G7_P62916	Rattus norvegicus	Rattus norvegicus	eukaryote	eukaryote	P02545_P49069	Homo sapiens	Homo sapiens	eukaryote	eukaryote		D4AAZ8_Q5XIF4	Rattus norvegicus	Rattus norvegicus	eukaryote	eukaryote
F1M9G7_Q04589	Rattus norvegicus	Rattus norvegicus	eukaryote	eukaryote	P02554_Q8HY58	Sus scrofa	Sus scrofa	eukaryote	eukaryote		D5K228_Q9SE37	Arabidopsis thaliana	Arabidopsis thaliana	eukaryote	eukaryote
F1M9G7_Q6P7Q8	Rattus norvegicus	Rattus norvegicus	eukaryote	eukaryote	P02698_P04695	Bos taurus	Bos taurus	eukaryote	eukaryote		D6VTK4_P06783	Saccharomyces cerevisiae	Saccharomyces cerevisiae	eukaryote	eukaryote
F4HUL1_Q6IDC0	Arabidopsis thaliana	Arabidopsis thaliana	eukaryote	eukaryote	P02698_P19632	Bos taurus	Bos taurus	eukaryote	eukaryote		D6VTK4_P08539	Saccharomyces cerevisiae	Saccharomyces cerevisiae	eukaryote	eukaryote
F4HUL1_Q8GXS3	Arabidopsis thaliana	Arabidopsis thaliana	eukaryote	eukaryote	P02712_P02714	Torpedo californica	Torpedo californica	eukaryote	eukaryote		D6VTK4_P0CG63	Saccharomyces cerevisiae	Saccharomyces cerevisiae	eukaryote	eukaryote
F4HUL1_Q9FXA2	Arabidopsis thaliana	Arabidopsis thaliana	eukaryote	eukaryote	P02714_P02718	Torpedo californica	Torpedo californica	eukaryote	eukaryote		D6VTK4_P22137	Saccharomyces cerevisiae	Saccharomyces cerevisiae	eukaryote	eukaryote
F4HV08_O48723	Arabidopsis thaliana	Arabidopsis thaliana	eukaryote	eukaryote	P02765_P07384	Homo sapiens	Homo sapiens	eukaryote	eukaryote		D6VTK4_P32435	Saccharomyces cerevisiae	Saccharomyces cerevisiae	eukaryote	eukaryote
F4HXQ7_Q93WG3	Arabidopsis thaliana	Arabidopsis thaliana	eukaryote	eukaryote	P02765_Q9Y6Q1	Homo sapiens	Homo sapiens	eukaryote	eukaryote		D6VTK4_P32600	Saccharomyces cerevisiae	Saccharomyces cerevisiae	eukaryote	eukaryote
F4IL21_F4IL21	Arabidopsis thaliana	Arabidopsis thaliana	eukaryote	eukaryote	P03966_Q3UPW8	Mus musculus	Mus musculus	eukaryote	eukaryote		D6VTK4_P35169	Saccharomyces cerevisiae	Saccharomyces cerevisiae	eukaryote	eukaryote
F4IUY8_F4IUY8	Arabidopsis thaliana	Arabidopsis thaliana	eukaryote	eukaryote	P03995_P05627	Mus musculus	Mus musculus	eukaryote	eukaryote		D6VTK4_P38199	Saccharomyces cerevisiae	Saccharomyces cerevisiae	eukaryote	eukaryote
F4IZU3_Q9C829	Arabidopsis thaliana	Arabidopsis thaliana	eukaryote	eukaryote	P04038_P07470	Bos taurus	Bos taurus	eukaryote	eukaryote		D6W196_P29704	Saccharomyces cerevisiae	Saccharomyces cerevisiae	eukaryote	eukaryote
F4J383_F4J383	Arabidopsis thaliana	Arabidopsis thaliana	eukaryote	eukaryote	P04038_P07471	Bos taurus	Bos taurus	eukaryote	eukaryote		E2QTT8_E2QTT8	Canis familiaris	Canis familiaris	eukaryote	eukaryote
F4J9A0_Q9SZZ4	Arabidopsis thaliana	Arabidopsis thaliana	eukaryote	eukaryote	P04038_P10175	Bos taurus	Bos taurus	eukaryote	eukaryote		F1M9G7_P21272	Rattus norvegicus	Rattus norvegicus	eukaryote	eukaryote
F4JE34_O81851	Arabidopsis thaliana	Arabidopsis thaliana	eukaryote	eukaryote	P04150_P22087	Homo sapiens	Homo sapiens	eukaryote	eukaryote		F1M9G7_P27008	Rattus norvegicus	Rattus norvegicus	eukaryote	eukaryote
F4JL11_Q29Q81	Arabidopsis thaliana	Arabidopsis thaliana	eukaryote	eukaryote	P04150_Q92786	Homo sapiens	Homo sapiens	eukaryote	eukaryote		F1M9G7_Q04666	Rattus norvegicus	Rattus norvegicus	eukaryote	eukaryote
F4JL11_Q940I0	Arabidopsis thaliana	Arabidopsis thaliana	eukaryote	eukaryote	P04626_P61769	Homo sapiens	Homo sapiens	eukaryote	eukaryote		F1MLH6_P14100	Bos taurus	Bos taurus	eukaryote	eukaryote
F4JL11_Q9FMM4	Arabidopsis thaliana	Arabidopsis thaliana	eukaryote	eukaryote	P04637_P56597	Homo sapiens	Homo sapiens	eukaryote	eukaryote		F1MLH6_Q01061	Bos taurus	Bos taurus	eukaryote	eukaryote
F4JL11_Q9FNN2	Arabidopsis thaliana	Arabidopsis thaliana	eukaryote	eukaryote	P04637_Q13232	Homo sapiens	Homo sapiens	eukaryote	eukaryote		F4HQA1_Q9FFZ0	Arabidopsis thaliana	Arabidopsis thaliana	eukaryote	eukaryote
F4JL11_Q9SZZ4	Arabidopsis thaliana	Arabidopsis thaliana	eukaryote	eukaryote	P04637_Q9H3D4	Homo sapiens	Homo sapiens	eukaryote	eukaryote		F4HRC1_Q9FKT5	Arabidopsis thaliana	Arabidopsis thaliana	eukaryote	eukaryote
F4JRR1_Q6NMI3	Arabidopsis thaliana	Arabidopsis thaliana	eukaryote	eukaryote	P05112_P78552	Homo sapiens	Homo sapiens	eukaryote	eukaryote		F4HSU3_Q9C829	Arabidopsis thaliana	Arabidopsis thaliana	eukaryote	eukaryote
F4JRR1_Q84K05	Arabidopsis thaliana	Arabidopsis thaliana	eukaryote	eukaryote	P05310_P17227	Pisum sativum	Pisum sativum	eukaryote	eukaryote		F4HUL1_Q9LHS5	Arabidopsis thaliana	Arabidopsis thaliana	eukaryote	eukaryote
F4JRR1_Q8LES5	Arabidopsis thaliana	Arabidopsis thaliana	eukaryote	eukaryote	P05310_Q41038	Pisum sativum	Pisum sativum	eukaryote	eukaryote		F4HUQ5_Q9C4Z8	Arabidopsis thaliana	Arabidopsis thaliana	eukaryote	eukaryote
F4JRR1_Q8VY55	Arabidopsis thaliana	Arabidopsis thaliana	eukaryote	eukaryote	P05310_Q9SQL2	Pisum sativum	Pisum sativum	eukaryote	eukaryote		F4HXV6_Q9CAF4	Arabidopsis thaliana	Arabidopsis thaliana	eukaryote	eukaryote
F4JRR1_Q9FGI2	Arabidopsis thaliana	Arabidopsis thaliana	eukaryote	eukaryote	P05311_Q41038	Pisum sativum	Pisum sativum	eukaryote	eukaryote		F4HXZ1_Q9FGF3	Arabidopsis thaliana	Arabidopsis thaliana	eukaryote	eukaryote
F4JRR1_Q9FJW1	Arabidopsis thaliana	Arabidopsis thaliana	eukaryote	eukaryote	P05311_Q9SQL2	Pisum sativum	Pisum sativum	eukaryote	eukaryote		F4I0P9_Q8H1F2	Arabidopsis thaliana	Arabidopsis thaliana	eukaryote	eukaryote
F4JRR1_Q9FY56	Arabidopsis thaliana	Arabidopsis thaliana	eukaryote	eukaryote	P05412_Q14653	Homo sapiens	Homo sapiens	eukaryote	eukaryote		F4I5R5_Q9C829	Arabidopsis thaliana	Arabidopsis thaliana	eukaryote	eukaryote
F4JUG5_F4J9K5	Arabidopsis thaliana	Arabidopsis thaliana	eukaryote	eukaryote	P05504_P07151	Rattus norvegicus	Rattus norvegicus	eukaryote	eukaryote		F4I878_O64728	Arabidopsis thaliana	Arabidopsis thaliana	eukaryote	eukaryote
F4JV54_Q9LPP4	Arabidopsis thaliana	Arabidopsis thaliana	eukaryote	eukaryote	P05627_P08553	Mus musculus	Mus musculus	eukaryote	eukaryote		F4IDW9_F4KG50	Arabidopsis thaliana	Arabidopsis thaliana	eukaryote	eukaryote
F4JVN6_F4JVN6	Arabidopsis thaliana	Arabidopsis thaliana	eukaryote	eukaryote	P05627_P28738	Mus musculus	Mus musculus	eukaryote	eukaryote		F4IIM1_Q9M2U8	Arabidopsis thaliana	Arabidopsis thaliana	eukaryote	eukaryote
F4K6X0_P56756	Arabidopsis thaliana	Arabidopsis thaliana	eukaryote	eukaryote	P05627_P33175	Mus musculus	Mus musculus	eukaryote	eukaryote		F4IQG4_Q9SEZ1	Arabidopsis thaliana	Arabidopsis thaliana	eukaryote	eukaryote
F4K6X0_Q9C685	Arabidopsis thaliana	Arabidopsis thaliana	eukaryote	eukaryote	P05627_P57776	Mus musculus	Mus musculus	eukaryote	eukaryote		F4IUY8_F4JAU2	Arabidopsis thaliana	Arabidopsis thaliana	eukaryote	eukaryote
F4KA18_Q9C829	Arabidopsis thaliana	Arabidopsis thaliana	eukaryote	eukaryote	P05627_Q61768	Mus musculus	Mus musculus	eukaryote	eukaryote		F4IUY8_Q8GWE6	Arabidopsis thaliana	Arabidopsis thaliana	eukaryote	eukaryote
F4KAB8_Q0WVF5	Arabidopsis thaliana	Arabidopsis thaliana	eukaryote	eukaryote	P05627_Q6PER3	Mus musculus	Mus musculus	eukaryote	eukaryote		F4J6B8_Q949Z8	Arabidopsis thaliana	Arabidopsis thaliana	eukaryote	eukaryote
F4KAB8_Q9C613	Arabidopsis thaliana	Arabidopsis thaliana	eukaryote	eukaryote	P05627_Q9ESN9	Mus musculus	Mus musculus	eukaryote	eukaryote		F4J9A0_Q949S4	Arabidopsis thaliana	Arabidopsis thaliana	eukaryote	eukaryote
F4KIH8_Q9FJT7	Arabidopsis thaliana	Arabidopsis thaliana	eukaryote	eukaryote	P05630_P19483	Bos taurus	Bos taurus	eukaryote	eukaryote		F4JAU2_Q8GWE6	Arabidopsis thaliana	Arabidopsis thaliana	eukaryote	eukaryote
G3V7G8_Q5XIF4	Rattus norvegicus	Rattus norvegicus	eukaryote	eukaryote	P05632_P19483	Bos taurus	Bos taurus	eukaryote	eukaryote		F4JDN8_Q8L745	Arabidopsis thaliana	Arabidopsis thaliana	eukaryote	eukaryote
O00091_Q9Y709	Schizosaccharomyces pombe	Schizosaccharomyces pombe	eukaryote	eukaryote	P05712_Q9WUD9	Rattus norvegicus	Rattus norvegicus	eukaryote	eukaryote		F4JIE8_Q94F58	Arabidopsis thaliana	Arabidopsis thaliana	eukaryote	eukaryote
O00115_Q9Y230	Homo sapiens	Homo sapiens	eukaryote	eukaryote	P05771_P06241	Homo sapiens	Homo sapiens	eukaryote	eukaryote		F4JL11_Q8L8N3	Arabidopsis thaliana	Arabidopsis thaliana	eukaryote	eukaryote
O00267_Q13526	Homo sapiens	Homo sapiens	eukaryote	eukaryote	P05771_P12931	Homo sapiens	Homo sapiens	eukaryote	eukaryote		F4JL11_Q8RWF8	Arabidopsis thaliana	Arabidopsis thaliana	eukaryote	eukaryote
O00445_O00445	Homo sapiens	Homo sapiens	eukaryote	eukaryote	P06239_P23470	Homo sapiens	Homo sapiens	eukaryote	eukaryote		F4JL11_Q9C829	Arabidopsis thaliana	Arabidopsis thaliana	eukaryote	eukaryote
O01382_O76460	Drosophila melanogaster	Drosophila melanogaster	eukaryote	eukaryote	P06241_P17252	Homo sapiens	Homo sapiens	eukaryote	eukaryote		F4JL11_Q9SAD3	Arabidopsis thaliana	Arabidopsis thaliana	eukaryote	eukaryote
O01666_Q0E8E8	Drosophila melanogaster	Drosophila melanogaster	eukaryote	eukaryote	P06241_Q13291	Homo sapiens	Homo sapiens	eukaryote	eukaryote		F4JL11_Q9SGE2	Arabidopsis thaliana	Arabidopsis thaliana	eukaryote	eukaryote
O01666_Q9VLF2	Drosophila melanogaster	Drosophila melanogaster	eukaryote	eukaryote	P06400_P84022	Homo sapiens	Homo sapiens	eukaryote	eukaryote		F4JQE8_O64870	Arabidopsis thaliana	Arabidopsis thaliana	eukaryote	eukaryote
O01666_Q9W4M8	Drosophila melanogaster	Drosophila melanogaster	eukaryote	eukaryote	P06400_Q15796	Homo sapiens	Homo sapiens	eukaryote	eukaryote		F4JRR1_O22922	Arabidopsis thaliana	Arabidopsis thaliana	eukaryote	eukaryote
O04173_Q6NQH4	Arabidopsis thaliana	Arabidopsis thaliana	eukaryote	eukaryote	P06400_Q96ST3	Homo sapiens	Homo sapiens	eukaryote	eukaryote		F4JRR1_Q6ID77	Arabidopsis thaliana	Arabidopsis thaliana	eukaryote	eukaryote
O04173_Q9SYZ9	Arabidopsis thaliana	Arabidopsis thaliana	eukaryote	eukaryote	P06400_Q9NX02	Homo sapiens	Homo sapiens	eukaryote	eukaryote		F4JRR1_Q852U6	Arabidopsis thaliana	Arabidopsis thaliana	eukaryote	eukaryote
O04193_O81851	Arabidopsis thaliana	Arabidopsis thaliana	eukaryote	eukaryote	P06685_Q01728	Rattus norvegicus	Rattus norvegicus	eukaryote	eukaryote		F4JRR1_Q8L3P4	Arabidopsis thaliana	Arabidopsis thaliana	eukaryote	eukaryote
O04200_O04200	Arabidopsis thaliana	Arabidopsis thaliana	eukaryote	eukaryote	P06703_P23297	Homo sapiens	Homo sapiens	eukaryote	eukaryote		F4JRR1_Q8L7A6	Arabidopsis thaliana	Arabidopsis thaliana	eukaryote	eukaryote
O04326_O82219	Arabidopsis thaliana	Arabidopsis thaliana	eukaryote	eukaryote	P06753_P60981	Homo sapiens	Homo sapiens	eukaryote	eukaryote		F4JRR1_Q9LM77	Arabidopsis thaliana	Arabidopsis thaliana	eukaryote	eukaryote
O04326_Q8GWH4	Arabidopsis thaliana	Arabidopsis thaliana	eukaryote	eukaryote	P07151_Q9JJP9	Rattus norvegicus	Rattus norvegicus	eukaryote	eukaryote		F4JRR1_Q9MA40	Arabidopsis thaliana	Arabidopsis thaliana	eukaryote	eukaryote
O04326_Q93ZW4	Arabidopsis thaliana	Arabidopsis thaliana	eukaryote	eukaryote	P07196_P21246	Homo sapiens	Homo sapiens	eukaryote	eukaryote		F4JRR1_Q9SIN1	Arabidopsis thaliana	Arabidopsis thaliana	eukaryote	eukaryote
O04326_Q9FZ98	Arabidopsis thaliana	Arabidopsis thaliana	eukaryote	eukaryote	P07196_P26641	Homo sapiens	Homo sapiens	eukaryote	eukaryote		F4JRR1_Q9SJH0	Arabidopsis thaliana	Arabidopsis thaliana	eukaryote	eukaryote
O04326_Q9LSW5	Arabidopsis thaliana	Arabidopsis thaliana	eukaryote	eukaryote	P07196_P51693	Homo sapiens	Homo sapiens	eukaryote	eukaryote		F4JRR1_Q9SRS2	Arabidopsis thaliana	Arabidopsis thaliana	eukaryote	eukaryote
O04326_Q9LVD9	Arabidopsis thaliana	Arabidopsis thaliana	eukaryote	eukaryote	P07196_P55854	Homo sapiens	Homo sapiens	eukaryote	eukaryote		F4JXC2_Q6NPE9	Arabidopsis thaliana	Arabidopsis thaliana	eukaryote	eukaryote
O04326_Q9LXV1	Arabidopsis thaliana	Arabidopsis thaliana	eukaryote	eukaryote	P07196_Q5T3J3	Homo sapiens	Homo sapiens	eukaryote	eukaryote		F4K2L8_O04326	Arabidopsis thaliana	Arabidopsis thaliana	eukaryote	eukaryote
O04326_Q9M1J1	Arabidopsis thaliana	Arabidopsis thaliana	eukaryote	eukaryote	P07196_Q7L311	Homo sapiens	Homo sapiens	eukaryote	eukaryote		F4K2L8_Q9FZK5	Arabidopsis thaliana	Arabidopsis thaliana	eukaryote	eukaryote
O04326_Q9M9S6	Arabidopsis thaliana	Arabidopsis thaliana	eukaryote	eukaryote	P07196_Q9H213	Homo sapiens	Homo sapiens	eukaryote	eukaryote		F4K4B8_Q93VH1	Arabidopsis thaliana	Arabidopsis thaliana	eukaryote	eukaryote
O04326_Q9STW3	Arabidopsis thaliana	Arabidopsis thaliana	eukaryote	eukaryote	P07196_Q9P2H0	Homo sapiens	Homo sapiens	eukaryote	eukaryote		F4K5Q4_F4JXC2	Arabidopsis thaliana	Arabidopsis thaliana	eukaryote	eukaryote
O08623_B1WC90	Rattus norvegicus	Rattus norvegicus	eukaryote	eukaryote	P07196_Q9UKY1	Homo sapiens	Homo sapiens	eukaryote	eukaryote		F4K5Q4_Q6NMK2	Arabidopsis thaliana	Arabidopsis thaliana	eukaryote	eukaryote
O08623_P35739	Rattus norvegicus	Rattus norvegicus	eukaryote	eukaryote	P07251_P21306	Saccharomyces cerevisiae	Saccharomyces cerevisiae	eukaryote	eukaryote		F4K6X0_F4K6X0	Arabidopsis thaliana	Arabidopsis thaliana	eukaryote	eukaryote
O08678_D3ZUV2	Rattus norvegicus	Rattus norvegicus	eukaryote	eukaryote	P07251_Q12165	Saccharomyces cerevisiae	Saccharomyces cerevisiae	eukaryote	eukaryote		F4K6X0_P56753	Arabidopsis thaliana	Arabidopsis thaliana	eukaryote	eukaryote
O08769_P49816	Rattus norvegicus	Rattus norvegicus	eukaryote	eukaryote	P07437_P09874	Homo sapiens	Homo sapiens	eukaryote	eukaryote		F4K6X0_P56754	Arabidopsis thaliana	Arabidopsis thaliana	eukaryote	eukaryote
O08838_P21575	Rattus norvegicus	Rattus norvegicus	eukaryote	eukaryote	P07437_Q04724	Homo sapiens	Homo sapiens	eukaryote	eukaryote		F4K6X0_P56755	Arabidopsis thaliana	Arabidopsis thaliana	eukaryote	eukaryote
O13290_O42667	Schizosaccharomyces pombe	Schizosaccharomyces pombe	eukaryote	eukaryote	P07470_P07471	Bos taurus	Bos taurus	eukaryote	eukaryote		F4KAB8_F4JL11	Arabidopsis thaliana	Arabidopsis thaliana	eukaryote	eukaryote
O13290_O42874	Schizosaccharomyces pombe	Schizosaccharomyces pombe	eukaryote	eukaryote	P07470_P10175	Bos taurus	Bos taurus	eukaryote	eukaryote		F4KAB8_Q9SI58	Arabidopsis thaliana	Arabidopsis thaliana	eukaryote	eukaryote
O13290_Q9Y7J9	Schizosaccharomyces pombe	Schizosaccharomyces pombe	eukaryote	eukaryote	P07470_P13183	Bos taurus	Bos taurus	eukaryote	eukaryote		F4KDA6_F4KDA6	Arabidopsis thaliana	Arabidopsis thaliana	eukaryote	eukaryote
O13297_P04050	Saccharomyces cerevisiae	Saccharomyces cerevisiae	eukaryote	eukaryote	P07470_P68530	Bos taurus	Bos taurus	eukaryote	eukaryote		G3V6S6_O55081	Rattus norvegicus	Rattus norvegicus	eukaryote	eukaryote
O13297_P16649	Saccharomyces cerevisiae	Saccharomyces cerevisiae	eukaryote	eukaryote	P07471_P10175	Bos taurus	Bos taurus	eukaryote	eukaryote		G3V997_P97685	Rattus norvegicus	Rattus norvegicus	eukaryote	eukaryote
O13297_P34087	Saccharomyces cerevisiae	Saccharomyces cerevisiae	eukaryote	eukaryote	P07471_P13183	Bos taurus	Bos taurus	eukaryote	eukaryote		O00267_P24928	Homo sapiens	Homo sapiens	eukaryote	eukaryote
O13310_O13310	Schizosaccharomyces pombe	Schizosaccharomyces pombe	eukaryote	eukaryote	P07471_P68530	Bos taurus	Bos taurus	eukaryote	eukaryote		O00267_P63272	Homo sapiens	Homo sapiens	eukaryote	eukaryote
O13310_Q9HDV6	Schizosaccharomyces pombe	Schizosaccharomyces pombe	eukaryote	eukaryote	P07552_P13271	Bos taurus	Bos taurus	eukaryote	eukaryote		O01382_O01382	Drosophila melanogaster	Drosophila melanogaster	eukaryote	eukaryote
O13329_P02309	Saccharomyces cerevisiae	Saccharomyces cerevisiae	eukaryote	eukaryote	P07552_P23004	Bos taurus	Bos taurus	eukaryote	eukaryote		O01382_Q9VP47	Drosophila melanogaster	Drosophila melanogaster	eukaryote	eukaryote
O13329_P53091	Saccharomyces cerevisiae	Saccharomyces cerevisiae	eukaryote	eukaryote	P07948_P17252	Homo sapiens	Homo sapiens	eukaryote	eukaryote		O01382_Q9XYF4	Drosophila melanogaster	Drosophila melanogaster	eukaryote	eukaryote
O13329_P53551	Saccharomyces cerevisiae	Saccharomyces cerevisiae	eukaryote	eukaryote	P08069_P08133	Homo sapiens	Homo sapiens	eukaryote	eukaryote		O02193_P50535	Drosophila melanogaster	Drosophila melanogaster	eukaryote	eukaryote
O13329_Q02892	Saccharomyces cerevisiae	Saccharomyces cerevisiae	eukaryote	eukaryote	P08107_P20700	Homo sapiens	Homo sapiens	eukaryote	eukaryote		O02195_O77051	Drosophila melanogaster	Drosophila melanogaster	eukaryote	eukaryote
O13351_O14368	Schizosaccharomyces pombe	Schizosaccharomyces pombe	eukaryote	eukaryote	P08107_Q07812	Homo sapiens	Homo sapiens	eukaryote	eukaryote		O02195_P07548	Drosophila melanogaster	Drosophila melanogaster	eukaryote	eukaryote
O13370_Q09694	Schizosaccharomyces pombe	Schizosaccharomyces pombe	eukaryote	eukaryote	P08525_P22289	Saccharomyces cerevisiae	Saccharomyces cerevisiae	eukaryote	eukaryote		O02195_P23696	Drosophila melanogaster	Drosophila melanogaster	eukaryote	eukaryote
O13370_Q12381	Schizosaccharomyces pombe	Schizosaccharomyces pombe	eukaryote	eukaryote	P08588_P24588	Homo sapiens	Homo sapiens	eukaryote	eukaryote		O02195_Q7K4Z4	Drosophila melanogaster	Drosophila melanogaster	eukaryote	eukaryote
O13453_O74919	Schizosaccharomyces pombe	Schizosaccharomyces pombe	eukaryote	eukaryote	P08621_Q01130	Homo sapiens	Homo sapiens	eukaryote	eukaryote		O02195_Q9VHG6	Drosophila melanogaster	Drosophila melanogaster	eukaryote	eukaryote
O13516_P25567	Saccharomyces cerevisiae	Saccharomyces cerevisiae	eukaryote	eukaryote	P08621_Q02040	Homo sapiens	Homo sapiens	eukaryote	eukaryote		O04173_Q6SJR1	Arabidopsis thaliana	Arabidopsis thaliana	eukaryote	eukaryote
O13516_P40217	Saccharomyces cerevisiae	Saccharomyces cerevisiae	eukaryote	eukaryote	P08752_Q76MZ3	Mus musculus	Mus musculus	eukaryote	eukaryote		O04173_Q8GXR1	Arabidopsis thaliana	Arabidopsis thaliana	eukaryote	eukaryote
O13516_Q03330	Saccharomyces cerevisiae	Saccharomyces cerevisiae	eukaryote	eukaryote	P09132_P37108	Homo sapiens	Homo sapiens	eukaryote	eukaryote		O04173_Q9M565	Arabidopsis thaliana	Arabidopsis thaliana	eukaryote	eukaryote
O13516_Q12034	Saccharomyces cerevisiae	Saccharomyces cerevisiae	eukaryote	eukaryote	P09132_P49458	Homo sapiens	Homo sapiens	eukaryote	eukaryote		O04173_Q9SA19	Arabidopsis thaliana	Arabidopsis thaliana	eukaryote	eukaryote
O13525_P25567	Saccharomyces cerevisiae	Saccharomyces cerevisiae	eukaryote	eukaryote	P09631_Q60954	Mus musculus	Mus musculus	eukaryote	eukaryote		O04326_O81062	Arabidopsis thaliana	Arabidopsis thaliana	eukaryote	eukaryote
O13525_P27680	Saccharomyces cerevisiae	Saccharomyces cerevisiae	eukaryote	eukaryote	P09803_Q8BN78	Mus musculus	Mus musculus	eukaryote	eukaryote		O04326_Q6NLF5	Arabidopsis thaliana	Arabidopsis thaliana	eukaryote	eukaryote
O13539_O13539	Saccharomyces cerevisiae	Saccharomyces cerevisiae	eukaryote	eukaryote	P0C1D4_P49728	Chlamydomonas reinhardtii	Chlamydomonas reinhardtii	eukaryote	eukaryote		O04326_Q94A32	Arabidopsis thaliana	Arabidopsis thaliana	eukaryote	eukaryote
O13539_P04912	Saccharomyces cerevisiae	Saccharomyces cerevisiae	eukaryote	eukaryote	P0C1H3_P84229	Gallus gallus	Gallus gallus	eukaryote	eukaryote		O04326_Q94JU2	Arabidopsis thaliana	Arabidopsis thaliana	eukaryote	eukaryote
O13539_P25555	Saccharomyces cerevisiae	Saccharomyces cerevisiae	eukaryote	eukaryote	P0C1H5_P84229	Gallus gallus	Gallus gallus	eukaryote	eukaryote		O04326_Q9LJU6	Arabidopsis thaliana	Arabidopsis thaliana	eukaryote	eukaryote
O13539_P33441	Saccharomyces cerevisiae	Saccharomyces cerevisiae	eukaryote	eukaryote	P10166_Q3UPW8	Mus musculus	Mus musculus	eukaryote	eukaryote		O04326_Q9LQ32	Arabidopsis thaliana	Arabidopsis thaliana	eukaryote	eukaryote
O13539_P36036	Saccharomyces cerevisiae	Saccharomyces cerevisiae	eukaryote	eukaryote	P10175_P13183	Bos taurus	Bos taurus	eukaryote	eukaryote		O04326_Q9LRJ8	Arabidopsis thaliana	Arabidopsis thaliana	eukaryote	eukaryote
O13539_P38833	Saccharomyces cerevisiae	Saccharomyces cerevisiae	eukaryote	eukaryote	P10175_P68530	Bos taurus	Bos taurus	eukaryote	eukaryote		O04326_Q9SD04	Arabidopsis thaliana	Arabidopsis thaliana	eukaryote	eukaryote
O13539_P40014	Saccharomyces cerevisiae	Saccharomyces cerevisiae	eukaryote	eukaryote	P10276_Q92786	Homo sapiens	Homo sapiens	eukaryote	eukaryote		O04326_Q9SHG7	Arabidopsis thaliana	Arabidopsis thaliana	eukaryote	eukaryote
O13539_P47076	Saccharomyces cerevisiae	Saccharomyces cerevisiae	eukaryote	eukaryote	P10415_Q07820	Homo sapiens	Homo sapiens	eukaryote	eukaryote		O04326_Q9ZV66	Arabidopsis thaliana	Arabidopsis thaliana	eukaryote	eukaryote
O13539_P47103	Saccharomyces cerevisiae	Saccharomyces cerevisiae	eukaryote	eukaryote	P10415_Q96CV9	Homo sapiens	Homo sapiens	eukaryote	eukaryote		O08623_B5DF45	Rattus norvegicus	Rattus norvegicus	eukaryote	eukaryote
O13539_P50095	Saccharomyces cerevisiae	Saccharomyces cerevisiae	eukaryote	eukaryote	P10636_P49841	Homo sapiens	Homo sapiens	eukaryote	eukaryote		O08623_O08623	Rattus norvegicus	Rattus norvegicus	eukaryote	eukaryote
O13539_P53851	Saccharomyces cerevisiae	Saccharomyces cerevisiae	eukaryote	eukaryote	P10793_P17227	Pisum sativum	Pisum sativum	eukaryote	eukaryote		O08623_Q4V8E9	Rattus norvegicus	Rattus norvegicus	eukaryote	eukaryote
O13539_P53959	Saccharomyces cerevisiae	Saccharomyces cerevisiae	eukaryote	eukaryote	P10793_Q41038	Pisum sativum	Pisum sativum	eukaryote	eukaryote		O08769_B2GUZ0	Rattus norvegicus	Rattus norvegicus	eukaryote	eukaryote
O13539_Q07478	Saccharomyces cerevisiae	Saccharomyces cerevisiae	eukaryote	eukaryote	P10793_Q9SQL2	Pisum sativum	Pisum sativum	eukaryote	eukaryote		O08769_F1LMI7	Rattus norvegicus	Rattus norvegicus	eukaryote	eukaryote
O13539_Q12124	Saccharomyces cerevisiae	Saccharomyces cerevisiae	eukaryote	eukaryote	P10827_Q92786	Homo sapiens	Homo sapiens	eukaryote	eukaryote		O08769_Q63429	Rattus norvegicus	Rattus norvegicus	eukaryote	eukaryote
O13539_Q12262	Saccharomyces cerevisiae	Saccharomyces cerevisiae	eukaryote	eukaryote	P10828_Q92786	Homo sapiens	Homo sapiens	eukaryote	eukaryote		O08785_P97784	Mus musculus	Mus musculus	eukaryote	eukaryote
O13577_P27466	Saccharomyces cerevisiae	Saccharomyces cerevisiae	eukaryote	eukaryote	P11505_Q01728	Rattus norvegicus	Rattus norvegicus	eukaryote	eukaryote		O08856_Q920Q8	Mus musculus	Mus musculus	eukaryote	eukaryote
O13577_P38199	Saccharomyces cerevisiae	Saccharomyces cerevisiae	eukaryote	eukaryote	P11802_Q9UBD5	Homo sapiens	Homo sapiens	eukaryote	eukaryote		O08961_Q63398	Rattus norvegicus	Rattus norvegicus	eukaryote	eukaryote
O13577_P39009	Saccharomyces cerevisiae	Saccharomyces cerevisiae	eukaryote	eukaryote	P11914_P17505	Saccharomyces cerevisiae	Saccharomyces cerevisiae	eukaryote	eukaryote		O13286_P21135	Schizosaccharomyces pombe	Schizosaccharomyces pombe	eukaryote	eukaryote
O13577_P47116	Saccharomyces cerevisiae	Saccharomyces cerevisiae	eukaryote	eukaryote	P12353_P12355	Spinacia oleracea	Spinacia oleracea	eukaryote	eukaryote		O13290_P79065	Schizosaccharomyces pombe	Schizosaccharomyces pombe	eukaryote	eukaryote
O13577_P49723	Saccharomyces cerevisiae	Saccharomyces cerevisiae	eukaryote	eukaryote	P12353_P12357	Spinacia oleracea	Spinacia oleracea	eukaryote	eukaryote		O13290_Q9P3W4	Schizosaccharomyces pombe	Schizosaccharomyces pombe	eukaryote	eukaryote
O13585_P17157	Saccharomyces cerevisiae	Saccharomyces cerevisiae	eukaryote	eukaryote	P12353_P17230	Spinacia oleracea	Spinacia oleracea	eukaryote	eukaryote		O13297_O13297	Saccharomyces cerevisiae	Saccharomyces cerevisiae	eukaryote	eukaryote
O13585_P61830	Saccharomyces cerevisiae	Saccharomyces cerevisiae	eukaryote	eukaryote	P12353_P22179	Spinacia oleracea	Spinacia oleracea	eukaryote	eukaryote		O13297_P07262	Saccharomyces cerevisiae	Saccharomyces cerevisiae	eukaryote	eukaryote
O13585_Q02821	Saccharomyces cerevisiae	Saccharomyces cerevisiae	eukaryote	eukaryote	P12355_P12357	Spinacia oleracea	Spinacia oleracea	eukaryote	eukaryote		O13297_Q12306	Saccharomyces cerevisiae	Saccharomyces cerevisiae	eukaryote	eukaryote
O13600_O74331	Schizosaccharomyces pombe	Schizosaccharomyces pombe	eukaryote	eukaryote	P12355_P22179	Spinacia oleracea	Spinacia oleracea	eukaryote	eukaryote		O13298_P87227	Schizosaccharomyces pombe	Schizosaccharomyces pombe	eukaryote	eukaryote
O13606_Q9P7C7	Schizosaccharomyces pombe	Schizosaccharomyces pombe	eukaryote	eukaryote	P12355_Q41385	Spinacia oleracea	Spinacia oleracea	eukaryote	eukaryote		O13329_O13329	Saccharomyces cerevisiae	Saccharomyces cerevisiae	eukaryote	eukaryote
O13612_Q9P6M8	Schizosaccharomyces pombe	Schizosaccharomyces pombe	eukaryote	eukaryote	P12357_P17230	Spinacia oleracea	Spinacia oleracea	eukaryote	eukaryote		O13329_P02293	Saccharomyces cerevisiae	Saccharomyces cerevisiae	eukaryote	eukaryote
O13615_O13845	Schizosaccharomyces pombe	Schizosaccharomyces pombe	eukaryote	eukaryote	P12357_P22179	Spinacia oleracea	Spinacia oleracea	eukaryote	eukaryote		O13329_P21538	Saccharomyces cerevisiae	Saccharomyces cerevisiae	eukaryote	eukaryote
O13615_O14011	Schizosaccharomyces pombe	Schizosaccharomyces pombe	eukaryote	eukaryote	P12357_Q41385	Spinacia oleracea	Spinacia oleracea	eukaryote	eukaryote		O13329_P47035	Saccharomyces cerevisiae	Saccharomyces cerevisiae	eukaryote	eukaryote
O13615_O14102	Schizosaccharomyces pombe	Schizosaccharomyces pombe	eukaryote	eukaryote	P12757_Q9HAU4	Homo sapiens	Homo sapiens	eukaryote	eukaryote		O13329_Q02208	Saccharomyces cerevisiae	Saccharomyces cerevisiae	eukaryote	eukaryote
O13615_O74517	Schizosaccharomyces pombe	Schizosaccharomyces pombe	eukaryote	eukaryote	P12956_P16104	Homo sapiens	Homo sapiens	eukaryote	eukaryote		O13329_Q12306	Saccharomyces cerevisiae	Saccharomyces cerevisiae	eukaryote	eukaryote
O13615_O74968	Schizosaccharomyces pombe	Schizosaccharomyces pombe	eukaryote	eukaryote	P12956_P46063	Homo sapiens	Homo sapiens	eukaryote	eukaryote		O13329_Q12457	Saccharomyces cerevisiae	Saccharomyces cerevisiae	eukaryote	eukaryote
O13615_P39964	Schizosaccharomyces pombe	Schizosaccharomyces pombe	eukaryote	eukaryote	P13010_P46063	Homo sapiens	Homo sapiens	eukaryote	eukaryote		O13351_O13826	Schizosaccharomyces pombe	Schizosaccharomyces pombe	eukaryote	eukaryote
O13615_P87126	Schizosaccharomyces pombe	Schizosaccharomyces pombe	eukaryote	eukaryote	P13264_P62630	Rattus norvegicus	Rattus norvegicus	eukaryote	eukaryote		O13511_P38199	Saccharomyces cerevisiae	Saccharomyces cerevisiae	eukaryote	eukaryote
O13615_Q10178	Schizosaccharomyces pombe	Schizosaccharomyces pombe	eukaryote	eukaryote	P13271_P23004	Bos taurus	Bos taurus	eukaryote	eukaryote		O13512_P38199	Saccharomyces cerevisiae	Saccharomyces cerevisiae	eukaryote	eukaryote
O13622_O14302	Schizosaccharomyces pombe	Schizosaccharomyces pombe	eukaryote	eukaryote	P13272_P23004	Bos taurus	Bos taurus	eukaryote	eukaryote		O13516_P06634	Saccharomyces cerevisiae	Saccharomyces cerevisiae	eukaryote	eukaryote
O13672_Q09826	Schizosaccharomyces pombe	Schizosaccharomyces pombe	eukaryote	eukaryote	P13569_P35523	Homo sapiens	Homo sapiens	eukaryote	eukaryote		O13516_P07270	Saccharomyces cerevisiae	Saccharomyces cerevisiae	eukaryote	eukaryote
O13672_Q9UT46	Schizosaccharomyces pombe	Schizosaccharomyces pombe	eukaryote	eukaryote	P14373_P17612	Homo sapiens	Homo sapiens	eukaryote	eukaryote		O13516_P0C0W1	Saccharomyces cerevisiae	Saccharomyces cerevisiae	eukaryote	eukaryote
O13672_Q9UTN3	Schizosaccharomyces pombe	Schizosaccharomyces pombe	eukaryote	eukaryote	P15205_P18508	Rattus norvegicus	Rattus norvegicus	eukaryote	eukaryote		O13516_P25808	Saccharomyces cerevisiae	Saccharomyces cerevisiae	eukaryote	eukaryote
O13681_O13681	Schizosaccharomyces pombe	Schizosaccharomyces pombe	eukaryote	eukaryote	P15205_P62813	Rattus norvegicus	Rattus norvegicus	eukaryote	eukaryote		O13516_P28007	Saccharomyces cerevisiae	Saccharomyces cerevisiae	eukaryote	eukaryote
O13681_Q09825	Schizosaccharomyces pombe	Schizosaccharomyces pombe	eukaryote	eukaryote	P15205_P63079	Rattus norvegicus	Rattus norvegicus	eukaryote	eukaryote		O13516_P32497	Saccharomyces cerevisiae	Saccharomyces cerevisiae	eukaryote	eukaryote
O13682_O13682	Schizosaccharomyces pombe	Schizosaccharomyces pombe	eukaryote	eukaryote	P15337_P60042	Rattus norvegicus	Rattus norvegicus	eukaryote	eukaryote		O13516_P38129	Saccharomyces cerevisiae	Saccharomyces cerevisiae	eukaryote	eukaryote
O13684_O94679	Schizosaccharomyces pombe	Schizosaccharomyces pombe	eukaryote	eukaryote	P15385_P97879	Rattus norvegicus	Rattus norvegicus	eukaryote	eukaryote		O13516_P38886	Saccharomyces cerevisiae	Saccharomyces cerevisiae	eukaryote	eukaryote
O13701_O13282	Schizosaccharomyces pombe	Schizosaccharomyces pombe	eukaryote	eukaryote	P15514_Q969F2	Homo sapiens	Homo sapiens	eukaryote	eukaryote		O13516_P40568	Saccharomyces cerevisiae	Saccharomyces cerevisiae	eukaryote	eukaryote
O13702_Q9P6M8	Schizosaccharomyces pombe	Schizosaccharomyces pombe	eukaryote	eukaryote	P15559_Q00987	Homo sapiens	Homo sapiens	eukaryote	eukaryote		O13516_P53914	Saccharomyces cerevisiae	Saccharomyces cerevisiae	eukaryote	eukaryote
O13705_O74562	Schizosaccharomyces pombe	Schizosaccharomyces pombe	eukaryote	eukaryote	P15655_P18653	Mus musculus	Mus musculus	eukaryote	eukaryote		O13516_Q03761	Saccharomyces cerevisiae	Saccharomyces cerevisiae	eukaryote	eukaryote
O13705_Q9P3W4	Schizosaccharomyces pombe	Schizosaccharomyces pombe	eukaryote	eukaryote	P16086_Q01728	Rattus norvegicus	Rattus norvegicus	eukaryote	eukaryote		O13516_Q06512	Saccharomyces cerevisiae	Saccharomyces cerevisiae	eukaryote	eukaryote
O13710_O13688	Schizosaccharomyces pombe	Schizosaccharomyces pombe	eukaryote	eukaryote	P16104_P61769	Homo sapiens	Homo sapiens	eukaryote	eukaryote		O13525_P41735	Saccharomyces cerevisiae	Saccharomyces cerevisiae	eukaryote	eukaryote
O13710_O94668	Schizosaccharomyces pombe	Schizosaccharomyces pombe	eukaryote	eukaryote	P16104_Q8N423	Homo sapiens	Homo sapiens	eukaryote	eukaryote		O13525_Q05779	Saccharomyces cerevisiae	Saccharomyces cerevisiae	eukaryote	eukaryote
O13710_Q4PIR3	Schizosaccharomyces pombe	Schizosaccharomyces pombe	eukaryote	eukaryote	P16520_Q6Y2X3	Homo sapiens	Homo sapiens	eukaryote	eukaryote		O13539_P15938	Saccharomyces cerevisiae	Saccharomyces cerevisiae	eukaryote	eukaryote
O13710_Q53EK2	Schizosaccharomyces pombe	Schizosaccharomyces pombe	eukaryote	eukaryote	P17036_P18847	Homo sapiens	Homo sapiens	eukaryote	eukaryote		O13539_P17629	Saccharomyces cerevisiae	Saccharomyces cerevisiae	eukaryote	eukaryote
O13710_Q9USX3	Schizosaccharomyces pombe	Schizosaccharomyces pombe	eukaryote	eukaryote	P17036_P18848	Homo sapiens	Homo sapiens	eukaryote	eukaryote		O13539_P24384	Saccharomyces cerevisiae	Saccharomyces cerevisiae	eukaryote	eukaryote
O13710_Q9Y7U4	Schizosaccharomyces pombe	Schizosaccharomyces pombe	eukaryote	eukaryote	P17036_P25963	Homo sapiens	Homo sapiens	eukaryote	eukaryote		O13539_P29453	Saccharomyces cerevisiae	Saccharomyces cerevisiae	eukaryote	eukaryote
O13712_O13681	Schizosaccharomyces pombe	Schizosaccharomyces pombe	eukaryote	eukaryote	P17036_P31150	Homo sapiens	Homo sapiens	eukaryote	eukaryote		O13539_P32565	Saccharomyces cerevisiae	Saccharomyces cerevisiae	eukaryote	eukaryote
O13712_Q09825	Schizosaccharomyces pombe	Schizosaccharomyces pombe	eukaryote	eukaryote	P17036_P36915	Homo sapiens	Homo sapiens	eukaryote	eukaryote		O13539_P34160	Saccharomyces cerevisiae	Saccharomyces cerevisiae	eukaryote	eukaryote
O13716_P48009	Schizosaccharomyces pombe	Schizosaccharomyces pombe	eukaryote	eukaryote	P17036_P41240	Homo sapiens	Homo sapiens	eukaryote	eukaryote		O13539_P38219	Saccharomyces cerevisiae	Saccharomyces cerevisiae	eukaryote	eukaryote
O13722_P50998	Schizosaccharomyces pombe	Schizosaccharomyces pombe	eukaryote	eukaryote	P17036_P62158	Homo sapiens	Homo sapiens	eukaryote	eukaryote		O13539_P38922	Saccharomyces cerevisiae	Saccharomyces cerevisiae	eukaryote	eukaryote
O13726_O94276	Schizosaccharomyces pombe	Schizosaccharomyces pombe	eukaryote	eukaryote	P17036_P62879	Homo sapiens	Homo sapiens	eukaryote	eukaryote		O13539_P53552	Saccharomyces cerevisiae	Saccharomyces cerevisiae	eukaryote	eukaryote
O13734_O14064	Schizosaccharomyces pombe	Schizosaccharomyces pombe	eukaryote	eukaryote	P17036_Q16828	Homo sapiens	Homo sapiens	eukaryote	eukaryote		O13539_Q01560	Saccharomyces cerevisiae	Saccharomyces cerevisiae	eukaryote	eukaryote
O13734_O59790	Schizosaccharomyces pombe	Schizosaccharomyces pombe	eukaryote	eukaryote	P17036_Q68DY1	Homo sapiens	Homo sapiens	eukaryote	eukaryote		O13539_Q06410	Saccharomyces cerevisiae	Saccharomyces cerevisiae	eukaryote	eukaryote
O13742_O94276	Schizosaccharomyces pombe	Schizosaccharomyces pombe	eukaryote	eukaryote	P17036_Q70SY1	Homo sapiens	Homo sapiens	eukaryote	eukaryote		O13539_Q08920	Saccharomyces cerevisiae	Saccharomyces cerevisiae	eukaryote	eukaryote
O13749_O94436	Schizosaccharomyces pombe	Schizosaccharomyces pombe	eukaryote	eukaryote	P17036_Q8TAU0	Homo sapiens	Homo sapiens	eukaryote	eukaryote		O13539_Q12159	Saccharomyces cerevisiae	Saccharomyces cerevisiae	eukaryote	eukaryote
O13766_Q9P6M8	Schizosaccharomyces pombe	Schizosaccharomyces pombe	eukaryote	eukaryote	P17036_Q8TBX8	Homo sapiens	Homo sapiens	eukaryote	eukaryote		O13547_P0CG63	Saccharomyces cerevisiae	Saccharomyces cerevisiae	eukaryote	eukaryote
O13768_P87303	Schizosaccharomyces pombe	Schizosaccharomyces pombe	eukaryote	eukaryote	P17036_Q92730	Homo sapiens	Homo sapiens	eukaryote	eukaryote		O13547_P32803	Saccharomyces cerevisiae	Saccharomyces cerevisiae	eukaryote	eukaryote
O13788_O94522	Schizosaccharomyces pombe	Schizosaccharomyces pombe	eukaryote	eukaryote	P17036_Q92785	Homo sapiens	Homo sapiens	eukaryote	eukaryote		O13547_P38199	Saccharomyces cerevisiae	Saccharomyces cerevisiae	eukaryote	eukaryote
O13788_Q09699	Schizosaccharomyces pombe	Schizosaccharomyces pombe	eukaryote	eukaryote	P17036_Q93096	Homo sapiens	Homo sapiens	eukaryote	eukaryote		O13556_P38199	Saccharomyces cerevisiae	Saccharomyces cerevisiae	eukaryote	eukaryote
O13790_O13612	Schizosaccharomyces pombe	Schizosaccharomyces pombe	eukaryote	eukaryote	P17036_Q9H2S9	Homo sapiens	Homo sapiens	eukaryote	eukaryote		O13559_P38199	Saccharomyces cerevisiae	Saccharomyces cerevisiae	eukaryote	eukaryote
O13790_O13959	Schizosaccharomyces pombe	Schizosaccharomyces pombe	eukaryote	eukaryote	P17036_Q9H6S3	Homo sapiens	Homo sapiens	eukaryote	eukaryote		O13563_P38886	Saccharomyces cerevisiae	Saccharomyces cerevisiae	eukaryote	eukaryote
O13790_O14399	Schizosaccharomyces pombe	Schizosaccharomyces pombe	eukaryote	eukaryote	P17036_Q9H9D4	Homo sapiens	Homo sapiens	eukaryote	eukaryote		O13585_P11484	Saccharomyces cerevisiae	Saccharomyces cerevisiae	eukaryote	eukaryote
O13790_P87053	Schizosaccharomyces pombe	Schizosaccharomyces pombe	eukaryote	eukaryote	P17036_Q9NQX6	Homo sapiens	Homo sapiens	eukaryote	eukaryote		O13585_P25808	Saccharomyces cerevisiae	Saccharomyces cerevisiae	eukaryote	eukaryote
O13792_P87126	Schizosaccharomyces pombe	Schizosaccharomyces pombe	eukaryote	eukaryote	P17036_Q9UH92	Homo sapiens	Homo sapiens	eukaryote	eukaryote		O13585_P38199	Saccharomyces cerevisiae	Saccharomyces cerevisiae	eukaryote	eukaryote
O13794_O43040	Schizosaccharomyces pombe	Schizosaccharomyces pombe	eukaryote	eukaryote	P17036_Q9UHR5	Homo sapiens	Homo sapiens	eukaryote	eukaryote		O13585_Q08649	Saccharomyces cerevisiae	Saccharomyces cerevisiae	eukaryote	eukaryote
O13794_O74733	Schizosaccharomyces pombe	Schizosaccharomyces pombe	eukaryote	eukaryote	P17036_Q9UHX1	Homo sapiens	Homo sapiens	eukaryote	eukaryote		O13606_P39964	Schizosaccharomyces pombe	Schizosaccharomyces pombe	eukaryote	eukaryote
O13794_O74740	Schizosaccharomyces pombe	Schizosaccharomyces pombe	eukaryote	eukaryote	P17227_Q41038	Pisum sativum	Pisum sativum	eukaryote	eukaryote		O13606_Q9UTR8	Schizosaccharomyces pombe	Schizosaccharomyces pombe	eukaryote	eukaryote
O13794_Q09801	Schizosaccharomyces pombe	Schizosaccharomyces pombe	eukaryote	eukaryote	P17227_Q9SQL2	Pisum sativum	Pisum sativum	eukaryote	eukaryote		O13614_O94276	Schizosaccharomyces pombe	Schizosaccharomyces pombe	eukaryote	eukaryote
O13794_Q9UTD1	Schizosaccharomyces pombe	Schizosaccharomyces pombe	eukaryote	eukaryote	P17230_P22179	Spinacia oleracea	Spinacia oleracea	eukaryote	eukaryote		O13615_O14097	Schizosaccharomyces pombe	Schizosaccharomyces pombe	eukaryote	eukaryote
O13795_Q9Y709	Schizosaccharomyces pombe	Schizosaccharomyces pombe	eukaryote	eukaryote	P17230_Q41385	Spinacia oleracea	Spinacia oleracea	eukaryote	eukaryote		O13615_O43071	Schizosaccharomyces pombe	Schizosaccharomyces pombe	eukaryote	eukaryote
O13802_Q9UT46	Schizosaccharomyces pombe	Schizosaccharomyces pombe	eukaryote	eukaryote	P17679_Q80YQ2	Mus musculus	Mus musculus	eukaryote	eukaryote		O13615_Q09685	Schizosaccharomyces pombe	Schizosaccharomyces pombe	eukaryote	eukaryote
O13807_O94527	Schizosaccharomyces pombe	Schizosaccharomyces pombe	eukaryote	eukaryote	P17679_Q924H2	Mus musculus	Mus musculus	eukaryote	eukaryote		O13615_Q8WZK0	Schizosaccharomyces pombe	Schizosaccharomyces pombe	eukaryote	eukaryote
O13808_O14241	Schizosaccharomyces pombe	Schizosaccharomyces pombe	eukaryote	eukaryote	P17679_Q9CQA5	Mus musculus	Mus musculus	eukaryote	eukaryote		O13615_Q9P7H6	Schizosaccharomyces pombe	Schizosaccharomyces pombe	eukaryote	eukaryote
O13808_P32390	Schizosaccharomyces pombe	Schizosaccharomyces pombe	eukaryote	eukaryote	P17679_Q9CZB6	Mus musculus	Mus musculus	eukaryote	eukaryote		O13615_Q9UTT2	Schizosaccharomyces pombe	Schizosaccharomyces pombe	eukaryote	eukaryote
O13816_O59836	Schizosaccharomyces pombe	Schizosaccharomyces pombe	eukaryote	eukaryote	P17679_Q9D7W5	Mus musculus	Mus musculus	eukaryote	eukaryote		O13615_Q9UUI3	Schizosaccharomyces pombe	Schizosaccharomyces pombe	eukaryote	eukaryote
O13826_P87126	Schizosaccharomyces pombe	Schizosaccharomyces pombe	eukaryote	eukaryote	P17706_P31946	Homo sapiens	Homo sapiens	eukaryote	eukaryote		O13622_O14188	Schizosaccharomyces pombe	Schizosaccharomyces pombe	eukaryote	eukaryote
O13829_O74966	Schizosaccharomyces pombe	Schizosaccharomyces pombe	eukaryote	eukaryote	P17918_Q9ESU6	Mus musculus	Mus musculus	eukaryote	eukaryote		O13648_O13784	Schizosaccharomyces pombe	Schizosaccharomyces pombe	eukaryote	eukaryote
O13829_O74968	Schizosaccharomyces pombe	Schizosaccharomyces pombe	eukaryote	eukaryote	P17948_P24666	Homo sapiens	Homo sapiens	eukaryote	eukaryote		O13648_O74892	Schizosaccharomyces pombe	Schizosaccharomyces pombe	eukaryote	eukaryote
O13829_O74970	Schizosaccharomyces pombe	Schizosaccharomyces pombe	eukaryote	eukaryote	P17980_Q16143	Homo sapiens	Homo sapiens	eukaryote	eukaryote		O13672_O13370	Schizosaccharomyces pombe	Schizosaccharomyces pombe	eukaryote	eukaryote
O13829_Q09848	Schizosaccharomyces pombe	Schizosaccharomyces pombe	eukaryote	eukaryote	P18113_P63059	Rattus norvegicus	Rattus norvegicus	eukaryote	eukaryote		O13672_O94276	Schizosaccharomyces pombe	Schizosaccharomyces pombe	eukaryote	eukaryote
O13829_Q10163	Schizosaccharomyces pombe	Schizosaccharomyces pombe	eukaryote	eukaryote	P18206_Q9HBI1	Homo sapiens	Homo sapiens	eukaryote	eukaryote		O13672_Q9P795	Schizosaccharomyces pombe	Schizosaccharomyces pombe	eukaryote	eukaryote
O13829_Q8WZK0	Schizosaccharomyces pombe	Schizosaccharomyces pombe	eukaryote	eukaryote	P18576_P63140	Rattus norvegicus	Rattus norvegicus	eukaryote	eukaryote		O13681_Q10109	Schizosaccharomyces pombe	Schizosaccharomyces pombe	eukaryote	eukaryote
O13829_Q9P794	Schizosaccharomyces pombe	Schizosaccharomyces pombe	eukaryote	eukaryote	P18576_Q62725	Rattus norvegicus	Rattus norvegicus	eukaryote	eukaryote		O13684_O13684	Schizosaccharomyces pombe	Schizosaccharomyces pombe	eukaryote	eukaryote
O13829_Q9USZ3	Schizosaccharomyces pombe	Schizosaccharomyces pombe	eukaryote	eukaryote	P18847_P18848	Homo sapiens	Homo sapiens	eukaryote	eukaryote		O13684_Q9Y7R3	Schizosaccharomyces pombe	Schizosaccharomyces pombe	eukaryote	eukaryote
O13839_Q10951	Schizosaccharomyces pombe	Schizosaccharomyces pombe	eukaryote	eukaryote	P18847_P25963	Homo sapiens	Homo sapiens	eukaryote	eukaryote		O13688_P53692	Schizosaccharomyces pombe	Schizosaccharomyces pombe	eukaryote	eukaryote
O13851_O43091	Schizosaccharomyces pombe	Schizosaccharomyces pombe	eukaryote	eukaryote	P18847_P31150	Homo sapiens	Homo sapiens	eukaryote	eukaryote		O13688_Q53EK2	Schizosaccharomyces pombe	Schizosaccharomyces pombe	eukaryote	eukaryote
O13853_Q10287	Schizosaccharomyces pombe	Schizosaccharomyces pombe	eukaryote	eukaryote	P18847_P36915	Homo sapiens	Homo sapiens	eukaryote	eukaryote		O13688_Q9Y7U4	Schizosaccharomyces pombe	Schizosaccharomyces pombe	eukaryote	eukaryote
O13894_Q9P6M8	Schizosaccharomyces pombe	Schizosaccharomyces pombe	eukaryote	eukaryote	P18847_P41240	Homo sapiens	Homo sapiens	eukaryote	eukaryote		O13701_O74319	Schizosaccharomyces pombe	Schizosaccharomyces pombe	eukaryote	eukaryote
O13900_P87126	Schizosaccharomyces pombe	Schizosaccharomyces pombe	eukaryote	eukaryote	P18847_P62158	Homo sapiens	Homo sapiens	eukaryote	eukaryote		O13710_P53692	Schizosaccharomyces pombe	Schizosaccharomyces pombe	eukaryote	eukaryote
O13900_Q9P7H6	Schizosaccharomyces pombe	Schizosaccharomyces pombe	eukaryote	eukaryote	P18847_P62879	Homo sapiens	Homo sapiens	eukaryote	eukaryote		O13710_Q6BDR8	Schizosaccharomyces pombe	Schizosaccharomyces pombe	eukaryote	eukaryote
O13902_O94276	Schizosaccharomyces pombe	Schizosaccharomyces pombe	eukaryote	eukaryote	P18847_Q16828	Homo sapiens	Homo sapiens	eukaryote	eukaryote		O13716_O36023	Schizosaccharomyces pombe	Schizosaccharomyces pombe	eukaryote	eukaryote
O13907_P87126	Schizosaccharomyces pombe	Schizosaccharomyces pombe	eukaryote	eukaryote	P18847_Q68DY1	Homo sapiens	Homo sapiens	eukaryote	eukaryote		O13716_Q9P7Y8	Schizosaccharomyces pombe	Schizosaccharomyces pombe	eukaryote	eukaryote
O13914_O14302	Schizosaccharomyces pombe	Schizosaccharomyces pombe	eukaryote	eukaryote	P18847_Q70SY1	Homo sapiens	Homo sapiens	eukaryote	eukaryote		O13722_Q9HFE8	Schizosaccharomyces pombe	Schizosaccharomyces pombe	eukaryote	eukaryote
O13928_O13782	Schizosaccharomyces pombe	Schizosaccharomyces pombe	eukaryote	eukaryote	P18847_Q8TAU0	Homo sapiens	Homo sapiens	eukaryote	eukaryote		O13735_O94532	Schizosaccharomyces pombe	Schizosaccharomyces pombe	eukaryote	eukaryote
O13936_Q9P6Q6	Schizosaccharomyces pombe	Schizosaccharomyces pombe	eukaryote	eukaryote	P18847_Q8TBX8	Homo sapiens	Homo sapiens	eukaryote	eukaryote		O13735_P87061	Schizosaccharomyces pombe	Schizosaccharomyces pombe	eukaryote	eukaryote
O13945_Q9UTN3	Schizosaccharomyces pombe	Schizosaccharomyces pombe	eukaryote	eukaryote	P18847_Q92730	Homo sapiens	Homo sapiens	eukaryote	eukaryote		O13741_Q09330	Schizosaccharomyces pombe	Schizosaccharomyces pombe	eukaryote	eukaryote
O13953_O13919	Schizosaccharomyces pombe	Schizosaccharomyces pombe	eukaryote	eukaryote	P18847_Q92785	Homo sapiens	Homo sapiens	eukaryote	eukaryote		O13741_Q9UTN3	Schizosaccharomyces pombe	Schizosaccharomyces pombe	eukaryote	eukaryote
O13959_Q10225	Schizosaccharomyces pombe	Schizosaccharomyces pombe	eukaryote	eukaryote	P18847_Q93096	Homo sapiens	Homo sapiens	eukaryote	eukaryote		O13746_Q9Y709	Schizosaccharomyces pombe	Schizosaccharomyces pombe	eukaryote	eukaryote
O13959_Q10426	Schizosaccharomyces pombe	Schizosaccharomyces pombe	eukaryote	eukaryote	P18847_Q9H2S9	Homo sapiens	Homo sapiens	eukaryote	eukaryote		O13776_Q09879	Schizosaccharomyces pombe	Schizosaccharomyces pombe	eukaryote	eukaryote
O13972_O94276	Schizosaccharomyces pombe	Schizosaccharomyces pombe	eukaryote	eukaryote	P18847_Q9H6S3	Homo sapiens	Homo sapiens	eukaryote	eukaryote		O13784_O94276	Schizosaccharomyces pombe	Schizosaccharomyces pombe	eukaryote	eukaryote
O13974_Q9P3A7	Schizosaccharomyces pombe	Schizosaccharomyces pombe	eukaryote	eukaryote	P18847_Q9H9D4	Homo sapiens	Homo sapiens	eukaryote	eukaryote		O13788_O74792	Schizosaccharomyces pombe	Schizosaccharomyces pombe	eukaryote	eukaryote
O13985_P40381	Schizosaccharomyces pombe	Schizosaccharomyces pombe	eukaryote	eukaryote	P18847_Q9NQX6	Homo sapiens	Homo sapiens	eukaryote	eukaryote		O13788_Q9P7S6	Schizosaccharomyces pombe	Schizosaccharomyces pombe	eukaryote	eukaryote
O13988_O14246	Schizosaccharomyces pombe	Schizosaccharomyces pombe	eukaryote	eukaryote	P18847_Q9UH92	Homo sapiens	Homo sapiens	eukaryote	eukaryote		O13790_O14170	Schizosaccharomyces pombe	Schizosaccharomyces pombe	eukaryote	eukaryote
O13993_Q9US51	Schizosaccharomyces pombe	Schizosaccharomyces pombe	eukaryote	eukaryote	P18847_Q9UHR5	Homo sapiens	Homo sapiens	eukaryote	eukaryote		O13790_O42980	Schizosaccharomyces pombe	Schizosaccharomyces pombe	eukaryote	eukaryote
O14003_O43086	Schizosaccharomyces pombe	Schizosaccharomyces pombe	eukaryote	eukaryote	P18847_Q9UHX1	Homo sapiens	Homo sapiens	eukaryote	eukaryote		O13790_O74381	Schizosaccharomyces pombe	Schizosaccharomyces pombe	eukaryote	eukaryote
O14003_P50531	Schizosaccharomyces pombe	Schizosaccharomyces pombe	eukaryote	eukaryote	P18848_P31150	Homo sapiens	Homo sapiens	eukaryote	eukaryote		O13790_O74531	Schizosaccharomyces pombe	Schizosaccharomyces pombe	eukaryote	eukaryote
O14007_O94276	Schizosaccharomyces pombe	Schizosaccharomyces pombe	eukaryote	eukaryote	P18848_P36915	Homo sapiens	Homo sapiens	eukaryote	eukaryote		O13790_O74991	Schizosaccharomyces pombe	Schizosaccharomyces pombe	eukaryote	eukaryote
O14010_O60104	Schizosaccharomyces pombe	Schizosaccharomyces pombe	eukaryote	eukaryote	P18848_P41240	Homo sapiens	Homo sapiens	eukaryote	eukaryote		O13790_P87060	Schizosaccharomyces pombe	Schizosaccharomyces pombe	eukaryote	eukaryote
O14011_O13845	Schizosaccharomyces pombe	Schizosaccharomyces pombe	eukaryote	eukaryote	P18848_P62158	Homo sapiens	Homo sapiens	eukaryote	eukaryote		O13790_Q9P7W4	Schizosaccharomyces pombe	Schizosaccharomyces pombe	eukaryote	eukaryote
O14011_O14097	Schizosaccharomyces pombe	Schizosaccharomyces pombe	eukaryote	eukaryote	P18848_P62879	Homo sapiens	Homo sapiens	eukaryote	eukaryote		O13790_Q9Y709	Schizosaccharomyces pombe	Schizosaccharomyces pombe	eukaryote	eukaryote
O14011_O14102	Schizosaccharomyces pombe	Schizosaccharomyces pombe	eukaryote	eukaryote	P18848_Q02535	Homo sapiens	Homo sapiens	eukaryote	eukaryote		O13791_O94276	Schizosaccharomyces pombe	Schizosaccharomyces pombe	eukaryote	eukaryote
O14011_O14161	Schizosaccharomyces pombe	Schizosaccharomyces pombe	eukaryote	eukaryote	P18848_Q14192	Homo sapiens	Homo sapiens	eukaryote	eukaryote		O13794_O13794	Schizosaccharomyces pombe	Schizosaccharomyces pombe	eukaryote	eukaryote
O14011_O42643	Schizosaccharomyces pombe	Schizosaccharomyces pombe	eukaryote	eukaryote	P18848_Q16828	Homo sapiens	Homo sapiens	eukaryote	eukaryote		O13794_O42868	Schizosaccharomyces pombe	Schizosaccharomyces pombe	eukaryote	eukaryote
O14011_O42661	Schizosaccharomyces pombe	Schizosaccharomyces pombe	eukaryote	eukaryote	P18848_Q68DY1	Homo sapiens	Homo sapiens	eukaryote	eukaryote		O13794_P13681	Schizosaccharomyces pombe	Schizosaccharomyces pombe	eukaryote	eukaryote
O14011_O42945	Schizosaccharomyces pombe	Schizosaccharomyces pombe	eukaryote	eukaryote	P18848_Q70SY1	Homo sapiens	Homo sapiens	eukaryote	eukaryote		O13794_Q10222	Schizosaccharomyces pombe	Schizosaccharomyces pombe	eukaryote	eukaryote
O14011_O74370	Schizosaccharomyces pombe	Schizosaccharomyces pombe	eukaryote	eukaryote	P18848_Q8TAU0	Homo sapiens	Homo sapiens	eukaryote	eukaryote		O13794_Q9UT39	Schizosaccharomyces pombe	Schizosaccharomyces pombe	eukaryote	eukaryote
O14011_O74517	Schizosaccharomyces pombe	Schizosaccharomyces pombe	eukaryote	eukaryote	P18848_Q8TBX8	Homo sapiens	Homo sapiens	eukaryote	eukaryote		O13794_Q9UTN4	Schizosaccharomyces pombe	Schizosaccharomyces pombe	eukaryote	eukaryote
O14011_O74966	Schizosaccharomyces pombe	Schizosaccharomyces pombe	eukaryote	eukaryote	P18848_Q92730	Homo sapiens	Homo sapiens	eukaryote	eukaryote		O13797_O94276	Schizosaccharomyces pombe	Schizosaccharomyces pombe	eukaryote	eukaryote
O14011_O74970	Schizosaccharomyces pombe	Schizosaccharomyces pombe	eukaryote	eukaryote	P18848_Q92785	Homo sapiens	Homo sapiens	eukaryote	eukaryote		O13800_O13600	Schizosaccharomyces pombe	Schizosaccharomyces pombe	eukaryote	eukaryote
O14011_O94316	Schizosaccharomyces pombe	Schizosaccharomyces pombe	eukaryote	eukaryote	P18848_Q93096	Homo sapiens	Homo sapiens	eukaryote	eukaryote		O13800_O74331	Schizosaccharomyces pombe	Schizosaccharomyces pombe	eukaryote	eukaryote
O14011_O94359	Schizosaccharomyces pombe	Schizosaccharomyces pombe	eukaryote	eukaryote	P18848_Q9H2S9	Homo sapiens	Homo sapiens	eukaryote	eukaryote		O13802_O94276	Schizosaccharomyces pombe	Schizosaccharomyces pombe	eukaryote	eukaryote
O14011_O94417	Schizosaccharomyces pombe	Schizosaccharomyces pombe	eukaryote	eukaryote	P18848_Q9H6S3	Homo sapiens	Homo sapiens	eukaryote	eukaryote		O13802_Q09330	Schizosaccharomyces pombe	Schizosaccharomyces pombe	eukaryote	eukaryote
O14011_O94643	Schizosaccharomyces pombe	Schizosaccharomyces pombe	eukaryote	eukaryote	P18848_Q9H9D4	Homo sapiens	Homo sapiens	eukaryote	eukaryote		O13807_Q09826	Schizosaccharomyces pombe	Schizosaccharomyces pombe	eukaryote	eukaryote
O14011_P78794	Schizosaccharomyces pombe	Schizosaccharomyces pombe	eukaryote	eukaryote	P18848_Q9NQX6	Homo sapiens	Homo sapiens	eukaryote	eukaryote		O13807_Q9USR0	Schizosaccharomyces pombe	Schizosaccharomyces pombe	eukaryote	eukaryote
O14011_P87126	Schizosaccharomyces pombe	Schizosaccharomyces pombe	eukaryote	eukaryote	P18848_Q9UH92	Homo sapiens	Homo sapiens	eukaryote	eukaryote		O13808_Q9UUJ1	Schizosaccharomyces pombe	Schizosaccharomyces pombe	eukaryote	eukaryote
O14011_P87227	Schizosaccharomyces pombe	Schizosaccharomyces pombe	eukaryote	eukaryote	P18848_Q9UHR5	Homo sapiens	Homo sapiens	eukaryote	eukaryote		O13816_P40381	Schizosaccharomyces pombe	Schizosaccharomyces pombe	eukaryote	eukaryote
O14011_Q06975	Schizosaccharomyces pombe	Schizosaccharomyces pombe	eukaryote	eukaryote	P18848_Q9UHX1	Homo sapiens	Homo sapiens	eukaryote	eukaryote		O13826_P34208	Schizosaccharomyces pombe	Schizosaccharomyces pombe	eukaryote	eukaryote
O14011_Q09685	Schizosaccharomyces pombe	Schizosaccharomyces pombe	eukaryote	eukaryote	P18901_Q9QUL6	Rattus norvegicus	Rattus norvegicus	eukaryote	eukaryote		O13828_P34208	Schizosaccharomyces pombe	Schizosaccharomyces pombe	eukaryote	eukaryote
O14011_Q09909	Schizosaccharomyces pombe	Schizosaccharomyces pombe	eukaryote	eukaryote	P19490_Q62936	Rattus norvegicus	Rattus norvegicus	eukaryote	eukaryote		O13829_O13829	Schizosaccharomyces pombe	Schizosaccharomyces pombe	eukaryote	eukaryote
O14011_Q10178	Schizosaccharomyces pombe	Schizosaccharomyces pombe	eukaryote	eukaryote	P19491_Q8K430	Rattus norvegicus	Rattus norvegicus	eukaryote	eukaryote		O13829_O14036	Schizosaccharomyces pombe	Schizosaccharomyces pombe	eukaryote	eukaryote
O14011_Q7LL14	Schizosaccharomyces pombe	Schizosaccharomyces pombe	eukaryote	eukaryote	P19632_Q3T115	Bos taurus	Bos taurus	eukaryote	eukaryote		O13829_O14176	Schizosaccharomyces pombe	Schizosaccharomyces pombe	eukaryote	eukaryote
O14011_Q9HE06	Schizosaccharomyces pombe	Schizosaccharomyces pombe	eukaryote	eukaryote	P19632_Q58DJ8	Bos taurus	Bos taurus	eukaryote	eukaryote		O13829_O42661	Schizosaccharomyces pombe	Schizosaccharomyces pombe	eukaryote	eukaryote
O14011_Q9P774	Schizosaccharomyces pombe	Schizosaccharomyces pombe	eukaryote	eukaryote	P19793_Q92786	Homo sapiens	Homo sapiens	eukaryote	eukaryote		O13829_O94621	Schizosaccharomyces pombe	Schizosaccharomyces pombe	eukaryote	eukaryote
O14011_Q9P7C5	Schizosaccharomyces pombe	Schizosaccharomyces pombe	eukaryote	eukaryote	P20338_P21731	Homo sapiens	Homo sapiens	eukaryote	eukaryote		O13829_Q9USM4	Schizosaccharomyces pombe	Schizosaccharomyces pombe	eukaryote	eukaryote
O14011_Q9P7H6	Schizosaccharomyces pombe	Schizosaccharomyces pombe	eukaryote	eukaryote	P20338_Q6WKZ4	Homo sapiens	Homo sapiens	eukaryote	eukaryote		O13829_Q9UUC6	Schizosaccharomyces pombe	Schizosaccharomyces pombe	eukaryote	eukaryote
O14011_Q9P7L8	Schizosaccharomyces pombe	Schizosaccharomyces pombe	eukaryote	eukaryote	P20917_Q8K0S5	Mus musculus	Mus musculus	eukaryote	eukaryote		O13835_O94276	Schizosaccharomyces pombe	Schizosaccharomyces pombe	eukaryote	eukaryote
O14011_Q9P7X3	Schizosaccharomyces pombe	Schizosaccharomyces pombe	eukaryote	eukaryote	P21246_P26641	Homo sapiens	Homo sapiens	eukaryote	eukaryote		O13838_Q09825	Schizosaccharomyces pombe	Schizosaccharomyces pombe	eukaryote	eukaryote
O14011_Q9USV3	Schizosaccharomyces pombe	Schizosaccharomyces pombe	eukaryote	eukaryote	P21246_P55854	Homo sapiens	Homo sapiens	eukaryote	eukaryote		O13842_O13842	Schizosaccharomyces pombe	Schizosaccharomyces pombe	eukaryote	eukaryote
O14011_Q9UT24	Schizosaccharomyces pombe	Schizosaccharomyces pombe	eukaryote	eukaryote	P21246_Q16891	Homo sapiens	Homo sapiens	eukaryote	eukaryote		O13849_O94276	Schizosaccharomyces pombe	Schizosaccharomyces pombe	eukaryote	eukaryote
O14011_Q9UU80	Schizosaccharomyces pombe	Schizosaccharomyces pombe	eukaryote	eukaryote	P21246_Q5T3J3	Homo sapiens	Homo sapiens	eukaryote	eukaryote		O13853_Q9Y7U6	Schizosaccharomyces pombe	Schizosaccharomyces pombe	eukaryote	eukaryote
O14011_Q9UUI3	Schizosaccharomyces pombe	Schizosaccharomyces pombe	eukaryote	eukaryote	P21246_Q7L311	Homo sapiens	Homo sapiens	eukaryote	eukaryote		O13862_O74518	Schizosaccharomyces pombe	Schizosaccharomyces pombe	eukaryote	eukaryote
O14011_Q9Y738	Schizosaccharomyces pombe	Schizosaccharomyces pombe	eukaryote	eukaryote	P21246_Q9H213	Homo sapiens	Homo sapiens	eukaryote	eukaryote		O13877_O60104	Schizosaccharomyces pombe	Schizosaccharomyces pombe	eukaryote	eukaryote
O14014_Q9P3W4	Schizosaccharomyces pombe	Schizosaccharomyces pombe	eukaryote	eukaryote	P21246_Q9P2H0	Homo sapiens	Homo sapiens	eukaryote	eukaryote		O13877_P36595	Schizosaccharomyces pombe	Schizosaccharomyces pombe	eukaryote	eukaryote
O14018_P87126	Schizosaccharomyces pombe	Schizosaccharomyces pombe	eukaryote	eukaryote	P21246_Q9UKY1	Homo sapiens	Homo sapiens	eukaryote	eukaryote		O13877_Q02061	Schizosaccharomyces pombe	Schizosaccharomyces pombe	eukaryote	eukaryote
O14021_O13919	Schizosaccharomyces pombe	Schizosaccharomyces pombe	eukaryote	eukaryote	P21707_P47709	Rattus norvegicus	Rattus norvegicus	eukaryote	eukaryote		O13895_Q09760	Schizosaccharomyces pombe	Schizosaccharomyces pombe	eukaryote	eukaryote
O14022_O94276	Schizosaccharomyces pombe	Schizosaccharomyces pombe	eukaryote	eukaryote	P21917_Q53G59	Homo sapiens	Homo sapiens	eukaryote	eukaryote		O13895_Q10990	Schizosaccharomyces pombe	Schizosaccharomyces pombe	eukaryote	eukaryote
O14026_Q02061	Schizosaccharomyces pombe	Schizosaccharomyces pombe	eukaryote	eukaryote	P22561_P50462	Mus musculus	Mus musculus	eukaryote	eukaryote		O13895_Q9HFR0	Schizosaccharomyces pombe	Schizosaccharomyces pombe	eukaryote	eukaryote
O14036_O94276	Schizosaccharomyces pombe	Schizosaccharomyces pombe	eukaryote	eukaryote	P22561_Q62523	Mus musculus	Mus musculus	eukaryote	eukaryote		O13900_O14097	Schizosaccharomyces pombe	Schizosaccharomyces pombe	eukaryote	eukaryote
O14048_Q9P3A7	Schizosaccharomyces pombe	Schizosaccharomyces pombe	eukaryote	eukaryote	P23230_P50369	Chlamydomonas reinhardtii	Chlamydomonas reinhardtii	eukaryote	eukaryote		O13900_Q12381	Schizosaccharomyces pombe	Schizosaccharomyces pombe	eukaryote	eukaryote
O14049_O94276	Schizosaccharomyces pombe	Schizosaccharomyces pombe	eukaryote	eukaryote	P23230_Q42496	Chlamydomonas reinhardtii	Chlamydomonas reinhardtii	eukaryote	eukaryote		O13914_O14188	Schizosaccharomyces pombe	Schizosaccharomyces pombe	eukaryote	eukaryote
O14064_O59790	Schizosaccharomyces pombe	Schizosaccharomyces pombe	eukaryote	eukaryote	P23297_P31949	Homo sapiens	Homo sapiens	eukaryote	eukaryote		O13916_O42839	Schizosaccharomyces pombe	Schizosaccharomyces pombe	eukaryote	eukaryote
O14069_Q9P795	Schizosaccharomyces pombe	Schizosaccharomyces pombe	eukaryote	eukaryote	P23634_P27348	Homo sapiens	Homo sapiens	eukaryote	eukaryote		O13916_O59767	Schizosaccharomyces pombe	Schizosaccharomyces pombe	eukaryote	eukaryote
O14069_Q9UTN3	Schizosaccharomyces pombe	Schizosaccharomyces pombe	eukaryote	eukaryote	P23634_P63104	Homo sapiens	Homo sapiens	eukaryote	eukaryote		O13916_O74358	Schizosaccharomyces pombe	Schizosaccharomyces pombe	eukaryote	eukaryote
O14075_Q9P6M8	Schizosaccharomyces pombe	Schizosaccharomyces pombe	eukaryote	eukaryote	P23769_Q04724	Homo sapiens	Homo sapiens	eukaryote	eukaryote		O13916_P04551	Schizosaccharomyces pombe	Schizosaccharomyces pombe	eukaryote	eukaryote
O14097_O14097	Schizosaccharomyces pombe	Schizosaccharomyces pombe	eukaryote	eukaryote	P24385_P49736	Homo sapiens	Homo sapiens	eukaryote	eukaryote		O13928_O94532	Schizosaccharomyces pombe	Schizosaccharomyces pombe	eukaryote	eukaryote
O14097_O14187	Schizosaccharomyces pombe	Schizosaccharomyces pombe	eukaryote	eukaryote	P24385_Q9UBD5	Homo sapiens	Homo sapiens	eukaryote	eukaryote		O13928_Q09790	Schizosaccharomyces pombe	Schizosaccharomyces pombe	eukaryote	eukaryote
O14097_Q12381	Schizosaccharomyces pombe	Schizosaccharomyces pombe	eukaryote	eukaryote	P24666_P35590	Homo sapiens	Homo sapiens	eukaryote	eukaryote		O13936_P40997	Schizosaccharomyces pombe	Schizosaccharomyces pombe	eukaryote	eukaryote
O14104_O94276	Schizosaccharomyces pombe	Schizosaccharomyces pombe	eukaryote	eukaryote	P24941_P28749	Homo sapiens	Homo sapiens	eukaryote	eukaryote		O13936_Q9P7K8	Schizosaccharomyces pombe	Schizosaccharomyces pombe	eukaryote	eukaryote
O14113_O43071	Schizosaccharomyces pombe	Schizosaccharomyces pombe	eukaryote	eukaryote	P24941_P49736	Homo sapiens	Homo sapiens	eukaryote	eukaryote		O13952_P87227	Schizosaccharomyces pombe	Schizosaccharomyces pombe	eukaryote	eukaryote
O14113_P87126	Schizosaccharomyces pombe	Schizosaccharomyces pombe	eukaryote	eukaryote	P24941_Q01094	Homo sapiens	Homo sapiens	eukaryote	eukaryote		O13953_O14021	Schizosaccharomyces pombe	Schizosaccharomyces pombe	eukaryote	eukaryote
O14122_O42980	Schizosaccharomyces pombe	Schizosaccharomyces pombe	eukaryote	eukaryote	P24941_Q9UBD5	Homo sapiens	Homo sapiens	eukaryote	eukaryote		O13958_O60104	Schizosaccharomyces pombe	Schizosaccharomyces pombe	eukaryote	eukaryote
O14122_O94276	Schizosaccharomyces pombe	Schizosaccharomyces pombe	eukaryote	eukaryote	P25100_P41220	Homo sapiens	Homo sapiens	eukaryote	eukaryote		O13959_O14170	Schizosaccharomyces pombe	Schizosaccharomyces pombe	eukaryote	eukaryote
O14122_Q10426	Schizosaccharomyces pombe	Schizosaccharomyces pombe	eukaryote	eukaryote	P25963_P31150	Homo sapiens	Homo sapiens	eukaryote	eukaryote		O13959_O74560	Schizosaccharomyces pombe	Schizosaccharomyces pombe	eukaryote	eukaryote
O14126_O74309	Schizosaccharomyces pombe	Schizosaccharomyces pombe	eukaryote	eukaryote	P25963_P36915	Homo sapiens	Homo sapiens	eukaryote	eukaryote		O13959_P87060	Schizosaccharomyces pombe	Schizosaccharomyces pombe	eukaryote	eukaryote
O14126_P41878	Schizosaccharomyces pombe	Schizosaccharomyces pombe	eukaryote	eukaryote	P25963_P41240	Homo sapiens	Homo sapiens	eukaryote	eukaryote		O13959_Q09760	Schizosaccharomyces pombe	Schizosaccharomyces pombe	eukaryote	eukaryote
O14126_Q92353	Schizosaccharomyces pombe	Schizosaccharomyces pombe	eukaryote	eukaryote	P25963_P62879	Homo sapiens	Homo sapiens	eukaryote	eukaryote		O13959_Q9Y709	Schizosaccharomyces pombe	Schizosaccharomyces pombe	eukaryote	eukaryote
O14140_O13792	Schizosaccharomyces pombe	Schizosaccharomyces pombe	eukaryote	eukaryote	P25963_Q02535	Homo sapiens	Homo sapiens	eukaryote	eukaryote		O13960_Q9Y709	Schizosaccharomyces pombe	Schizosaccharomyces pombe	eukaryote	eukaryote
O14140_O42897	Schizosaccharomyces pombe	Schizosaccharomyces pombe	eukaryote	eukaryote	P25963_Q14192	Homo sapiens	Homo sapiens	eukaryote	eukaryote		O13972_O13807	Schizosaccharomyces pombe	Schizosaccharomyces pombe	eukaryote	eukaryote
O14140_Q10311	Schizosaccharomyces pombe	Schizosaccharomyces pombe	eukaryote	eukaryote	P25963_Q16828	Homo sapiens	Homo sapiens	eukaryote	eukaryote		O13983_O59753	Schizosaccharomyces pombe	Schizosaccharomyces pombe	eukaryote	eukaryote
O14148_Q9UTE8	Schizosaccharomyces pombe	Schizosaccharomyces pombe	eukaryote	eukaryote	P25963_Q68DY1	Homo sapiens	Homo sapiens	eukaryote	eukaryote		O13985_Q9Y825	Schizosaccharomyces pombe	Schizosaccharomyces pombe	eukaryote	eukaryote
O14150_O94276	Schizosaccharomyces pombe	Schizosaccharomyces pombe	eukaryote	eukaryote	P25963_Q70SY1	Homo sapiens	Homo sapiens	eukaryote	eukaryote		O13987_P50528	Schizosaccharomyces pombe	Schizosaccharomyces pombe	eukaryote	eukaryote
O14150_Q9UTN3	Schizosaccharomyces pombe	Schizosaccharomyces pombe	eukaryote	eukaryote	P25963_Q8TAU0	Homo sapiens	Homo sapiens	eukaryote	eukaryote		O13988_O13988	Schizosaccharomyces pombe	Schizosaccharomyces pombe	eukaryote	eukaryote
O14154_Q9P6M8	Schizosaccharomyces pombe	Schizosaccharomyces pombe	eukaryote	eukaryote	P25963_Q8TBX8	Homo sapiens	Homo sapiens	eukaryote	eukaryote		O13988_Q10432	Schizosaccharomyces pombe	Schizosaccharomyces pombe	eukaryote	eukaryote
O14157_O14188	Schizosaccharomyces pombe	Schizosaccharomyces pombe	eukaryote	eukaryote	P25963_Q92730	Homo sapiens	Homo sapiens	eukaryote	eukaryote		O14002_O94276	Schizosaccharomyces pombe	Schizosaccharomyces pombe	eukaryote	eukaryote
O14157_O74805	Schizosaccharomyces pombe	Schizosaccharomyces pombe	eukaryote	eukaryote	P25963_Q92785	Homo sapiens	Homo sapiens	eukaryote	eukaryote		O14002_O94321	Schizosaccharomyces pombe	Schizosaccharomyces pombe	eukaryote	eukaryote
O14157_O94477	Schizosaccharomyces pombe	Schizosaccharomyces pombe	eukaryote	eukaryote	P25963_Q93096	Homo sapiens	Homo sapiens	eukaryote	eukaryote		O14008_Q9USI6	Schizosaccharomyces pombe	Schizosaccharomyces pombe	eukaryote	eukaryote
O14157_Q9UUG5	Schizosaccharomyces pombe	Schizosaccharomyces pombe	eukaryote	eukaryote	P25963_Q9H6S3	Homo sapiens	Homo sapiens	eukaryote	eukaryote		O14008_Q9Y7Z8	Schizosaccharomyces pombe	Schizosaccharomyces pombe	eukaryote	eukaryote
O14170_O14170	Schizosaccharomyces pombe	Schizosaccharomyces pombe	eukaryote	eukaryote	P25963_Q9H9D4	Homo sapiens	Homo sapiens	eukaryote	eukaryote		O14011_O13900	Schizosaccharomyces pombe	Schizosaccharomyces pombe	eukaryote	eukaryote
O14170_Q9Y709	Schizosaccharomyces pombe	Schizosaccharomyces pombe	eukaryote	eukaryote	P25963_Q9NQX6	Homo sapiens	Homo sapiens	eukaryote	eukaryote		O14011_O14011	Schizosaccharomyces pombe	Schizosaccharomyces pombe	eukaryote	eukaryote
O14174_Q9HFE8	Schizosaccharomyces pombe	Schizosaccharomyces pombe	eukaryote	eukaryote	P25963_Q9UH92	Homo sapiens	Homo sapiens	eukaryote	eukaryote		O14011_O14187	Schizosaccharomyces pombe	Schizosaccharomyces pombe	eukaryote	eukaryote
O14175_Q9UTK7	Schizosaccharomyces pombe	Schizosaccharomyces pombe	eukaryote	eukaryote	P25963_Q9UHR5	Homo sapiens	Homo sapiens	eukaryote	eukaryote		O14011_O14256	Schizosaccharomyces pombe	Schizosaccharomyces pombe	eukaryote	eukaryote
O14187_Q12381	Schizosaccharomyces pombe	Schizosaccharomyces pombe	eukaryote	eukaryote	P25963_Q9UHX1	Homo sapiens	Homo sapiens	eukaryote	eukaryote		O14011_O43071	Schizosaccharomyces pombe	Schizosaccharomyces pombe	eukaryote	eukaryote
O14188_O94477	Schizosaccharomyces pombe	Schizosaccharomyces pombe	eukaryote	eukaryote	P26038_Q92558	Homo sapiens	Homo sapiens	eukaryote	eukaryote		O14011_O59706	Schizosaccharomyces pombe	Schizosaccharomyces pombe	eukaryote	eukaryote
O14188_O94709	Schizosaccharomyces pombe	Schizosaccharomyces pombe	eukaryote	eukaryote	P26450_P97465	Mus musculus	Mus musculus	eukaryote	eukaryote		O14011_O59733	Schizosaccharomyces pombe	Schizosaccharomyces pombe	eukaryote	eukaryote
O14188_Q10179	Schizosaccharomyces pombe	Schizosaccharomyces pombe	eukaryote	eukaryote	P26641_P51693	Homo sapiens	Homo sapiens	eukaryote	eukaryote		O14011_O59800	Schizosaccharomyces pombe	Schizosaccharomyces pombe	eukaryote	eukaryote
O14193_Q9P6M8	Schizosaccharomyces pombe	Schizosaccharomyces pombe	eukaryote	eukaryote	P26641_P55854	Homo sapiens	Homo sapiens	eukaryote	eukaryote		O14011_O74555	Schizosaccharomyces pombe	Schizosaccharomyces pombe	eukaryote	eukaryote
O14198_Q9HE02	Schizosaccharomyces pombe	Schizosaccharomyces pombe	eukaryote	eukaryote	P26641_Q12873	Homo sapiens	Homo sapiens	eukaryote	eukaryote		O14011_O74772	Schizosaccharomyces pombe	Schizosaccharomyces pombe	eukaryote	eukaryote
O14216_P04551	Schizosaccharomyces pombe	Schizosaccharomyces pombe	eukaryote	eukaryote	P26641_Q16891	Homo sapiens	Homo sapiens	eukaryote	eukaryote		O14011_O94276	Schizosaccharomyces pombe	Schizosaccharomyces pombe	eukaryote	eukaryote
O14217_O94701	Schizosaccharomyces pombe	Schizosaccharomyces pombe	eukaryote	eukaryote	P26641_Q5T3J3	Homo sapiens	Homo sapiens	eukaryote	eukaryote		O14011_O94508	Schizosaccharomyces pombe	Schizosaccharomyces pombe	eukaryote	eukaryote
O14223_O94276	Schizosaccharomyces pombe	Schizosaccharomyces pombe	eukaryote	eukaryote	P26641_Q7L311	Homo sapiens	Homo sapiens	eukaryote	eukaryote		O14011_O94620	Schizosaccharomyces pombe	Schizosaccharomyces pombe	eukaryote	eukaryote
O14230_O59703	Schizosaccharomyces pombe	Schizosaccharomyces pombe	eukaryote	eukaryote	P26641_Q8N2W9	Homo sapiens	Homo sapiens	eukaryote	eukaryote		O14011_P36616	Schizosaccharomyces pombe	Schizosaccharomyces pombe	eukaryote	eukaryote
O14230_P87126	Schizosaccharomyces pombe	Schizosaccharomyces pombe	eukaryote	eukaryote	P26641_Q9H213	Homo sapiens	Homo sapiens	eukaryote	eukaryote		O14011_P39964	Schizosaccharomyces pombe	Schizosaccharomyces pombe	eukaryote	eukaryote
O14243_Q9P6M8	Schizosaccharomyces pombe	Schizosaccharomyces pombe	eukaryote	eukaryote	P26641_Q9P2H0	Homo sapiens	Homo sapiens	eukaryote	eukaryote		O14011_P87051	Schizosaccharomyces pombe	Schizosaccharomyces pombe	eukaryote	eukaryote
O14248_P87061	Schizosaccharomyces pombe	Schizosaccharomyces pombe	eukaryote	eukaryote	P26641_Q9UKY1	Homo sapiens	Homo sapiens	eukaryote	eukaryote		O14011_P87312	Schizosaccharomyces pombe	Schizosaccharomyces pombe	eukaryote	eukaryote
O14250_P41878	Schizosaccharomyces pombe	Schizosaccharomyces pombe	eukaryote	eukaryote	P27348_P31749	Homo sapiens	Homo sapiens	eukaryote	eukaryote		O14011_Q09882	Schizosaccharomyces pombe	Schizosaccharomyces pombe	eukaryote	eukaryote
O14250_Q92353	Schizosaccharomyces pombe	Schizosaccharomyces pombe	eukaryote	eukaryote	P27348_Q01814	Homo sapiens	Homo sapiens	eukaryote	eukaryote		O14011_Q10163	Schizosaccharomyces pombe	Schizosaccharomyces pombe	eukaryote	eukaryote
O14253_Q53EK2	Schizosaccharomyces pombe	Schizosaccharomyces pombe	eukaryote	eukaryote	P27361_Q49A26	Homo sapiens	Homo sapiens	eukaryote	eukaryote		O14011_Q10414	Schizosaccharomyces pombe	Schizosaccharomyces pombe	eukaryote	eukaryote
O14256_O43071	Schizosaccharomyces pombe	Schizosaccharomyces pombe	eukaryote	eukaryote	P27361_Q9BV47	Homo sapiens	Homo sapiens	eukaryote	eukaryote		O14011_Q10752	Schizosaccharomyces pombe	Schizosaccharomyces pombe	eukaryote	eukaryote
O14256_P87126	Schizosaccharomyces pombe	Schizosaccharomyces pombe	eukaryote	eukaryote	P27361_Q9H2B2	Homo sapiens	Homo sapiens	eukaryote	eukaryote		O14011_Q9C1X0	Schizosaccharomyces pombe	Schizosaccharomyces pombe	eukaryote	eukaryote
O14285_Q9HDZ6	Schizosaccharomyces pombe	Schizosaccharomyces pombe	eukaryote	eukaryote	P27601_Q76MZ3	Mus musculus	Mus musculus	eukaryote	eukaryote		O14011_Q9HE07	Schizosaccharomyces pombe	Schizosaccharomyces pombe	eukaryote	eukaryote
O14302_O14236	Schizosaccharomyces pombe	Schizosaccharomyces pombe	eukaryote	eukaryote	P27797_P61769	Homo sapiens	Homo sapiens	eukaryote	eukaryote		O14011_Q9P6R8	Schizosaccharomyces pombe	Schizosaccharomyces pombe	eukaryote	eukaryote
O14302_O94659	Schizosaccharomyces pombe	Schizosaccharomyces pombe	eukaryote	eukaryote	P27815_P63244	Homo sapiens	Homo sapiens	eukaryote	eukaryote		O14011_Q9P7R6	Schizosaccharomyces pombe	Schizosaccharomyces pombe	eukaryote	eukaryote
O14302_Q09722	Schizosaccharomyces pombe	Schizosaccharomyces pombe	eukaryote	eukaryote	P28033_P62500	Mus musculus	Mus musculus	eukaryote	eukaryote		O14011_Q9P7R9	Schizosaccharomyces pombe	Schizosaccharomyces pombe	eukaryote	eukaryote
O14302_Q9UTG4	Schizosaccharomyces pombe	Schizosaccharomyces pombe	eukaryote	eukaryote	P28069_Q04724	Homo sapiens	Homo sapiens	eukaryote	eukaryote		O14011_Q9USM4	Schizosaccharomyces pombe	Schizosaccharomyces pombe	eukaryote	eukaryote
O14308_Q10064	Schizosaccharomyces pombe	Schizosaccharomyces pombe	eukaryote	eukaryote	P28328_P56589	Homo sapiens	Homo sapiens	eukaryote	eukaryote		O14011_Q9USZ3	Schizosaccharomyces pombe	Schizosaccharomyces pombe	eukaryote	eukaryote
O14327_O74958	Schizosaccharomyces pombe	Schizosaccharomyces pombe	eukaryote	eukaryote	P28328_Q92968	Homo sapiens	Homo sapiens	eukaryote	eukaryote		O14011_Q9UT73	Schizosaccharomyces pombe	Schizosaccharomyces pombe	eukaryote	eukaryote
O14343_O59751	Schizosaccharomyces pombe	Schizosaccharomyces pombe	eukaryote	eukaryote	P28328_Q9Y5Y5	Homo sapiens	Homo sapiens	eukaryote	eukaryote		O14011_Q9UTB8	Schizosaccharomyces pombe	Schizosaccharomyces pombe	eukaryote	eukaryote
O14350_Q9UUM2	Schizosaccharomyces pombe	Schizosaccharomyces pombe	eukaryote	eukaryote	P28360_Q04724	Homo sapiens	Homo sapiens	eukaryote	eukaryote		O14011_Q9UTK6	Schizosaccharomyces pombe	Schizosaccharomyces pombe	eukaryote	eukaryote
O14362_O94276	Schizosaccharomyces pombe	Schizosaccharomyces pombe	eukaryote	eukaryote	P28482_Q8TAX0	Homo sapiens	Homo sapiens	eukaryote	eukaryote		O14011_Q9UTT2	Schizosaccharomyces pombe	Schizosaccharomyces pombe	eukaryote	eukaryote
O14368_O13826	Schizosaccharomyces pombe	Schizosaccharomyces pombe	eukaryote	eukaryote	P28574_Q3UPW8	Mus musculus	Mus musculus	eukaryote	eukaryote		O14011_Q9UUC6	Schizosaccharomyces pombe	Schizosaccharomyces pombe	eukaryote	eukaryote
O14370_P87126	Schizosaccharomyces pombe	Schizosaccharomyces pombe	eukaryote	eukaryote	P28651_Q9ERP3	Mus musculus	Mus musculus	eukaryote	eukaryote		O14011_Q9Y805	Schizosaccharomyces pombe	Schizosaccharomyces pombe	eukaryote	eukaryote
O14388_Q9P795	Schizosaccharomyces pombe	Schizosaccharomyces pombe	eukaryote	eukaryote	P28749_Q13547	Homo sapiens	Homo sapiens	eukaryote	eukaryote		O14019_O42844	Schizosaccharomyces pombe	Schizosaccharomyces pombe	eukaryote	eukaryote
O14388_Q9UTN3	Schizosaccharomyces pombe	Schizosaccharomyces pombe	eukaryote	eukaryote	P29351_Q8C180	Mus musculus	Mus musculus	eukaryote	eukaryote		O14026_P36594	Schizosaccharomyces pombe	Schizosaccharomyces pombe	eukaryote	eukaryote
O14399_Q10426	Schizosaccharomyces pombe	Schizosaccharomyces pombe	eukaryote	eukaryote	P30260_P50750	Homo sapiens	Homo sapiens	eukaryote	eukaryote		O14031_O94276	Schizosaccharomyces pombe	Schizosaccharomyces pombe	eukaryote	eukaryote
O14417_O59767	Schizosaccharomyces pombe	Schizosaccharomyces pombe	eukaryote	eukaryote	P31150_P41240	Homo sapiens	Homo sapiens	eukaryote	eukaryote		O14036_Q12381	Schizosaccharomyces pombe	Schizosaccharomyces pombe	eukaryote	eukaryote
O14417_O94235	Schizosaccharomyces pombe	Schizosaccharomyces pombe	eukaryote	eukaryote	P31150_P62158	Homo sapiens	Homo sapiens	eukaryote	eukaryote		O14049_Q9P795	Schizosaccharomyces pombe	Schizosaccharomyces pombe	eukaryote	eukaryote
O14417_P25295	Schizosaccharomyces pombe	Schizosaccharomyces pombe	eukaryote	eukaryote	P31150_P62879	Homo sapiens	Homo sapiens	eukaryote	eukaryote		O14049_Q9UTN3	Schizosaccharomyces pombe	Schizosaccharomyces pombe	eukaryote	eukaryote
O14417_P87227	Schizosaccharomyces pombe	Schizosaccharomyces pombe	eukaryote	eukaryote	P31150_Q02535	Homo sapiens	Homo sapiens	eukaryote	eukaryote		O14064_O94329	Schizosaccharomyces pombe	Schizosaccharomyces pombe	eukaryote	eukaryote
O14455_P10664	Saccharomyces cerevisiae	Saccharomyces cerevisiae	eukaryote	eukaryote	P31150_Q14192	Homo sapiens	Homo sapiens	eukaryote	eukaryote		O14064_Q1MTN3	Schizosaccharomyces pombe	Schizosaccharomyces pombe	eukaryote	eukaryote
O14455_P12385	Saccharomyces cerevisiae	Saccharomyces cerevisiae	eukaryote	eukaryote	P31150_Q16828	Homo sapiens	Homo sapiens	eukaryote	eukaryote		O14068_O94276	Schizosaccharomyces pombe	Schizosaccharomyces pombe	eukaryote	eukaryote
O14455_P25567	Saccharomyces cerevisiae	Saccharomyces cerevisiae	eukaryote	eukaryote	P31150_Q68DY1	Homo sapiens	Homo sapiens	eukaryote	eukaryote		O14069_O94276	Schizosaccharomyces pombe	Schizosaccharomyces pombe	eukaryote	eukaryote
O14455_P33201	Saccharomyces cerevisiae	Saccharomyces cerevisiae	eukaryote	eukaryote	P31150_Q70SY1	Homo sapiens	Homo sapiens	eukaryote	eukaryote		O14079_O59790	Schizosaccharomyces pombe	Schizosaccharomyces pombe	eukaryote	eukaryote
O14455_P38112	Saccharomyces cerevisiae	Saccharomyces cerevisiae	eukaryote	eukaryote	P31150_Q8TAU0	Homo sapiens	Homo sapiens	eukaryote	eukaryote		O14091_O94276	Schizosaccharomyces pombe	Schizosaccharomyces pombe	eukaryote	eukaryote
O14455_P39015	Saccharomyces cerevisiae	Saccharomyces cerevisiae	eukaryote	eukaryote	P31150_Q8TBX8	Homo sapiens	Homo sapiens	eukaryote	eukaryote		O14092_O94701	Schizosaccharomyces pombe	Schizosaccharomyces pombe	eukaryote	eukaryote
O14455_P40568	Saccharomyces cerevisiae	Saccharomyces cerevisiae	eukaryote	eukaryote	P31150_Q92730	Homo sapiens	Homo sapiens	eukaryote	eukaryote		O14097_O13845	Schizosaccharomyces pombe	Schizosaccharomyces pombe	eukaryote	eukaryote
O14455_P53261	Saccharomyces cerevisiae	Saccharomyces cerevisiae	eukaryote	eukaryote	P31150_Q92785	Homo sapiens	Homo sapiens	eukaryote	eukaryote		O14097_O59800	Schizosaccharomyces pombe	Schizosaccharomyces pombe	eukaryote	eukaryote
O14455_P53927	Saccharomyces cerevisiae	Saccharomyces cerevisiae	eukaryote	eukaryote	P31150_Q93096	Homo sapiens	Homo sapiens	eukaryote	eukaryote		O14097_O74966	Schizosaccharomyces pombe	Schizosaccharomyces pombe	eukaryote	eukaryote
O14455_Q03862	Saccharomyces cerevisiae	Saccharomyces cerevisiae	eukaryote	eukaryote	P31150_Q9H2S9	Homo sapiens	Homo sapiens	eukaryote	eukaryote		O14097_O94620	Schizosaccharomyces pombe	Schizosaccharomyces pombe	eukaryote	eukaryote
O14455_Q04031	Saccharomyces cerevisiae	Saccharomyces cerevisiae	eukaryote	eukaryote	P31150_Q9H6S3	Homo sapiens	Homo sapiens	eukaryote	eukaryote		O14097_Q9UT24	Schizosaccharomyces pombe	Schizosaccharomyces pombe	eukaryote	eukaryote
O14459_O74635	Schizosaccharomyces pombe	Schizosaccharomyces pombe	eukaryote	eukaryote	P31150_Q9H9D4	Homo sapiens	Homo sapiens	eukaryote	eukaryote		O14098_P36594	Schizosaccharomyces pombe	Schizosaccharomyces pombe	eukaryote	eukaryote
O14459_P36595	Schizosaccharomyces pombe	Schizosaccharomyces pombe	eukaryote	eukaryote	P31150_Q9NQX6	Homo sapiens	Homo sapiens	eukaryote	eukaryote		O14098_Q9USJ8	Schizosaccharomyces pombe	Schizosaccharomyces pombe	eukaryote	eukaryote
O14459_Q02061	Schizosaccharomyces pombe	Schizosaccharomyces pombe	eukaryote	eukaryote	P31150_Q9UDV6	Homo sapiens	Homo sapiens	eukaryote	eukaryote		O14102_O43071	Schizosaccharomyces pombe	Schizosaccharomyces pombe	eukaryote	eukaryote
O14459_Q9UTE3	Schizosaccharomyces pombe	Schizosaccharomyces pombe	eukaryote	eukaryote	P31150_Q9UH92	Homo sapiens	Homo sapiens	eukaryote	eukaryote		O14102_P87126	Schizosaccharomyces pombe	Schizosaccharomyces pombe	eukaryote	eukaryote
O14460_O14368	Schizosaccharomyces pombe	Schizosaccharomyces pombe	eukaryote	eukaryote	P31150_Q9UHR5	Homo sapiens	Homo sapiens	eukaryote	eukaryote		O14102_Q12381	Schizosaccharomyces pombe	Schizosaccharomyces pombe	eukaryote	eukaryote
O14460_O94276	Schizosaccharomyces pombe	Schizosaccharomyces pombe	eukaryote	eukaryote	P31150_Q9UHX1	Homo sapiens	Homo sapiens	eukaryote	eukaryote		O14103_O94276	Schizosaccharomyces pombe	Schizosaccharomyces pombe	eukaryote	eukaryote
O14467_P25567	Saccharomyces cerevisiae	Saccharomyces cerevisiae	eukaryote	eukaryote	P31269_P84022	Homo sapiens	Homo sapiens	eukaryote	eukaryote		O14112_O94276	Schizosaccharomyces pombe	Schizosaccharomyces pombe	eukaryote	eukaryote
O14467_P34730	Saccharomyces cerevisiae	Saccharomyces cerevisiae	eukaryote	eukaryote	P31269_Q15796	Homo sapiens	Homo sapiens	eukaryote	eukaryote		O14113_O14011	Schizosaccharomyces pombe	Schizosaccharomyces pombe	eukaryote	eukaryote
O14467_P34761	Saccharomyces cerevisiae	Saccharomyces cerevisiae	eukaryote	eukaryote	P31273_P84022	Homo sapiens	Homo sapiens	eukaryote	eukaryote		O14115_O94276	Schizosaccharomyces pombe	Schizosaccharomyces pombe	eukaryote	eukaryote
O14467_P40568	Saccharomyces cerevisiae	Saccharomyces cerevisiae	eukaryote	eukaryote	P31273_Q15796	Homo sapiens	Homo sapiens	eukaryote	eukaryote		O14122_O13807	Schizosaccharomyces pombe	Schizosaccharomyces pombe	eukaryote	eukaryote
O14468_P32505	Saccharomyces cerevisiae	Saccharomyces cerevisiae	eukaryote	eukaryote	P31311_Q60954	Mus musculus	Mus musculus	eukaryote	eukaryote		O14122_O74560	Schizosaccharomyces pombe	Schizosaccharomyces pombe	eukaryote	eukaryote
O14468_P53959	Saccharomyces cerevisiae	Saccharomyces cerevisiae	eukaryote	eukaryote	P31749_P31946	Homo sapiens	Homo sapiens	eukaryote	eukaryote		O14126_O14140	Schizosaccharomyces pombe	Schizosaccharomyces pombe	eukaryote	eukaryote
O14468_P60010	Saccharomyces cerevisiae	Saccharomyces cerevisiae	eukaryote	eukaryote	P32241_P61769	Homo sapiens	Homo sapiens	eukaryote	eukaryote		O14126_Q9UUB6	Schizosaccharomyces pombe	Schizosaccharomyces pombe	eukaryote	eukaryote
O14468_Q07732	Saccharomyces cerevisiae	Saccharomyces cerevisiae	eukaryote	eukaryote	P32851_P47709	Rattus norvegicus	Rattus norvegicus	eukaryote	eukaryote		O14134_O14188	Schizosaccharomyces pombe	Schizosaccharomyces pombe	eukaryote	eukaryote
O14469_Q9P795	Schizosaccharomyces pombe	Schizosaccharomyces pombe	eukaryote	eukaryote	P32851_P54282	Rattus norvegicus	Rattus norvegicus	eukaryote	eukaryote		O14140_O74762	Schizosaccharomyces pombe	Schizosaccharomyces pombe	eukaryote	eukaryote
O14469_Q9UTN3	Schizosaccharomyces pombe	Schizosaccharomyces pombe	eukaryote	eukaryote	P33260_P61769	Homo sapiens	Homo sapiens	eukaryote	eukaryote		O14140_O94444	Schizosaccharomyces pombe	Schizosaccharomyces pombe	eukaryote	eukaryote
O14470_O94522	Schizosaccharomyces pombe	Schizosaccharomyces pombe	eukaryote	eukaryote	P33672_Q2YDE4	Bos taurus	Bos taurus	eukaryote	eukaryote		O14140_P36612	Schizosaccharomyces pombe	Schizosaccharomyces pombe	eukaryote	eukaryote
O14745_O14745	Homo sapiens	Homo sapiens	eukaryote	eukaryote	P33672_Q3MHN0	Bos taurus	Bos taurus	eukaryote	eukaryote		O14148_O94436	Schizosaccharomyces pombe	Schizosaccharomyces pombe	eukaryote	eukaryote
O14964_Q02779	Homo sapiens	Homo sapiens	eukaryote	eukaryote	P33672_Q3T0X5	Bos taurus	Bos taurus	eukaryote	eukaryote		O14148_Q9P7X7	Schizosaccharomyces pombe	Schizosaccharomyces pombe	eukaryote	eukaryote
O14964_Q96GC9	Homo sapiens	Homo sapiens	eukaryote	eukaryote	P33672_Q3T108	Bos taurus	Bos taurus	eukaryote	eukaryote		O14157_O14157	Schizosaccharomyces pombe	Schizosaccharomyces pombe	eukaryote	eukaryote
O14964_Q9UN37	Homo sapiens	Homo sapiens	eukaryote	eukaryote	P33672_Q3ZBG0	Bos taurus	Bos taurus	eukaryote	eukaryote		O14157_O74756	Schizosaccharomyces pombe	Schizosaccharomyces pombe	eukaryote	eukaryote
O15126_O15126	Homo sapiens	Homo sapiens	eukaryote	eukaryote	P33672_Q58DU5	Bos taurus	Bos taurus	eukaryote	eukaryote		O14157_O94276	Schizosaccharomyces pombe	Schizosaccharomyces pombe	eukaryote	eukaryote
O15392_P78527	Homo sapiens	Homo sapiens	eukaryote	eukaryote	P33672_Q5E987	Bos taurus	Bos taurus	eukaryote	eukaryote		O14157_O94488	Schizosaccharomyces pombe	Schizosaccharomyces pombe	eukaryote	eukaryote
O15945_P05709	Drosophila melanogaster	Drosophila melanogaster	eukaryote	eukaryote	P33991_Q9UBD5	Homo sapiens	Homo sapiens	eukaryote	eukaryote		O14157_Q09196	Schizosaccharomyces pombe	Schizosaccharomyces pombe	eukaryote	eukaryote
O16043_Q9VIV5	Drosophila melanogaster	Drosophila melanogaster	eukaryote	eukaryote	P34925_P55196	Homo sapiens	Homo sapiens	eukaryote	eukaryote		O14157_Q09739	Schizosaccharomyces pombe	Schizosaccharomyces pombe	eukaryote	eukaryote
O16130_Q24533	Drosophila melanogaster	Drosophila melanogaster	eukaryote	eukaryote	P35221_Q9UBT7	Homo sapiens	Homo sapiens	eukaryote	eukaryote		O14157_Q9USI6	Schizosaccharomyces pombe	Schizosaccharomyces pombe	eukaryote	eukaryote
O16130_Q7JXC4	Drosophila melanogaster	Drosophila melanogaster	eukaryote	eukaryote	P35222_P62136	Homo sapiens	Homo sapiens	eukaryote	eukaryote		O14157_Q9Y7Z8	Schizosaccharomyces pombe	Schizosaccharomyces pombe	eukaryote	eukaryote
O16130_Q9VEF5	Drosophila melanogaster	Drosophila melanogaster	eukaryote	eukaryote	P35240_Q92558	Homo sapiens	Homo sapiens	eukaryote	eukaryote		O14161_P87126	Schizosaccharomyces pombe	Schizosaccharomyces pombe	eukaryote	eukaryote
O16130_Q9VIY9	Drosophila melanogaster	Drosophila melanogaster	eukaryote	eukaryote	P35241_Q14185	Homo sapiens	Homo sapiens	eukaryote	eukaryote		O14164_Q09722	Schizosaccharomyces pombe	Schizosaccharomyces pombe	eukaryote	eukaryote
O16130_Q9W3I9	Drosophila melanogaster	Drosophila melanogaster	eukaryote	eukaryote	P35279_Q91V27	Mus musculus	Mus musculus	eukaryote	eukaryote		O14170_P40380	Schizosaccharomyces pombe	Schizosaccharomyces pombe	eukaryote	eukaryote
O16158_A1ZBC3	Drosophila melanogaster	Drosophila melanogaster	eukaryote	eukaryote	P35285_Q80T23	Mus musculus	Mus musculus	eukaryote	eukaryote		O14170_P87060	Schizosaccharomyces pombe	Schizosaccharomyces pombe	eukaryote	eukaryote
O16158_Q7KS72	Drosophila melanogaster	Drosophila melanogaster	eukaryote	eukaryote	P35285_Q91V27	Mus musculus	Mus musculus	eukaryote	eukaryote		O14174_P50998	Schizosaccharomyces pombe	Schizosaccharomyces pombe	eukaryote	eukaryote
O16158_Q9VFE3	Drosophila melanogaster	Drosophila melanogaster	eukaryote	eukaryote	P35288_Q80T23	Mus musculus	Mus musculus	eukaryote	eukaryote		O14188_O94659	Schizosaccharomyces pombe	Schizosaccharomyces pombe	eukaryote	eukaryote
O16158_Q9VUL2	Drosophila melanogaster	Drosophila melanogaster	eukaryote	eukaryote	P35288_Q91V27	Mus musculus	Mus musculus	eukaryote	eukaryote		O14188_P36591	Schizosaccharomyces pombe	Schizosaccharomyces pombe	eukaryote	eukaryote
O16797_A1ZAC8	Drosophila melanogaster	Drosophila melanogaster	eukaryote	eukaryote	P35292_Q80T23	Mus musculus	Mus musculus	eukaryote	eukaryote		O14188_Q01475	Schizosaccharomyces pombe	Schizosaccharomyces pombe	eukaryote	eukaryote
O16797_Q8T3W6	Drosophila melanogaster	Drosophila melanogaster	eukaryote	eukaryote	P35292_Q91V27	Mus musculus	Mus musculus	eukaryote	eukaryote		O14198_O60104	Schizosaccharomyces pombe	Schizosaccharomyces pombe	eukaryote	eukaryote
O16797_Q9VJE3	Drosophila melanogaster	Drosophila melanogaster	eukaryote	eukaryote	P35293_Q80T23	Mus musculus	Mus musculus	eukaryote	eukaryote		O14213_P50528	Schizosaccharomyces pombe	Schizosaccharomyces pombe	eukaryote	eukaryote
O16797_Q9VT02	Drosophila melanogaster	Drosophila melanogaster	eukaryote	eukaryote	P35293_Q91V27	Mus musculus	Mus musculus	eukaryote	eukaryote		O14215_P28040	Schizosaccharomyces pombe	Schizosaccharomyces pombe	eukaryote	eukaryote
O16797_Q9W3J9	Drosophila melanogaster	Drosophila melanogaster	eukaryote	eukaryote	P35295_Q80T23	Mus musculus	Mus musculus	eukaryote	eukaryote		O14217_O14188	Schizosaccharomyces pombe	Schizosaccharomyces pombe	eukaryote	eukaryote
O16844_P91682	Drosophila melanogaster	Drosophila melanogaster	eukaryote	eukaryote	P35295_Q91V27	Mus musculus	Mus musculus	eukaryote	eukaryote		O14217_Q9UUD6	Schizosaccharomyces pombe	Schizosaccharomyces pombe	eukaryote	eukaryote
O16844_Q9XYW6	Drosophila melanogaster	Drosophila melanogaster	eukaryote	eukaryote	P35367_Q9UBB6	Homo sapiens	Homo sapiens	eukaryote	eukaryote		O14222_O94276	Schizosaccharomyces pombe	Schizosaccharomyces pombe	eukaryote	eukaryote
O16867_P13096	Drosophila melanogaster	Drosophila melanogaster	eukaryote	eukaryote	P35368_P41220	Homo sapiens	Homo sapiens	eukaryote	eukaryote		O14227_P40381	Schizosaccharomyces pombe	Schizosaccharomyces pombe	eukaryote	eukaryote
O16867_Q01069	Drosophila melanogaster	Drosophila melanogaster	eukaryote	eukaryote	P35396_Q6PDY0	Mus musculus	Mus musculus	eukaryote	eukaryote		O14227_Q10426	Schizosaccharomyces pombe	Schizosaccharomyces pombe	eukaryote	eukaryote
O16867_Q9VB81	Drosophila melanogaster	Drosophila melanogaster	eukaryote	eukaryote	P35439_Q8K430	Rattus norvegicus	Rattus norvegicus	eukaryote	eukaryote		O14230_O14230	Schizosaccharomyces pombe	Schizosaccharomyces pombe	eukaryote	eukaryote
O16867_Q9VZ27	Drosophila melanogaster	Drosophila melanogaster	eukaryote	eukaryote	P35590_Q9Y5C1	Homo sapiens	Homo sapiens	eukaryote	eukaryote		O14235_Q9Y709	Schizosaccharomyces pombe	Schizosaccharomyces pombe	eukaryote	eukaryote
O17468_A1Z9I5	Drosophila melanogaster	Drosophila melanogaster	eukaryote	eukaryote	P35606_Q08499	Homo sapiens	Homo sapiens	eukaryote	eukaryote		O14236_O14188	Schizosaccharomyces pombe	Schizosaccharomyces pombe	eukaryote	eukaryote
O17468_Q7K3J0	Drosophila melanogaster	Drosophila melanogaster	eukaryote	eukaryote	P35609_Q13418	Homo sapiens	Homo sapiens	eukaryote	eukaryote		O14240_Q10064	Schizosaccharomyces pombe	Schizosaccharomyces pombe	eukaryote	eukaryote
O18334_Q9V785	Drosophila melanogaster	Drosophila melanogaster	eukaryote	eukaryote	P35609_Q9BYV2	Homo sapiens	Homo sapiens	eukaryote	eukaryote		O14278_Q9P6M8	Schizosaccharomyces pombe	Schizosaccharomyces pombe	eukaryote	eukaryote
O18335_Q27934	Drosophila melanogaster	Drosophila melanogaster	eukaryote	eukaryote	P36894_Q13705	Homo sapiens	Homo sapiens	eukaryote	eukaryote		O14283_O94321	Schizosaccharomyces pombe	Schizosaccharomyces pombe	eukaryote	eukaryote
O18373_Q9VGI8	Drosophila melanogaster	Drosophila melanogaster	eukaryote	eukaryote	P36915_P41240	Homo sapiens	Homo sapiens	eukaryote	eukaryote		O14293_O94276	Schizosaccharomyces pombe	Schizosaccharomyces pombe	eukaryote	eukaryote
O18399_Q8SZX1	Drosophila melanogaster	Drosophila melanogaster	eukaryote	eukaryote	P36915_P62158	Homo sapiens	Homo sapiens	eukaryote	eukaryote		O14302_O13966	Schizosaccharomyces pombe	Schizosaccharomyces pombe	eukaryote	eukaryote
O18412_Q9W3S4	Drosophila melanogaster	Drosophila melanogaster	eukaryote	eukaryote	P36915_P62879	Homo sapiens	Homo sapiens	eukaryote	eukaryote		O14302_O42854	Schizosaccharomyces pombe	Schizosaccharomyces pombe	eukaryote	eukaryote
O18413_O77135	Drosophila melanogaster	Drosophila melanogaster	eukaryote	eukaryote	P36915_Q02535	Homo sapiens	Homo sapiens	eukaryote	eukaryote		O14302_Q10104	Schizosaccharomyces pombe	Schizosaccharomyces pombe	eukaryote	eukaryote
O18413_P23803	Drosophila melanogaster	Drosophila melanogaster	eukaryote	eukaryote	P36915_Q14192	Homo sapiens	Homo sapiens	eukaryote	eukaryote		O14302_Q8WZK0	Schizosaccharomyces pombe	Schizosaccharomyces pombe	eukaryote	eukaryote
O18640_A1Z7K9	Drosophila melanogaster	Drosophila melanogaster	eukaryote	eukaryote	P36915_Q16828	Homo sapiens	Homo sapiens	eukaryote	eukaryote		O14305_O74473	Schizosaccharomyces pombe	Schizosaccharomyces pombe	eukaryote	eukaryote
O18640_A1ZA03	Drosophila melanogaster	Drosophila melanogaster	eukaryote	eukaryote	P36915_Q68DY1	Homo sapiens	Homo sapiens	eukaryote	eukaryote		O14308_O13682	Schizosaccharomyces pombe	Schizosaccharomyces pombe	eukaryote	eukaryote
O18640_Q7K4Z4	Drosophila melanogaster	Drosophila melanogaster	eukaryote	eukaryote	P36915_Q70SY1	Homo sapiens	Homo sapiens	eukaryote	eukaryote		O14311_P50998	Schizosaccharomyces pombe	Schizosaccharomyces pombe	eukaryote	eukaryote
O18640_Q8SXC2	Drosophila melanogaster	Drosophila melanogaster	eukaryote	eukaryote	P36915_Q8TAU0	Homo sapiens	Homo sapiens	eukaryote	eukaryote		O14311_Q9HFE8	Schizosaccharomyces pombe	Schizosaccharomyces pombe	eukaryote	eukaryote
O18640_Q9VCT3	Drosophila melanogaster	Drosophila melanogaster	eukaryote	eukaryote	P36915_Q8TBX8	Homo sapiens	Homo sapiens	eukaryote	eukaryote		O14327_P37202	Schizosaccharomyces pombe	Schizosaccharomyces pombe	eukaryote	eukaryote
O18973_P0CH28	Bos taurus	Bos taurus	eukaryote	eukaryote	P36915_Q92730	Homo sapiens	Homo sapiens	eukaryote	eukaryote		O14327_Q10146	Schizosaccharomyces pombe	Schizosaccharomyces pombe	eukaryote	eukaryote
O22173_F4JRR1	Arabidopsis thaliana	Arabidopsis thaliana	eukaryote	eukaryote	P36915_Q92785	Homo sapiens	Homo sapiens	eukaryote	eukaryote		O14343_O14343	Schizosaccharomyces pombe	Schizosaccharomyces pombe	eukaryote	eukaryote
O22179_F4JL11	Arabidopsis thaliana	Arabidopsis thaliana	eukaryote	eukaryote	P36915_Q9H2S9	Homo sapiens	Homo sapiens	eukaryote	eukaryote		O14350_Q9P7T4	Schizosaccharomyces pombe	Schizosaccharomyces pombe	eukaryote	eukaryote
O22179_O48533	Arabidopsis thaliana	Arabidopsis thaliana	eukaryote	eukaryote	P36915_Q9H6S3	Homo sapiens	Homo sapiens	eukaryote	eukaryote		O14351_O94276	Schizosaccharomyces pombe	Schizosaccharomyces pombe	eukaryote	eukaryote
O22179_Q9S7U7	Arabidopsis thaliana	Arabidopsis thaliana	eukaryote	eukaryote	P36915_Q9H9D4	Homo sapiens	Homo sapiens	eukaryote	eukaryote		O14368_O14368	Schizosaccharomyces pombe	Schizosaccharomyces pombe	eukaryote	eukaryote
O22208_Q0WUG6	Arabidopsis thaliana	Arabidopsis thaliana	eukaryote	eukaryote	P36915_Q9NQX6	Homo sapiens	Homo sapiens	eukaryote	eukaryote		O14368_O74747	Schizosaccharomyces pombe	Schizosaccharomyces pombe	eukaryote	eukaryote
O22208_Q9LXX4	Arabidopsis thaliana	Arabidopsis thaliana	eukaryote	eukaryote	P36915_Q9UH92	Homo sapiens	Homo sapiens	eukaryote	eukaryote		O14368_O94276	Schizosaccharomyces pombe	Schizosaccharomyces pombe	eukaryote	eukaryote
O22690_Q94F58	Arabidopsis thaliana	Arabidopsis thaliana	eukaryote	eukaryote	P36915_Q9UHR5	Homo sapiens	Homo sapiens	eukaryote	eukaryote		O14368_O94489	Schizosaccharomyces pombe	Schizosaccharomyces pombe	eukaryote	eukaryote
O22690_Q9FZK5	Arabidopsis thaliana	Arabidopsis thaliana	eukaryote	eukaryote	P36915_Q9UHX1	Homo sapiens	Homo sapiens	eukaryote	eukaryote		O14368_Q9URU4	Schizosaccharomyces pombe	Schizosaccharomyces pombe	eukaryote	eukaryote
O22703_F4JL11	Arabidopsis thaliana	Arabidopsis thaliana	eukaryote	eukaryote	P37275_Q13547	Homo sapiens	Homo sapiens	eukaryote	eukaryote		O14388_O94276	Schizosaccharomyces pombe	Schizosaccharomyces pombe	eukaryote	eukaryote
O22703_O22703	Arabidopsis thaliana	Arabidopsis thaliana	eukaryote	eukaryote	P37397_P62161	Rattus norvegicus	Rattus norvegicus	eukaryote	eukaryote		O14399_O74560	Schizosaccharomyces pombe	Schizosaccharomyces pombe	eukaryote	eukaryote
O22703_Q8RWN5	Arabidopsis thaliana	Arabidopsis thaliana	eukaryote	eukaryote	P37727_Q08603	Rattus norvegicus	Rattus norvegicus	eukaryote	eukaryote		O14399_O94276	Schizosaccharomyces pombe	Schizosaccharomyces pombe	eukaryote	eukaryote
O22789_Q949S4	Arabidopsis thaliana	Arabidopsis thaliana	eukaryote	eukaryote	P37840_P43004	Homo sapiens	Homo sapiens	eukaryote	eukaryote		O14399_Q09760	Schizosaccharomyces pombe	Schizosaccharomyces pombe	eukaryote	eukaryote
O22789_Q94F58	Arabidopsis thaliana	Arabidopsis thaliana	eukaryote	eukaryote	P37889_P55002	Mus musculus	Mus musculus	eukaryote	eukaryote		O14399_Q10990	Schizosaccharomyces pombe	Schizosaccharomyces pombe	eukaryote	eukaryote
O22791_Q9C4Z8	Arabidopsis thaliana	Arabidopsis thaliana	eukaryote	eukaryote	P37889_Q9QZJ6	Mus musculus	Mus musculus	eukaryote	eukaryote		O14417_O94494	Schizosaccharomyces pombe	Schizosaccharomyces pombe	eukaryote	eukaryote
O23126_Q9FJT7	Arabidopsis thaliana	Arabidopsis thaliana	eukaryote	eukaryote	P38936_P49736	Homo sapiens	Homo sapiens	eukaryote	eukaryote		O14417_Q9Y705	Schizosaccharomyces pombe	Schizosaccharomyces pombe	eukaryote	eukaryote
O23171_F4J0M5	Arabidopsis thaliana	Arabidopsis thaliana	eukaryote	eukaryote	P39429_Q9D8D0	Mus musculus	Mus musculus	eukaryote	eukaryote		O14455_P02400	Saccharomyces cerevisiae	Saccharomyces cerevisiae	eukaryote	eukaryote
O23171_O80476	Arabidopsis thaliana	Arabidopsis thaliana	eukaryote	eukaryote	P39447_Q8VHG2	Mus musculus	Mus musculus	eukaryote	eukaryote		O14455_P05317	Saccharomyces cerevisiae	Saccharomyces cerevisiae	eukaryote	eukaryote
O23171_Q9LFT6	Arabidopsis thaliana	Arabidopsis thaliana	eukaryote	eukaryote	P40424_Q9BQG0	Homo sapiens	Homo sapiens	eukaryote	eukaryote		O14455_P05738	Saccharomyces cerevisiae	Saccharomyces cerevisiae	eukaryote	eukaryote
O23188_Q84VW0	Arabidopsis thaliana	Arabidopsis thaliana	eukaryote	eukaryote	P40425_Q9BQG0	Homo sapiens	Homo sapiens	eukaryote	eukaryote		O14455_P06634	Saccharomyces cerevisiae	Saccharomyces cerevisiae	eukaryote	eukaryote
O23299_O23300	Arabidopsis thaliana	Arabidopsis thaliana	eukaryote	eukaryote	P40616_Q8IWJ2	Homo sapiens	Homo sapiens	eukaryote	eukaryote		O14455_P07270	Saccharomyces cerevisiae	Saccharomyces cerevisiae	eukaryote	eukaryote
O23471_Q9FJT7	Arabidopsis thaliana	Arabidopsis thaliana	eukaryote	eukaryote	P40967_P61769	Homo sapiens	Homo sapiens	eukaryote	eukaryote		O14455_P0C2H6	Saccharomyces cerevisiae	Saccharomyces cerevisiae	eukaryote	eukaryote
O35346_P49134	Rattus norvegicus	Rattus norvegicus	eukaryote	eukaryote	P41240_P62158	Homo sapiens	Homo sapiens	eukaryote	eukaryote		O14455_P26321	Saccharomyces cerevisiae	Saccharomyces cerevisiae	eukaryote	eukaryote
O35413_O35964	Rattus norvegicus	Rattus norvegicus	eukaryote	eukaryote	P41240_P62879	Homo sapiens	Homo sapiens	eukaryote	eukaryote		O14455_P38203	Saccharomyces cerevisiae	Saccharomyces cerevisiae	eukaryote	eukaryote
O35431_P61765	Rattus norvegicus	Rattus norvegicus	eukaryote	eukaryote	P41240_Q16828	Homo sapiens	Homo sapiens	eukaryote	eukaryote		O14455_P38779	Saccharomyces cerevisiae	Saccharomyces cerevisiae	eukaryote	eukaryote
O35431_Q63372	Rattus norvegicus	Rattus norvegicus	eukaryote	eukaryote	P41240_Q68DY1	Homo sapiens	Homo sapiens	eukaryote	eukaryote		O14455_P39743	Saccharomyces cerevisiae	Saccharomyces cerevisiae	eukaryote	eukaryote
O35716_P83940	Mus musculus	Mus musculus	eukaryote	eukaryote	P41240_Q70SY1	Homo sapiens	Homo sapiens	eukaryote	eukaryote		O14455_P46990	Saccharomyces cerevisiae	Saccharomyces cerevisiae	eukaryote	eukaryote
O35849_P04639	Rattus norvegicus	Rattus norvegicus	eukaryote	eukaryote	P41240_Q8TAU0	Homo sapiens	Homo sapiens	eukaryote	eukaryote		O14455_Q02892	Saccharomyces cerevisiae	Saccharomyces cerevisiae	eukaryote	eukaryote
O35964_Q63429	Rattus norvegicus	Rattus norvegicus	eukaryote	eukaryote	P41240_Q8TBX8	Homo sapiens	Homo sapiens	eukaryote	eukaryote		O14455_Q04322	Saccharomyces cerevisiae	Saccharomyces cerevisiae	eukaryote	eukaryote
O36014_Q10306	Schizosaccharomyces pombe	Schizosaccharomyces pombe	eukaryote	eukaryote	P41240_Q92730	Homo sapiens	Homo sapiens	eukaryote	eukaryote		O14455_Q12690	Saccharomyces cerevisiae	Saccharomyces cerevisiae	eukaryote	eukaryote
O36022_O94276	Schizosaccharomyces pombe	Schizosaccharomyces pombe	eukaryote	eukaryote	P41240_Q92785	Homo sapiens	Homo sapiens	eukaryote	eukaryote		O14459_O13877	Schizosaccharomyces pombe	Schizosaccharomyces pombe	eukaryote	eukaryote
O36023_O36023	Schizosaccharomyces pombe	Schizosaccharomyces pombe	eukaryote	eukaryote	P41240_Q93096	Homo sapiens	Homo sapiens	eukaryote	eukaryote		O14459_O43026	Schizosaccharomyces pombe	Schizosaccharomyces pombe	eukaryote	eukaryote
O36024_O94494	Schizosaccharomyces pombe	Schizosaccharomyces pombe	eukaryote	eukaryote	P41240_Q9H2S9	Homo sapiens	Homo sapiens	eukaryote	eukaryote		O14459_O60104	Schizosaccharomyces pombe	Schizosaccharomyces pombe	eukaryote	eukaryote
O36024_P87227	Schizosaccharomyces pombe	Schizosaccharomyces pombe	eukaryote	eukaryote	P41240_Q9H6S3	Homo sapiens	Homo sapiens	eukaryote	eukaryote		O14459_P36594	Schizosaccharomyces pombe	Schizosaccharomyces pombe	eukaryote	eukaryote
O36027_O42648	Schizosaccharomyces pombe	Schizosaccharomyces pombe	eukaryote	eukaryote	P41240_Q9H9D4	Homo sapiens	Homo sapiens	eukaryote	eukaryote		O14459_P87123	Schizosaccharomyces pombe	Schizosaccharomyces pombe	eukaryote	eukaryote
O36027_O75011	Schizosaccharomyces pombe	Schizosaccharomyces pombe	eukaryote	eukaryote	P41240_Q9NQX6	Homo sapiens	Homo sapiens	eukaryote	eukaryote		O14459_Q9P376	Schizosaccharomyces pombe	Schizosaccharomyces pombe	eukaryote	eukaryote
O36028_Q9P6M8	Schizosaccharomyces pombe	Schizosaccharomyces pombe	eukaryote	eukaryote	P41240_Q9UH92	Homo sapiens	Homo sapiens	eukaryote	eukaryote		O14464_Q06630	Saccharomyces cerevisiae	Saccharomyces cerevisiae	eukaryote	eukaryote
O42643_P87126	Schizosaccharomyces pombe	Schizosaccharomyces pombe	eukaryote	eukaryote	P41240_Q9UHR5	Homo sapiens	Homo sapiens	eukaryote	eukaryote		O14467_P03069	Saccharomyces cerevisiae	Saccharomyces cerevisiae	eukaryote	eukaryote
O42649_Q09823	Schizosaccharomyces pombe	Schizosaccharomyces pombe	eukaryote	eukaryote	P41240_Q9UHX1	Homo sapiens	Homo sapiens	eukaryote	eukaryote		O14467_P38886	Saccharomyces cerevisiae	Saccharomyces cerevisiae	eukaryote	eukaryote
O42656_O60183	Schizosaccharomyces pombe	Schizosaccharomyces pombe	eukaryote	eukaryote	P42224_Q8TAE8	Homo sapiens	Homo sapiens	eukaryote	eukaryote		O14468_P21705	Saccharomyces cerevisiae	Saccharomyces cerevisiae	eukaryote	eukaryote
O42659_O59767	Schizosaccharomyces pombe	Schizosaccharomyces pombe	eukaryote	eukaryote	P42225_Q2EMV9	Mus musculus	Mus musculus	eukaryote	eukaryote		O14468_P53168	Saccharomyces cerevisiae	Saccharomyces cerevisiae	eukaryote	eukaryote
O42661_Q12381	Schizosaccharomyces pombe	Schizosaccharomyces pombe	eukaryote	eukaryote	P42226_Q08211	Homo sapiens	Homo sapiens	eukaryote	eukaryote		O14468_Q12034	Saccharomyces cerevisiae	Saccharomyces cerevisiae	eukaryote	eukaryote
O42699_O94276	Schizosaccharomyces pombe	Schizosaccharomyces pombe	eukaryote	eukaryote	P42229_Q8TAE8	Homo sapiens	Homo sapiens	eukaryote	eukaryote		O14469_O94276	Schizosaccharomyces pombe	Schizosaccharomyces pombe	eukaryote	eukaryote
O42700_P87126	Schizosaccharomyces pombe	Schizosaccharomyces pombe	eukaryote	eukaryote	P42285_Q01780	Homo sapiens	Homo sapiens	eukaryote	eukaryote		O14470_O74792	Schizosaccharomyces pombe	Schizosaccharomyces pombe	eukaryote	eukaryote
O42700_Q9P6M8	Schizosaccharomyces pombe	Schizosaccharomyces pombe	eukaryote	eukaryote	P42285_Q06265	Homo sapiens	Homo sapiens	eukaryote	eukaryote		O14470_Q09699	Schizosaccharomyces pombe	Schizosaccharomyces pombe	eukaryote	eukaryote
O42709_O74113	Schizosaccharomyces pombe	Schizosaccharomyces pombe	eukaryote	eukaryote	P42285_Q13868	Homo sapiens	Homo sapiens	eukaryote	eukaryote		O14964_Q8N5R6	Homo sapiens	Homo sapiens	eukaryote	eukaryote
O42709_O74796	Schizosaccharomyces pombe	Schizosaccharomyces pombe	eukaryote	eukaryote	P42285_Q15024	Homo sapiens	Homo sapiens	eukaryote	eukaryote		O14964_Q8N6Y0	Homo sapiens	Homo sapiens	eukaryote	eukaryote
O42709_P30666	Schizosaccharomyces pombe	Schizosaccharomyces pombe	eukaryote	eukaryote	P42285_Q96B26	Homo sapiens	Homo sapiens	eukaryote	eukaryote		O15382_O15382	Homo sapiens	Homo sapiens	eukaryote	eukaryote
O42709_P40377	Schizosaccharomyces pombe	Schizosaccharomyces pombe	eukaryote	eukaryote	P42285_Q9NPD3	Homo sapiens	Homo sapiens	eukaryote	eukaryote		O15392_O15392	Homo sapiens	Homo sapiens	eukaryote	eukaryote
O42709_P49777	Schizosaccharomyces pombe	Schizosaccharomyces pombe	eukaryote	eukaryote	P42285_Q9NQT4	Homo sapiens	Homo sapiens	eukaryote	eukaryote		O15525_O15525	Homo sapiens	Homo sapiens	eukaryote	eukaryote
O42826_Q9P6M8	Schizosaccharomyces pombe	Schizosaccharomyces pombe	eukaryote	eukaryote	P42285_Q9NQT5	Homo sapiens	Homo sapiens	eukaryote	eukaryote		O16130_Q9VYC7	Drosophila melanogaster	Drosophila melanogaster	eukaryote	eukaryote
O42839_O42659	Schizosaccharomyces pombe	Schizosaccharomyces pombe	eukaryote	eukaryote	P42285_Q9Y2L1	Homo sapiens	Homo sapiens	eukaryote	eukaryote		O16130_Q9W115	Drosophila melanogaster	Drosophila melanogaster	eukaryote	eukaryote
O42839_O42839	Schizosaccharomyces pombe	Schizosaccharomyces pombe	eukaryote	eukaryote	P42285_Q9Y3B2	Homo sapiens	Homo sapiens	eukaryote	eukaryote		O16130_Q9W1K2	Drosophila melanogaster	Drosophila melanogaster	eukaryote	eukaryote
O42839_O42971	Schizosaccharomyces pombe	Schizosaccharomyces pombe	eukaryote	eukaryote	P42771_Q9UBD5	Homo sapiens	Homo sapiens	eukaryote	eukaryote		O16158_O76767	Drosophila melanogaster	Drosophila melanogaster	eukaryote	eukaryote
O42839_O94556	Schizosaccharomyces pombe	Schizosaccharomyces pombe	eukaryote	eukaryote	P43004_Q15050	Homo sapiens	Homo sapiens	eukaryote	eukaryote		O16158_Q8MSF5	Drosophila melanogaster	Drosophila melanogaster	eukaryote	eukaryote
O42839_P41005	Schizosaccharomyces pombe	Schizosaccharomyces pombe	eukaryote	eukaryote	P43004_Q9UJV9	Homo sapiens	Homo sapiens	eukaryote	eukaryote		O16158_Q9VBC6	Drosophila melanogaster	Drosophila melanogaster	eukaryote	eukaryote
O42839_Q874R3	Schizosaccharomyces pombe	Schizosaccharomyces pombe	eukaryote	eukaryote	P43146_Q6ZVN8	Homo sapiens	Homo sapiens	eukaryote	eukaryote		O16158_Q9VKC5	Drosophila melanogaster	Drosophila melanogaster	eukaryote	eukaryote
O42839_Q9UT86	Schizosaccharomyces pombe	Schizosaccharomyces pombe	eukaryote	eukaryote	P43351_Q9BXW9	Homo sapiens	Homo sapiens	eukaryote	eukaryote		O16158_Q9VXB4	Drosophila melanogaster	Drosophila melanogaster	eukaryote	eukaryote
O42848_O94276	Schizosaccharomyces pombe	Schizosaccharomyces pombe	eukaryote	eukaryote	P43355_P61769	Homo sapiens	Homo sapiens	eukaryote	eukaryote		O16158_Q9W4I4	Drosophila melanogaster	Drosophila melanogaster	eukaryote	eukaryote
O42848_Q9UTN3	Schizosaccharomyces pombe	Schizosaccharomyces pombe	eukaryote	eukaryote	P43357_P61769	Homo sapiens	Homo sapiens	eukaryote	eukaryote		O16797_P00528	Drosophila melanogaster	Drosophila melanogaster	eukaryote	eukaryote
O42858_O42858	Schizosaccharomyces pombe	Schizosaccharomyces pombe	eukaryote	eukaryote	P43358_P61769	Homo sapiens	Homo sapiens	eukaryote	eukaryote		O16797_Q9VBP2	Drosophila melanogaster	Drosophila melanogaster	eukaryote	eukaryote
O42858_O60070	Schizosaccharomyces pombe	Schizosaccharomyces pombe	eukaryote	eukaryote	P43626_P61769	Homo sapiens	Homo sapiens	eukaryote	eukaryote		O16797_Q9VCZ2	Drosophila melanogaster	Drosophila melanogaster	eukaryote	eukaryote
O42858_O60137	Schizosaccharomyces pombe	Schizosaccharomyces pombe	eukaryote	eukaryote	P43627_P61769	Homo sapiens	Homo sapiens	eukaryote	eukaryote		O16797_Q9VGY3	Drosophila melanogaster	Drosophila melanogaster	eukaryote	eukaryote
O42858_O74508	Schizosaccharomyces pombe	Schizosaccharomyces pombe	eukaryote	eukaryote	P45983_Q49A26	Homo sapiens	Homo sapiens	eukaryote	eukaryote		O16797_Q9VIY9	Drosophila melanogaster	Drosophila melanogaster	eukaryote	eukaryote
O42860_O59767	Schizosaccharomyces pombe	Schizosaccharomyces pombe	eukaryote	eukaryote	P45983_Q9BUB5	Homo sapiens	Homo sapiens	eukaryote	eukaryote		O16797_Q9VTR2	Drosophila melanogaster	Drosophila melanogaster	eukaryote	eukaryote
O42867_O94276	Schizosaccharomyces pombe	Schizosaccharomyces pombe	eukaryote	eukaryote	P45983_Q9HBH9	Homo sapiens	Homo sapiens	eukaryote	eukaryote		O16797_Q9VVH6	Drosophila melanogaster	Drosophila melanogaster	eukaryote	eukaryote
O42871_Q10064	Schizosaccharomyces pombe	Schizosaccharomyces pombe	eukaryote	eukaryote	P46060_P49792	Homo sapiens	Homo sapiens	eukaryote	eukaryote		O16797_Q9VZ44	Drosophila melanogaster	Drosophila melanogaster	eukaryote	eukaryote
O42874_O42874	Schizosaccharomyces pombe	Schizosaccharomyces pombe	eukaryote	eukaryote	P46108_Q9H2B2	Homo sapiens	Homo sapiens	eukaryote	eukaryote		O16797_Q9W5C2	Drosophila melanogaster	Drosophila melanogaster	eukaryote	eukaryote
O42874_P04688	Schizosaccharomyces pombe	Schizosaccharomyces pombe	eukaryote	eukaryote	P46527_P63208	Homo sapiens	Homo sapiens	eukaryote	eukaryote		O16844_Q9XTP7	Drosophila melanogaster	Drosophila melanogaster	eukaryote	eukaryote
O42874_P79065	Schizosaccharomyces pombe	Schizosaccharomyces pombe	eukaryote	eukaryote	P47708_P61027	Mus musculus	Mus musculus	eukaryote	eukaryote		O16867_P52304	Drosophila melanogaster	Drosophila melanogaster	eukaryote	eukaryote
O42874_Q10113	Schizosaccharomyces pombe	Schizosaccharomyces pombe	eukaryote	eukaryote	P47709_P61765	Rattus norvegicus	Rattus norvegicus	eukaryote	eukaryote		O17432_O96433	Drosophila melanogaster	Drosophila melanogaster	eukaryote	eukaryote
O42874_Q9HDY1	Schizosaccharomyces pombe	Schizosaccharomyces pombe	eukaryote	eukaryote	P47709_P63045	Rattus norvegicus	Rattus norvegicus	eukaryote	eukaryote		O17468_Q02645	Drosophila melanogaster	Drosophila melanogaster	eukaryote	eukaryote
O42897_Q92353	Schizosaccharomyces pombe	Schizosaccharomyces pombe	eukaryote	eukaryote	P47709_Q62768	Rattus norvegicus	Rattus norvegicus	eukaryote	eukaryote		O17468_Q7KU24	Drosophila melanogaster	Drosophila melanogaster	eukaryote	eukaryote
O42904_Q12381	Schizosaccharomyces pombe	Schizosaccharomyces pombe	eukaryote	eukaryote	P48995_Q9UBN4	Homo sapiens	Homo sapiens	eukaryote	eukaryote		O17468_Q95RG8	Drosophila melanogaster	Drosophila melanogaster	eukaryote	eukaryote
O42904_Q92366	Schizosaccharomyces pombe	Schizosaccharomyces pombe	eukaryote	eukaryote	P49023_Q9HBI1	Homo sapiens	Homo sapiens	eukaryote	eukaryote		O17468_Q9VHL2	Drosophila melanogaster	Drosophila melanogaster	eukaryote	eukaryote
O42904_Q9P7H6	Schizosaccharomyces pombe	Schizosaccharomyces pombe	eukaryote	eukaryote	P49185_Q4G050	Rattus norvegicus	Rattus norvegicus	eukaryote	eukaryote		O17468_Q9VIW3	Drosophila melanogaster	Drosophila melanogaster	eukaryote	eukaryote
O42905_O42905	Schizosaccharomyces pombe	Schizosaccharomyces pombe	eukaryote	eukaryote	P49185_Q5U2N4	Rattus norvegicus	Rattus norvegicus	eukaryote	eukaryote		O17468_Q9VK69	Drosophila melanogaster	Drosophila melanogaster	eukaryote	eukaryote
O42913_P40923	Schizosaccharomyces pombe	Schizosaccharomyces pombe	eukaryote	eukaryote	P49728_P50369	Chlamydomonas reinhardtii	Chlamydomonas reinhardtii	eukaryote	eukaryote		O17468_Q9VXQ5	Drosophila melanogaster	Drosophila melanogaster	eukaryote	eukaryote
O42913_Q09170	Schizosaccharomyces pombe	Schizosaccharomyces pombe	eukaryote	eukaryote	P49728_Q08362	Chlamydomonas reinhardtii	Chlamydomonas reinhardtii	eukaryote	eukaryote		O18332_Q9VVN4	Drosophila melanogaster	Drosophila melanogaster	eukaryote	eukaryote
O42914_O94276	Schizosaccharomyces pombe	Schizosaccharomyces pombe	eukaryote	eukaryote	P49728_Q42496	Chlamydomonas reinhardtii	Chlamydomonas reinhardtii	eukaryote	eukaryote		O18332_Q9VZJ1	Drosophila melanogaster	Drosophila melanogaster	eukaryote	eukaryote
O42917_Q9HFF5	Schizosaccharomyces pombe	Schizosaccharomyces pombe	eukaryote	eukaryote	P49736_Q13415	Homo sapiens	Homo sapiens	eukaryote	eukaryote		O18333_Q9VKV6	Drosophila melanogaster	Drosophila melanogaster	eukaryote	eukaryote
O42918_Q9P6M8	Schizosaccharomyces pombe	Schizosaccharomyces pombe	eukaryote	eukaryote	P49736_Q6FHM7	Homo sapiens	Homo sapiens	eukaryote	eukaryote		O18334_Q8MLY8	Drosophila melanogaster	Drosophila melanogaster	eukaryote	eukaryote
O42924_Q10064	Schizosaccharomyces pombe	Schizosaccharomyces pombe	eukaryote	eukaryote	P49768_Q96IZ0	Homo sapiens	Homo sapiens	eukaryote	eukaryote		O18334_Q9V3I5	Drosophila melanogaster	Drosophila melanogaster	eukaryote	eukaryote
O42931_O14188	Schizosaccharomyces pombe	Schizosaccharomyces pombe	eukaryote	eukaryote	P50369_Q00471	Chlamydomonas reinhardtii	Chlamydomonas reinhardtii	eukaryote	eukaryote		O18334_Q9VXE3	Drosophila melanogaster	Drosophila melanogaster	eukaryote	eukaryote
O42931_Q92353	Schizosaccharomyces pombe	Schizosaccharomyces pombe	eukaryote	eukaryote	P50369_Q08362	Chlamydomonas reinhardtii	Chlamydomonas reinhardtii	eukaryote	eukaryote		O18334_Q9W3V2	Drosophila melanogaster	Drosophila melanogaster	eukaryote	eukaryote
O42936_P87243	Schizosaccharomyces pombe	Schizosaccharomyces pombe	eukaryote	eukaryote	P50538_Q3UPW8	Mus musculus	Mus musculus	eukaryote	eukaryote		O18335_P08570	Drosophila melanogaster	Drosophila melanogaster	eukaryote	eukaryote
O42936_Q10272	Schizosaccharomyces pombe	Schizosaccharomyces pombe	eukaryote	eukaryote	P50540_Q3UPW8	Mus musculus	Mus musculus	eukaryote	eukaryote		O18335_Q9VZ09	Drosophila melanogaster	Drosophila melanogaster	eukaryote	eukaryote
O42952_Q9UTN3	Schizosaccharomyces pombe	Schizosaccharomyces pombe	eukaryote	eukaryote	P50570_P52735	Homo sapiens	Homo sapiens	eukaryote	eukaryote		O18388_Q9I7K0	Drosophila melanogaster	Drosophila melanogaster	eukaryote	eukaryote
O42984_O94276	Schizosaccharomyces pombe	Schizosaccharomyces pombe	eukaryote	eukaryote	P50570_Q9UKW4	Homo sapiens	Homo sapiens	eukaryote	eukaryote		O18388_Q9V395	Drosophila melanogaster	Drosophila melanogaster	eukaryote	eukaryote
O42984_Q9P795	Schizosaccharomyces pombe	Schizosaccharomyces pombe	eukaryote	eukaryote	P51111_P62161	Rattus norvegicus	Rattus norvegicus	eukaryote	eukaryote		O18388_Q9VTL1	Drosophila melanogaster	Drosophila melanogaster	eukaryote	eukaryote
O43017_O60070	Schizosaccharomyces pombe	Schizosaccharomyces pombe	eukaryote	eukaryote	P51141_Q9WV60	Mus musculus	Mus musculus	eukaryote	eukaryote		O18412_Q9VRV6	Drosophila melanogaster	Drosophila melanogaster	eukaryote	eukaryote
O43017_O60137	Schizosaccharomyces pombe	Schizosaccharomyces pombe	eukaryote	eukaryote	P51150_Q80T23	Mus musculus	Mus musculus	eukaryote	eukaryote		O18413_P45890	Drosophila melanogaster	Drosophila melanogaster	eukaryote	eukaryote
O43017_O74861	Schizosaccharomyces pombe	Schizosaccharomyces pombe	eukaryote	eukaryote	P51150_Q91V27	Mus musculus	Mus musculus	eukaryote	eukaryote		O18413_Q9VAY6	Drosophila melanogaster	Drosophila melanogaster	eukaryote	eukaryote
O43017_Q10321	Schizosaccharomyces pombe	Schizosaccharomyces pombe	eukaryote	eukaryote	P51572_Q07812	Homo sapiens	Homo sapiens	eukaryote	eukaryote		O18413_Q9VCE1	Drosophila melanogaster	Drosophila melanogaster	eukaryote	eukaryote
O43024_O94276	Schizosaccharomyces pombe	Schizosaccharomyces pombe	eukaryote	eukaryote	P51693_P55854	Homo sapiens	Homo sapiens	eukaryote	eukaryote		O18413_Q9VE51	Drosophila melanogaster	Drosophila melanogaster	eukaryote	eukaryote
O43043_Q9UUD1	Schizosaccharomyces pombe	Schizosaccharomyces pombe	eukaryote	eukaryote	P51693_Q12873	Homo sapiens	Homo sapiens	eukaryote	eukaryote		O18413_Q9W0J2	Drosophila melanogaster	Drosophila melanogaster	eukaryote	eukaryote
O43052_Q09914	Schizosaccharomyces pombe	Schizosaccharomyces pombe	eukaryote	eukaryote	P51693_Q16891	Homo sapiens	Homo sapiens	eukaryote	eukaryote		O18640_A1Z9I0	Drosophila melanogaster	Drosophila melanogaster	eukaryote	eukaryote
O43063_P41878	Schizosaccharomyces pombe	Schizosaccharomyces pombe	eukaryote	eukaryote	P51693_Q7L311	Homo sapiens	Homo sapiens	eukaryote	eukaryote		O18640_Q7KVF3	Drosophila melanogaster	Drosophila melanogaster	eukaryote	eukaryote
O43063_Q92353	Schizosaccharomyces pombe	Schizosaccharomyces pombe	eukaryote	eukaryote	P51693_Q8N2W9	Homo sapiens	Homo sapiens	eukaryote	eukaryote		O18640_Q9VDC1	Drosophila melanogaster	Drosophila melanogaster	eukaryote	eukaryote
O43063_Q9UUB6	Schizosaccharomyces pombe	Schizosaccharomyces pombe	eukaryote	eukaryote	P51693_Q9H213	Homo sapiens	Homo sapiens	eukaryote	eukaryote		O18640_Q9VEP0	Drosophila melanogaster	Drosophila melanogaster	eukaryote	eukaryote
O43068_O94679	Schizosaccharomyces pombe	Schizosaccharomyces pombe	eukaryote	eukaryote	P51693_Q9UKY1	Homo sapiens	Homo sapiens	eukaryote	eukaryote		O18645_A1ZA03	Drosophila melanogaster	Drosophila melanogaster	eukaryote	eukaryote
O43070_O74630	Schizosaccharomyces pombe	Schizosaccharomyces pombe	eukaryote	eukaryote	P51843_Q92786	Homo sapiens	Homo sapiens	eukaryote	eukaryote		O18645_Q7KVF3	Drosophila melanogaster	Drosophila melanogaster	eukaryote	eukaryote
O43071_O13826	Schizosaccharomyces pombe	Schizosaccharomyces pombe	eukaryote	eukaryote	P51965_P61769	Homo sapiens	Homo sapiens	eukaryote	eukaryote		O18683_Q9VFU1	Drosophila melanogaster	Drosophila melanogaster	eukaryote	eukaryote
O43071_O13900	Schizosaccharomyces pombe	Schizosaccharomyces pombe	eukaryote	eukaryote	P51965_P63165	Homo sapiens	Homo sapiens	eukaryote	eukaryote		O18683_Q9W3S4	Drosophila melanogaster	Drosophila melanogaster	eukaryote	eukaryote
O43071_O14097	Schizosaccharomyces pombe	Schizosaccharomyces pombe	eukaryote	eukaryote	P52292_P61769	Homo sapiens	Homo sapiens	eukaryote	eukaryote		O22136_Q6NQ63	Arabidopsis thaliana	Arabidopsis thaliana	eukaryote	eukaryote
O43071_O42643	Schizosaccharomyces pombe	Schizosaccharomyces pombe	eukaryote	eukaryote	P53566_Q6PDY0	Mus musculus	Mus musculus	eukaryote	eukaryote		O22179_Q84K05	Arabidopsis thaliana	Arabidopsis thaliana	eukaryote	eukaryote
O43071_O59706	Schizosaccharomyces pombe	Schizosaccharomyces pombe	eukaryote	eukaryote	P53994_Q80T23	Mus musculus	Mus musculus	eukaryote	eukaryote		O22179_Q852U6	Arabidopsis thaliana	Arabidopsis thaliana	eukaryote	eukaryote
O43071_O59800	Schizosaccharomyces pombe	Schizosaccharomyces pombe	eukaryote	eukaryote	P53994_Q91V27	Mus musculus	Mus musculus	eukaryote	eukaryote		O22179_Q8GYE4	Arabidopsis thaliana	Arabidopsis thaliana	eukaryote	eukaryote
O43071_O59816	Schizosaccharomyces pombe	Schizosaccharomyces pombe	eukaryote	eukaryote	P54256_P54258	Rattus norvegicus	Rattus norvegicus	eukaryote	eukaryote		O22179_Q8H0V5	Arabidopsis thaliana	Arabidopsis thaliana	eukaryote	eukaryote
O43071_O74370	Schizosaccharomyces pombe	Schizosaccharomyces pombe	eukaryote	eukaryote	P54274_Q15554	Homo sapiens	Homo sapiens	eukaryote	eukaryote		O22179_Q9C7G6	Arabidopsis thaliana	Arabidopsis thaliana	eukaryote	eukaryote
O43071_O74517	Schizosaccharomyces pombe	Schizosaccharomyces pombe	eukaryote	eukaryote	P54274_Q96AP0	Homo sapiens	Homo sapiens	eukaryote	eukaryote		O22179_Q9CAW9	Arabidopsis thaliana	Arabidopsis thaliana	eukaryote	eukaryote
O43071_O74966	Schizosaccharomyces pombe	Schizosaccharomyces pombe	eukaryote	eukaryote	P54619_Q9Y478	Homo sapiens	Homo sapiens	eukaryote	eukaryote		O22179_Q9MA40	Arabidopsis thaliana	Arabidopsis thaliana	eukaryote	eukaryote
O43071_O74970	Schizosaccharomyces pombe	Schizosaccharomyces pombe	eukaryote	eukaryote	P54645_P80385	Rattus norvegicus	Rattus norvegicus	eukaryote	eukaryote		O22179_Q9SU37	Arabidopsis thaliana	Arabidopsis thaliana	eukaryote	eukaryote
O43071_O94508	Schizosaccharomyces pombe	Schizosaccharomyces pombe	eukaryote	eukaryote	P54921_Q62768	Rattus norvegicus	Rattus norvegicus	eukaryote	eukaryote		O22208_O22208	Arabidopsis thaliana	Arabidopsis thaliana	eukaryote	eukaryote
O43071_O94620	Schizosaccharomyces pombe	Schizosaccharomyces pombe	eukaryote	eukaryote	P55002_Q08879	Mus musculus	Mus musculus	eukaryote	eukaryote		O22690_O04326	Arabidopsis thaliana	Arabidopsis thaliana	eukaryote	eukaryote
O43071_P36616	Schizosaccharomyces pombe	Schizosaccharomyces pombe	eukaryote	eukaryote	P55002_Q8BPB5	Mus musculus	Mus musculus	eukaryote	eukaryote		O22690_Q94BX2	Arabidopsis thaliana	Arabidopsis thaliana	eukaryote	eukaryote
O43071_P87051	Schizosaccharomyces pombe	Schizosaccharomyces pombe	eukaryote	eukaryote	P55002_Q9WVH9	Mus musculus	Mus musculus	eukaryote	eukaryote		O22703_Q8RWQ1	Arabidopsis thaliana	Arabidopsis thaliana	eukaryote	eukaryote
O43071_Q10163	Schizosaccharomyces pombe	Schizosaccharomyces pombe	eukaryote	eukaryote	P55002_Q9WVJ9	Mus musculus	Mus musculus	eukaryote	eukaryote		O22703_Q8VXY0	Arabidopsis thaliana	Arabidopsis thaliana	eukaryote	eukaryote
O43071_Q9C1X0	Schizosaccharomyces pombe	Schizosaccharomyces pombe	eukaryote	eukaryote	P55258_Q80T23	Mus musculus	Mus musculus	eukaryote	eukaryote		O22703_Q9CAG1	Arabidopsis thaliana	Arabidopsis thaliana	eukaryote	eukaryote
O43071_Q9HE06	Schizosaccharomyces pombe	Schizosaccharomyces pombe	eukaryote	eukaryote	P55258_Q91V27	Mus musculus	Mus musculus	eukaryote	eukaryote		O23053_Q9CAF4	Arabidopsis thaliana	Arabidopsis thaliana	eukaryote	eukaryote
O43071_Q9P7R9	Schizosaccharomyces pombe	Schizosaccharomyces pombe	eukaryote	eukaryote	P55258_Q99N48	Mus musculus	Mus musculus	eukaryote	eukaryote		O23171_O23171	Arabidopsis thaliana	Arabidopsis thaliana	eukaryote	eukaryote
O43071_Q9USZ3	Schizosaccharomyces pombe	Schizosaccharomyces pombe	eukaryote	eukaryote	P55258_Q99N50	Mus musculus	Mus musculus	eukaryote	eukaryote		O24653_Q949S4	Arabidopsis thaliana	Arabidopsis thaliana	eukaryote	eukaryote
O43071_Q9UT73	Schizosaccharomyces pombe	Schizosaccharomyces pombe	eukaryote	eukaryote	P55258_Q99N80	Mus musculus	Mus musculus	eukaryote	eukaryote		O35132_P10361	Rattus norvegicus	Rattus norvegicus	eukaryote	eukaryote
O43071_Q9UTK6	Schizosaccharomyces pombe	Schizosaccharomyces pombe	eukaryote	eukaryote	P55854_Q16891	Homo sapiens	Homo sapiens	eukaryote	eukaryote		O35260_Q5XIF4	Rattus norvegicus	Rattus norvegicus	eukaryote	eukaryote
O43071_Q9UU80	Schizosaccharomyces pombe	Schizosaccharomyces pombe	eukaryote	eukaryote	P55854_Q5T3J3	Homo sapiens	Homo sapiens	eukaryote	eukaryote		O35413_P39052	Rattus norvegicus	Rattus norvegicus	eukaryote	eukaryote
O43073_O94276	Schizosaccharomyces pombe	Schizosaccharomyces pombe	eukaryote	eukaryote	P55854_Q7L311	Homo sapiens	Homo sapiens	eukaryote	eukaryote		O35413_P97836	Rattus norvegicus	Rattus norvegicus	eukaryote	eukaryote
O43079_O14302	Schizosaccharomyces pombe	Schizosaccharomyces pombe	eukaryote	eukaryote	P55854_Q9H213	Homo sapiens	Homo sapiens	eukaryote	eukaryote		O35430_P32851	Rattus norvegicus	Rattus norvegicus	eukaryote	eukaryote
O43085_O13672	Schizosaccharomyces pombe	Schizosaccharomyces pombe	eukaryote	eukaryote	P55854_Q9UKY1	Homo sapiens	Homo sapiens	eukaryote	eukaryote		O35430_P60881	Rattus norvegicus	Rattus norvegicus	eukaryote	eukaryote
O43085_O74498	Schizosaccharomyces pombe	Schizosaccharomyces pombe	eukaryote	eukaryote	P56371_Q80T23	Mus musculus	Mus musculus	eukaryote	eukaryote		O35430_P61765	Rattus norvegicus	Rattus norvegicus	eukaryote	eukaryote
O43085_O74892	Schizosaccharomyces pombe	Schizosaccharomyces pombe	eukaryote	eukaryote	P56371_Q91V27	Mus musculus	Mus musculus	eukaryote	eukaryote		O35430_Q62915	Rattus norvegicus	Rattus norvegicus	eukaryote	eukaryote
O43085_P28189	Schizosaccharomyces pombe	Schizosaccharomyces pombe	eukaryote	eukaryote	P56371_Q9D0C1	Mus musculus	Mus musculus	eukaryote	eukaryote		O35430_Q63372	Rattus norvegicus	Rattus norvegicus	eukaryote	eukaryote
O43085_P50522	Schizosaccharomyces pombe	Schizosaccharomyces pombe	eukaryote	eukaryote	P56524_Q969S8	Homo sapiens	Homo sapiens	eukaryote	eukaryote		O35431_P32851	Rattus norvegicus	Rattus norvegicus	eukaryote	eukaryote
O43085_P87056	Schizosaccharomyces pombe	Schizosaccharomyces pombe	eukaryote	eukaryote	P56589_Q92968	Homo sapiens	Homo sapiens	eukaryote	eukaryote		O35800_Q63429	Rattus norvegicus	Rattus norvegicus	eukaryote	eukaryote
O43085_P87138	Schizosaccharomyces pombe	Schizosaccharomyces pombe	eukaryote	eukaryote	P60228_Q8IUI8	Homo sapiens	Homo sapiens	eukaryote	eukaryote		O35800_Q64259	Rattus norvegicus	Rattus norvegicus	eukaryote	eukaryote
O43085_Q09762	Schizosaccharomyces pombe	Schizosaccharomyces pombe	eukaryote	eukaryote	P60881_Q8VHQ7	Rattus norvegicus	Rattus norvegicus	eukaryote	eukaryote		O36023_P48009	Schizosaccharomyces pombe	Schizosaccharomyces pombe	eukaryote	eukaryote
O43085_Q10119	Schizosaccharomyces pombe	Schizosaccharomyces pombe	eukaryote	eukaryote	P61027_Q80T23	Mus musculus	Mus musculus	eukaryote	eukaryote		O36023_Q09116	Schizosaccharomyces pombe	Schizosaccharomyces pombe	eukaryote	eukaryote
O43085_Q10157	Schizosaccharomyces pombe	Schizosaccharomyces pombe	eukaryote	eukaryote	P61027_Q91V27	Mus musculus	Mus musculus	eukaryote	eukaryote		O36027_O36027	Schizosaccharomyces pombe	Schizosaccharomyces pombe	eukaryote	eukaryote
O43085_Q10284	Schizosaccharomyces pombe	Schizosaccharomyces pombe	eukaryote	eukaryote	P61027_Q99N48	Mus musculus	Mus musculus	eukaryote	eukaryote		O36027_Q9P6R1	Schizosaccharomyces pombe	Schizosaccharomyces pombe	eukaryote	eukaryote
O43114_O74796	Schizosaccharomyces pombe	Schizosaccharomyces pombe	eukaryote	eukaryote	P61027_Q99N50	Mus musculus	Mus musculus	eukaryote	eukaryote		O36027_Q9Y7Z8	Schizosaccharomyces pombe	Schizosaccharomyces pombe	eukaryote	eukaryote
O43114_P54789	Schizosaccharomyces pombe	Schizosaccharomyces pombe	eukaryote	eukaryote	P61027_Q99N80	Mus musculus	Mus musculus	eukaryote	eukaryote		O42634_O42634	Schizosaccharomyces pombe	Schizosaccharomyces pombe	eukaryote	eukaryote
O43114_Q09142	Schizosaccharomyces pombe	Schizosaccharomyces pombe	eukaryote	eukaryote	P61027_Q9R0Q1	Mus musculus	Mus musculus	eukaryote	eukaryote		O42649_O94383	Schizosaccharomyces pombe	Schizosaccharomyces pombe	eukaryote	eukaryote
O43114_Q9Y794	Schizosaccharomyces pombe	Schizosaccharomyces pombe	eukaryote	eukaryote	P61157_Q3SYX9	Bos taurus	Bos taurus	eukaryote	eukaryote		O42659_P21135	Schizosaccharomyces pombe	Schizosaccharomyces pombe	eukaryote	eukaryote
O43137_P32505	Saccharomyces cerevisiae	Saccharomyces cerevisiae	eukaryote	eukaryote	P61587_Q8WU20	Homo sapiens	Homo sapiens	eukaryote	eukaryote		O42661_P87126	Schizosaccharomyces pombe	Schizosaccharomyces pombe	eukaryote	eukaryote
O43379_O43379	Homo sapiens	Homo sapiens	eukaryote	eukaryote	P61769_P78358	Homo sapiens	Homo sapiens	eukaryote	eukaryote		O42666_P87167	Schizosaccharomyces pombe	Schizosaccharomyces pombe	eukaryote	eukaryote
O43586_Q02543	Homo sapiens	Homo sapiens	eukaryote	eukaryote	P61769_Q07352	Homo sapiens	Homo sapiens	eukaryote	eukaryote		O42666_Q09765	Schizosaccharomyces pombe	Schizosaccharomyces pombe	eukaryote	eukaryote
O44386_P11584	Drosophila melanogaster	Drosophila melanogaster	eukaryote	eukaryote	P61769_Q16655	Homo sapiens	Homo sapiens	eukaryote	eukaryote		O42709_P49731	Schizosaccharomyces pombe	Schizosaccharomyces pombe	eukaryote	eukaryote
O44386_P18502	Drosophila melanogaster	Drosophila melanogaster	eukaryote	eukaryote	P61769_Q6IPR8	Homo sapiens	Homo sapiens	eukaryote	eukaryote		O42709_P54789	Schizosaccharomyces pombe	Schizosaccharomyces pombe	eukaryote	eukaryote
O44434_Q0E8X9	Drosophila melanogaster	Drosophila melanogaster	eukaryote	eukaryote	P61769_Q6N089	Homo sapiens	Homo sapiens	eukaryote	eukaryote		O42839_O14140	Schizosaccharomyces pombe	Schizosaccharomyces pombe	eukaryote	eukaryote
O44437_Q5BI03	Drosophila melanogaster	Drosophila melanogaster	eukaryote	eukaryote	P61769_Q6P4G7	Homo sapiens	Homo sapiens	eukaryote	eukaryote		O42839_O14417	Schizosaccharomyces pombe	Schizosaccharomyces pombe	eukaryote	eukaryote
O44783_A1Z7C4	Drosophila melanogaster	Drosophila melanogaster	eukaryote	eukaryote	P61769_Q8N355	Homo sapiens	Homo sapiens	eukaryote	eukaryote		O42839_O59767	Schizosaccharomyces pombe	Schizosaccharomyces pombe	eukaryote	eukaryote
O44783_P07207	Drosophila melanogaster	Drosophila melanogaster	eukaryote	eukaryote	P61769_Q9NPA0	Homo sapiens	Homo sapiens	eukaryote	eukaryote		O42839_O74358	Schizosaccharomyces pombe	Schizosaccharomyces pombe	eukaryote	eukaryote
O44783_P11046	Drosophila melanogaster	Drosophila melanogaster	eukaryote	eukaryote	P61769_Q9TQB0	Homo sapiens	Homo sapiens	eukaryote	eukaryote		O42839_O94423	Schizosaccharomyces pombe	Schizosaccharomyces pombe	eukaryote	eukaryote
O44783_Q8T3W6	Drosophila melanogaster	Drosophila melanogaster	eukaryote	eukaryote	P61769_Q9Y5X3	Homo sapiens	Homo sapiens	eukaryote	eukaryote		O42839_O94688	Schizosaccharomyces pombe	Schizosaccharomyces pombe	eukaryote	eukaryote
O44783_Q9VA66	Drosophila melanogaster	Drosophila melanogaster	eukaryote	eukaryote	P62158_P62879	Homo sapiens	Homo sapiens	eukaryote	eukaryote		O42839_P21135	Schizosaccharomyces pombe	Schizosaccharomyces pombe	eukaryote	eukaryote
O44783_Q9VB21	Drosophila melanogaster	Drosophila melanogaster	eukaryote	eukaryote	P62158_Q02535	Homo sapiens	Homo sapiens	eukaryote	eukaryote		O42839_P78972	Schizosaccharomyces pombe	Schizosaccharomyces pombe	eukaryote	eukaryote
O44783_Q9VCJ2	Drosophila melanogaster	Drosophila melanogaster	eukaryote	eukaryote	P62158_Q14192	Homo sapiens	Homo sapiens	eukaryote	eukaryote		O42839_Q9URV2	Schizosaccharomyces pombe	Schizosaccharomyces pombe	eukaryote	eukaryote
O44783_Q9VE45	Drosophila melanogaster	Drosophila melanogaster	eukaryote	eukaryote	P62158_Q16828	Homo sapiens	Homo sapiens	eukaryote	eukaryote		O42861_P28748	Schizosaccharomyces pombe	Schizosaccharomyces pombe	eukaryote	eukaryote
O44783_Q9VVG2	Drosophila melanogaster	Drosophila melanogaster	eukaryote	eukaryote	P62158_Q68DY1	Homo sapiens	Homo sapiens	eukaryote	eukaryote		O42868_Q9UT39	Schizosaccharomyces pombe	Schizosaccharomyces pombe	eukaryote	eukaryote
O46037_P48375	Drosophila melanogaster	Drosophila melanogaster	eukaryote	eukaryote	P62158_Q70SY1	Homo sapiens	Homo sapiens	eukaryote	eukaryote		O42893_O42893	Schizosaccharomyces pombe	Schizosaccharomyces pombe	eukaryote	eukaryote
O46052_Q9VW93	Drosophila melanogaster	Drosophila melanogaster	eukaryote	eukaryote	P62158_Q8TAU0	Homo sapiens	Homo sapiens	eukaryote	eukaryote		O42904_O74330	Schizosaccharomyces pombe	Schizosaccharomyces pombe	eukaryote	eukaryote
O46070_P28166	Drosophila melanogaster	Drosophila melanogaster	eukaryote	eukaryote	P62158_Q8TBX8	Homo sapiens	Homo sapiens	eukaryote	eukaryote		O42913_P01129	Schizosaccharomyces pombe	Schizosaccharomyces pombe	eukaryote	eukaryote
O46070_P48609	Drosophila melanogaster	Drosophila melanogaster	eukaryote	eukaryote	P62158_Q92730	Homo sapiens	Homo sapiens	eukaryote	eukaryote		O42913_P41412	Schizosaccharomyces pombe	Schizosaccharomyces pombe	eukaryote	eukaryote
O46070_Q7JYV7	Drosophila melanogaster	Drosophila melanogaster	eukaryote	eukaryote	P62158_Q92785	Homo sapiens	Homo sapiens	eukaryote	eukaryote		O42914_Q9UTN3	Schizosaccharomyces pombe	Schizosaccharomyces pombe	eukaryote	eukaryote
O46070_Q961D1	Drosophila melanogaster	Drosophila melanogaster	eukaryote	eukaryote	P62158_Q93096	Homo sapiens	Homo sapiens	eukaryote	eukaryote		O42923_O13759	Schizosaccharomyces pombe	Schizosaccharomyces pombe	eukaryote	eukaryote
O46070_Q9VB22	Drosophila melanogaster	Drosophila melanogaster	eukaryote	eukaryote	P62158_Q9H2S9	Homo sapiens	Homo sapiens	eukaryote	eukaryote		O42930_O74552	Schizosaccharomyces pombe	Schizosaccharomyces pombe	eukaryote	eukaryote
O46084_P54358	Drosophila melanogaster	Drosophila melanogaster	eukaryote	eukaryote	P62158_Q9H6S3	Homo sapiens	Homo sapiens	eukaryote	eukaryote		O42930_O94276	Schizosaccharomyces pombe	Schizosaccharomyces pombe	eukaryote	eukaryote
O46084_Q961D1	Drosophila melanogaster	Drosophila melanogaster	eukaryote	eukaryote	P62158_Q9H9D4	Homo sapiens	Homo sapiens	eukaryote	eukaryote		O42931_P41878	Schizosaccharomyces pombe	Schizosaccharomyces pombe	eukaryote	eukaryote
O46106_O76912	Drosophila melanogaster	Drosophila melanogaster	eukaryote	eukaryote	P62158_Q9NQX6	Homo sapiens	Homo sapiens	eukaryote	eukaryote		O42934_O60016	Schizosaccharomyces pombe	Schizosaccharomyces pombe	eukaryote	eukaryote
O46106_Q7KLW9	Drosophila melanogaster	Drosophila melanogaster	eukaryote	eukaryote	P62158_Q9UDV6	Homo sapiens	Homo sapiens	eukaryote	eukaryote		O42935_O94276	Schizosaccharomyces pombe	Schizosaccharomyces pombe	eukaryote	eukaryote
O46106_Q7KS72	Drosophila melanogaster	Drosophila melanogaster	eukaryote	eukaryote	P62158_Q9UH92	Homo sapiens	Homo sapiens	eukaryote	eukaryote		O42940_O94276	Schizosaccharomyces pombe	Schizosaccharomyces pombe	eukaryote	eukaryote
O46106_Q8I8V0	Drosophila melanogaster	Drosophila melanogaster	eukaryote	eukaryote	P62158_Q9UHR5	Homo sapiens	Homo sapiens	eukaryote	eukaryote		O42943_Q9UTN3	Schizosaccharomyces pombe	Schizosaccharomyces pombe	eukaryote	eukaryote
O46106_Q8IMJ2	Drosophila melanogaster	Drosophila melanogaster	eukaryote	eukaryote	P62158_Q9UHX1	Homo sapiens	Homo sapiens	eukaryote	eukaryote		O42952_O94276	Schizosaccharomyces pombe	Schizosaccharomyces pombe	eukaryote	eukaryote
O46106_Q8MSF5	Drosophila melanogaster	Drosophila melanogaster	eukaryote	eukaryote	P62258_Q01814	Homo sapiens	Homo sapiens	eukaryote	eukaryote		O42954_P04551	Schizosaccharomyces pombe	Schizosaccharomyces pombe	eukaryote	eukaryote
O46106_Q8STG9	Drosophila melanogaster	Drosophila melanogaster	eukaryote	eukaryote	P62259_Q61097	Mus musculus	Mus musculus	eukaryote	eukaryote		O42954_P50528	Schizosaccharomyces pombe	Schizosaccharomyces pombe	eukaryote	eukaryote
O46106_Q8SYG2	Drosophila melanogaster	Drosophila melanogaster	eukaryote	eukaryote	P62310_Q9Y4Z0	Homo sapiens	Homo sapiens	eukaryote	eukaryote		O42965_O94276	Schizosaccharomyces pombe	Schizosaccharomyces pombe	eukaryote	eukaryote
O46106_Q9VK21	Drosophila melanogaster	Drosophila melanogaster	eukaryote	eukaryote	P62312_Q9Y333	Homo sapiens	Homo sapiens	eukaryote	eukaryote		O42971_O59767	Schizosaccharomyces pombe	Schizosaccharomyces pombe	eukaryote	eukaryote
O46106_Q9VQK1	Drosophila melanogaster	Drosophila melanogaster	eukaryote	eukaryote	P62312_Q9Y4Z0	Homo sapiens	Homo sapiens	eukaryote	eukaryote		O42984_Q9UTN3	Schizosaccharomyces pombe	Schizosaccharomyces pombe	eukaryote	eukaryote
O46106_Q9VX05	Drosophila melanogaster	Drosophila melanogaster	eukaryote	eukaryote	P62492_Q80T23	Mus musculus	Mus musculus	eukaryote	eukaryote		O42991_O94276	Schizosaccharomyces pombe	Schizosaccharomyces pombe	eukaryote	eukaryote
O46106_Q9W3N6	Drosophila melanogaster	Drosophila melanogaster	eukaryote	eukaryote	P62492_Q91V27	Mus musculus	Mus musculus	eukaryote	eukaryote		O42993_O14356	Schizosaccharomyces pombe	Schizosaccharomyces pombe	eukaryote	eukaryote
O46106_Q9W4I4	Drosophila melanogaster	Drosophila melanogaster	eukaryote	eukaryote	P62500_Q00322	Mus musculus	Mus musculus	eukaryote	eukaryote		O43009_Q9P6M8	Schizosaccharomyces pombe	Schizosaccharomyces pombe	eukaryote	eukaryote
O46108_Q9VKW2	Drosophila melanogaster	Drosophila melanogaster	eukaryote	eukaryote	P62821_Q80T23	Mus musculus	Mus musculus	eukaryote	eukaryote		O43017_O42858	Schizosaccharomyces pombe	Schizosaccharomyces pombe	eukaryote	eukaryote
O46108_Q9VSE6	Drosophila melanogaster	Drosophila melanogaster	eukaryote	eukaryote	P62821_Q91V27	Mus musculus	Mus musculus	eukaryote	eukaryote		O43017_O43017	Schizosaccharomyces pombe	Schizosaccharomyces pombe	eukaryote	eukaryote
O46200_Q9VR24	Drosophila melanogaster	Drosophila melanogaster	eukaryote	eukaryote	P62873_Q6Y2X3	Homo sapiens	Homo sapiens	eukaryote	eukaryote		O43017_O74508	Schizosaccharomyces pombe	Schizosaccharomyces pombe	eukaryote	eukaryote
O46202_O96860	Drosophila melanogaster	Drosophila melanogaster	eukaryote	eukaryote	P62877_Q13309	Homo sapiens	Homo sapiens	eukaryote	eukaryote		O43017_Q9Y7R4	Schizosaccharomyces pombe	Schizosaccharomyces pombe	eukaryote	eukaryote
O46202_Q9VBN9	Drosophila melanogaster	Drosophila melanogaster	eukaryote	eukaryote	P62877_Q16531	Homo sapiens	Homo sapiens	eukaryote	eukaryote		O43040_Q9UT39	Schizosaccharomyces pombe	Schizosaccharomyces pombe	eukaryote	eukaryote
O46202_Q9VCT6	Drosophila melanogaster	Drosophila melanogaster	eukaryote	eukaryote	P62879_Q14192	Homo sapiens	Homo sapiens	eukaryote	eukaryote		O43050_O94276	Schizosaccharomyces pombe	Schizosaccharomyces pombe	eukaryote	eukaryote
O46202_Q9VEK2	Drosophila melanogaster	Drosophila melanogaster	eukaryote	eukaryote	P62879_Q16828	Homo sapiens	Homo sapiens	eukaryote	eukaryote		O43058_O60129	Schizosaccharomyces pombe	Schizosaccharomyces pombe	eukaryote	eukaryote
O46202_Q9XTN4	Drosophila melanogaster	Drosophila melanogaster	eukaryote	eukaryote	P62879_Q68DY1	Homo sapiens	Homo sapiens	eukaryote	eukaryote		O43068_O13684	Schizosaccharomyces pombe	Schizosaccharomyces pombe	eukaryote	eukaryote
O46308_P07548	Drosophila melanogaster	Drosophila melanogaster	eukaryote	eukaryote	P62879_Q6Y2X3	Homo sapiens	Homo sapiens	eukaryote	eukaryote		O43068_P04551	Schizosaccharomyces pombe	Schizosaccharomyces pombe	eukaryote	eukaryote
O46308_Q961D1	Drosophila melanogaster	Drosophila melanogaster	eukaryote	eukaryote	P62879_Q70SY1	Homo sapiens	Homo sapiens	eukaryote	eukaryote		O43068_Q9Y7R3	Schizosaccharomyces pombe	Schizosaccharomyces pombe	eukaryote	eukaryote
O46308_Q9VBN9	Drosophila melanogaster	Drosophila melanogaster	eukaryote	eukaryote	P62879_Q8TAU0	Homo sapiens	Homo sapiens	eukaryote	eukaryote		O43070_O74986	Schizosaccharomyces pombe	Schizosaccharomyces pombe	eukaryote	eukaryote
O46308_Q9VBQ9	Drosophila melanogaster	Drosophila melanogaster	eukaryote	eukaryote	P62879_Q8TBX8	Homo sapiens	Homo sapiens	eukaryote	eukaryote		O43070_Q09683	Schizosaccharomyces pombe	Schizosaccharomyces pombe	eukaryote	eukaryote
O46308_Q9VRQ4	Drosophila melanogaster	Drosophila melanogaster	eukaryote	eukaryote	P62879_Q92730	Homo sapiens	Homo sapiens	eukaryote	eukaryote		O43071_O13845	Schizosaccharomyces pombe	Schizosaccharomyces pombe	eukaryote	eukaryote
O46308_Q9VZM7	Drosophila melanogaster	Drosophila melanogaster	eukaryote	eukaryote	P62879_Q92785	Homo sapiens	Homo sapiens	eukaryote	eukaryote		O43071_O14161	Schizosaccharomyces pombe	Schizosaccharomyces pombe	eukaryote	eukaryote
O46308_Q9W1H7	Drosophila melanogaster	Drosophila melanogaster	eukaryote	eukaryote	P62879_Q93096	Homo sapiens	Homo sapiens	eukaryote	eukaryote		O43071_O14187	Schizosaccharomyces pombe	Schizosaccharomyces pombe	eukaryote	eukaryote
O46341_Q9VCT6	Drosophila melanogaster	Drosophila melanogaster	eukaryote	eukaryote	P62879_Q9H2S9	Homo sapiens	Homo sapiens	eukaryote	eukaryote		O43071_O42661	Schizosaccharomyces pombe	Schizosaccharomyces pombe	eukaryote	eukaryote
O46341_Q9VDH8	Drosophila melanogaster	Drosophila melanogaster	eukaryote	eukaryote	P62879_Q9H6S3	Homo sapiens	Homo sapiens	eukaryote	eukaryote		O43071_O42945	Schizosaccharomyces pombe	Schizosaccharomyces pombe	eukaryote	eukaryote
O48533_F4JRR1	Arabidopsis thaliana	Arabidopsis thaliana	eukaryote	eukaryote	P62879_Q9H9D4	Homo sapiens	Homo sapiens	eukaryote	eukaryote		O43071_O43071	Schizosaccharomyces pombe	Schizosaccharomyces pombe	eukaryote	eukaryote
O48533_Q8W5R5	Arabidopsis thaliana	Arabidopsis thaliana	eukaryote	eukaryote	P62879_Q9NQX6	Homo sapiens	Homo sapiens	eukaryote	eukaryote		O43071_O74555	Schizosaccharomyces pombe	Schizosaccharomyces pombe	eukaryote	eukaryote
O48533_Q9FFZ0	Arabidopsis thaliana	Arabidopsis thaliana	eukaryote	eukaryote	P62879_Q9UDV6	Homo sapiens	Homo sapiens	eukaryote	eukaryote		O43071_O94316	Schizosaccharomyces pombe	Schizosaccharomyces pombe	eukaryote	eukaryote
O48533_Q9FNR3	Arabidopsis thaliana	Arabidopsis thaliana	eukaryote	eukaryote	P62879_Q9UH92	Homo sapiens	Homo sapiens	eukaryote	eukaryote		O43071_O94417	Schizosaccharomyces pombe	Schizosaccharomyces pombe	eukaryote	eukaryote
O48533_Q9SJU0	Arabidopsis thaliana	Arabidopsis thaliana	eukaryote	eukaryote	P62879_Q9UHR5	Homo sapiens	Homo sapiens	eukaryote	eukaryote		O43071_P78794	Schizosaccharomyces pombe	Schizosaccharomyces pombe	eukaryote	eukaryote
O48533_Q9SZA4	Arabidopsis thaliana	Arabidopsis thaliana	eukaryote	eukaryote	P62879_Q9UHX1	Homo sapiens	Homo sapiens	eukaryote	eukaryote		O43071_P87126	Schizosaccharomyces pombe	Schizosaccharomyces pombe	eukaryote	eukaryote
O48723_O48723	Arabidopsis thaliana	Arabidopsis thaliana	eukaryote	eukaryote	P62880_P63213	Mus musculus	Mus musculus	eukaryote	eukaryote		O43071_Q09909	Schizosaccharomyces pombe	Schizosaccharomyces pombe	eukaryote	eukaryote
O48791_O48791	Arabidopsis thaliana	Arabidopsis thaliana	eukaryote	eukaryote	P63011_Q91V27	Mus musculus	Mus musculus	eukaryote	eukaryote		O43071_Q10752	Schizosaccharomyces pombe	Schizosaccharomyces pombe	eukaryote	eukaryote
O49603_Q8H1F2	Arabidopsis thaliana	Arabidopsis thaliana	eukaryote	eukaryote	P63011_Q99N48	Mus musculus	Mus musculus	eukaryote	eukaryote		O43071_Q9P7L8	Schizosaccharomyces pombe	Schizosaccharomyces pombe	eukaryote	eukaryote
O49653_Q93XX2	Arabidopsis thaliana	Arabidopsis thaliana	eukaryote	eukaryote	P63011_Q99N50	Mus musculus	Mus musculus	eukaryote	eukaryote		O43071_Q9P7R6	Schizosaccharomyces pombe	Schizosaccharomyces pombe	eukaryote	eukaryote
O54880_P63012	Rattus norvegicus	Rattus norvegicus	eukaryote	eukaryote	P63011_Q99N80	Mus musculus	Mus musculus	eukaryote	eukaryote		O43071_Q9USM4	Schizosaccharomyces pombe	Schizosaccharomyces pombe	eukaryote	eukaryote
O54963_Q99P99	Rattus norvegicus	Rattus norvegicus	eukaryote	eukaryote	P63059_Q63158	Rattus norvegicus	Rattus norvegicus	eukaryote	eukaryote		O43071_Q9USV3	Schizosaccharomyces pombe	Schizosaccharomyces pombe	eukaryote	eukaryote
O55012_Q4V8H8	Rattus norvegicus	Rattus norvegicus	eukaryote	eukaryote	P63096_Q6Y2X3	Homo sapiens	Homo sapiens	eukaryote	eukaryote		O43071_Q9UT24	Schizosaccharomyces pombe	Schizosaccharomyces pombe	eukaryote	eukaryote
O55081_B2GUZ0	Rattus norvegicus	Rattus norvegicus	eukaryote	eukaryote	P63101_Q61097	Mus musculus	Mus musculus	eukaryote	eukaryote		O43071_Q9UTB8	Schizosaccharomyces pombe	Schizosaccharomyces pombe	eukaryote	eukaryote
O55081_Q63429	Rattus norvegicus	Rattus norvegicus	eukaryote	eukaryote	P63104_Q01814	Homo sapiens	Homo sapiens	eukaryote	eukaryote		O43071_Q9UUC6	Schizosaccharomyces pombe	Schizosaccharomyces pombe	eukaryote	eukaryote
O59676_P04913	Schizosaccharomyces pombe	Schizosaccharomyces pombe	eukaryote	eukaryote	P63146_P63165	Homo sapiens	Homo sapiens	eukaryote	eukaryote		O43071_Q9UUI3	Schizosaccharomyces pombe	Schizosaccharomyces pombe	eukaryote	eukaryote
O59678_Q09330	Schizosaccharomyces pombe	Schizosaccharomyces pombe	eukaryote	eukaryote	P63165_Q12873	Homo sapiens	Homo sapiens	eukaryote	eukaryote		O43079_O13928	Schizosaccharomyces pombe	Schizosaccharomyces pombe	eukaryote	eukaryote
O59678_Q09825	Schizosaccharomyces pombe	Schizosaccharomyces pombe	eukaryote	eukaryote	P63165_Q16763	Homo sapiens	Homo sapiens	eukaryote	eukaryote		O43085_O42914	Schizosaccharomyces pombe	Schizosaccharomyces pombe	eukaryote	eukaryote
O59702_O13953	Schizosaccharomyces pombe	Schizosaccharomyces pombe	eukaryote	eukaryote	P63167_Q7LDG7	Homo sapiens	Homo sapiens	eukaryote	eukaryote		O43085_O60143	Schizosaccharomyces pombe	Schizosaccharomyces pombe	eukaryote	eukaryote
O59702_O14021	Schizosaccharomyces pombe	Schizosaccharomyces pombe	eukaryote	eukaryote	P63239_Q58A65	Mus musculus	Mus musculus	eukaryote	eukaryote		O43085_O75000	Schizosaccharomyces pombe	Schizosaccharomyces pombe	eukaryote	eukaryote
O59702_P09988	Schizosaccharomyces pombe	Schizosaccharomyces pombe	eukaryote	eukaryote	P63244_Q04759	Homo sapiens	Homo sapiens	eukaryote	eukaryote		O43085_P35679	Schizosaccharomyces pombe	Schizosaccharomyces pombe	eukaryote	eukaryote
O59703_O59703	Schizosaccharomyces pombe	Schizosaccharomyces pombe	eukaryote	eukaryote	P63244_Q07343	Homo sapiens	Homo sapiens	eukaryote	eukaryote		O43085_P41836	Schizosaccharomyces pombe	Schizosaccharomyces pombe	eukaryote	eukaryote
O59703_O94655	Schizosaccharomyces pombe	Schizosaccharomyces pombe	eukaryote	eukaryote	P63244_Q08493	Homo sapiens	Homo sapiens	eukaryote	eukaryote		O43085_Q09668	Schizosaccharomyces pombe	Schizosaccharomyces pombe	eukaryote	eukaryote
O59706_O14097	Schizosaccharomyces pombe	Schizosaccharomyces pombe	eukaryote	eukaryote	P67775_Q92572	Homo sapiens	Homo sapiens	eukaryote	eukaryote		O43085_Q10101	Schizosaccharomyces pombe	Schizosaccharomyces pombe	eukaryote	eukaryote
O59706_P87126	Schizosaccharomyces pombe	Schizosaccharomyces pombe	eukaryote	eukaryote	P68433_Q9D2U9	Mus musculus	Mus musculus	eukaryote	eukaryote		O43085_Q9HE10	Schizosaccharomyces pombe	Schizosaccharomyces pombe	eukaryote	eukaryote
O59706_Q12381	Schizosaccharomyces pombe	Schizosaccharomyces pombe	eukaryote	eukaryote	P70196_Q62523	Mus musculus	Mus musculus	eukaryote	eukaryote		O43085_Q9UTK7	Schizosaccharomyces pombe	Schizosaccharomyces pombe	eukaryote	eukaryote
O59708_O94276	Schizosaccharomyces pombe	Schizosaccharomyces pombe	eukaryote	eukaryote	P70196_Q8BFW7	Mus musculus	Mus musculus	eukaryote	eukaryote		O43086_O59790	Schizosaccharomyces pombe	Schizosaccharomyces pombe	eukaryote	eukaryote
O59711_O94276	Schizosaccharomyces pombe	Schizosaccharomyces pombe	eukaryote	eukaryote	P70217_Q60954	Mus musculus	Mus musculus	eukaryote	eukaryote		O43114_O42709	Schizosaccharomyces pombe	Schizosaccharomyces pombe	eukaryote	eukaryote
O59733_O43071	Schizosaccharomyces pombe	Schizosaccharomyces pombe	eukaryote	eukaryote	P70452_Q549X6	Mus musculus	Mus musculus	eukaryote	eukaryote		O43114_P41411	Schizosaccharomyces pombe	Schizosaccharomyces pombe	eukaryote	eukaryote
O59733_P39964	Schizosaccharomyces pombe	Schizosaccharomyces pombe	eukaryote	eukaryote	P70644_Q9R0T4	Rattus norvegicus	Rattus norvegicus	eukaryote	eukaryote		O43114_Q10067	Schizosaccharomyces pombe	Schizosaccharomyces pombe	eukaryote	eukaryote
O59733_P87126	Schizosaccharomyces pombe	Schizosaccharomyces pombe	eukaryote	eukaryote	P70644_Q9WU82	Rattus norvegicus	Rattus norvegicus	eukaryote	eukaryote		O43765_Q9BXJ1	Homo sapiens	Homo sapiens	eukaryote	eukaryote
O59734_O13829	Schizosaccharomyces pombe	Schizosaccharomyces pombe	eukaryote	eukaryote	P78347_Q13976	Homo sapiens	Homo sapiens	eukaryote	eukaryote		O44434_Q9XYW6	Drosophila melanogaster	Drosophila melanogaster	eukaryote	eukaryote
O59734_O14011	Schizosaccharomyces pombe	Schizosaccharomyces pombe	eukaryote	eukaryote	P78352_Q05586	Homo sapiens	Homo sapiens	eukaryote	eukaryote		O44437_Q9VJI7	Drosophila melanogaster	Drosophila melanogaster	eukaryote	eukaryote
O59734_P39964	Schizosaccharomyces pombe	Schizosaccharomyces pombe	eukaryote	eukaryote	P80592_Q8IFK4	Riftia pachyptila	Riftia pachyptila	eukaryote	eukaryote		O44783_P13368	Drosophila melanogaster	Drosophila melanogaster	eukaryote	eukaryote
O59734_P87126	Schizosaccharomyces pombe	Schizosaccharomyces pombe	eukaryote	eukaryote	P83436_Q14746	Homo sapiens	Homo sapiens	eukaryote	eukaryote		O44783_Q00174	Drosophila melanogaster	Drosophila melanogaster	eukaryote	eukaryote
O59755_P50528	Schizosaccharomyces pombe	Schizosaccharomyces pombe	eukaryote	eukaryote	P83436_Q8WTW3	Homo sapiens	Homo sapiens	eukaryote	eukaryote		O44783_Q08180	Drosophila melanogaster	Drosophila melanogaster	eukaryote	eukaryote
O59757_O59790	Schizosaccharomyces pombe	Schizosaccharomyces pombe	eukaryote	eukaryote	P83436_Q96JB2	Homo sapiens	Homo sapiens	eukaryote	eukaryote		O44783_Q9VKV9	Drosophila melanogaster	Drosophila melanogaster	eukaryote	eukaryote
O59757_Q9P6M3	Schizosaccharomyces pombe	Schizosaccharomyces pombe	eukaryote	eukaryote	P83876_Q15029	Homo sapiens	Homo sapiens	eukaryote	eukaryote		O44783_Q9VTR8	Drosophila melanogaster	Drosophila melanogaster	eukaryote	eukaryote
O59770_P41878	Schizosaccharomyces pombe	Schizosaccharomyces pombe	eukaryote	eukaryote	P83876_Q53GS9	Homo sapiens	Homo sapiens	eukaryote	eukaryote		O44783_Q9VUW9	Drosophila melanogaster	Drosophila melanogaster	eukaryote	eukaryote
O59770_Q9UUB6	Schizosaccharomyces pombe	Schizosaccharomyces pombe	eukaryote	eukaryote	P83876_Q6P2Q9	Homo sapiens	Homo sapiens	eukaryote	eukaryote		O44783_Q9VX18	Drosophila melanogaster	Drosophila melanogaster	eukaryote	eukaryote
O59773_Q10064	Schizosaccharomyces pombe	Schizosaccharomyces pombe	eukaryote	eukaryote	P83916_Q13263	Homo sapiens	Homo sapiens	eukaryote	eukaryote		O44783_Q9W214	Drosophila melanogaster	Drosophila melanogaster	eukaryote	eukaryote
O59785_O94276	Schizosaccharomyces pombe	Schizosaccharomyces pombe	eukaryote	eukaryote	P84022_Q01094	Homo sapiens	Homo sapiens	eukaryote	eukaryote		O44783_Q9W4B3	Drosophila melanogaster	Drosophila melanogaster	eukaryote	eukaryote
O59793_O14011	Schizosaccharomyces pombe	Schizosaccharomyces pombe	eukaryote	eukaryote	P84022_Q08999	Homo sapiens	Homo sapiens	eukaryote	eukaryote		O44783_Q9XTN4	Drosophila melanogaster	Drosophila melanogaster	eukaryote	eukaryote
O59793_O43071	Schizosaccharomyces pombe	Schizosaccharomyces pombe	eukaryote	eukaryote	P84022_Q13547	Homo sapiens	Homo sapiens	eukaryote	eukaryote		O46037_Q9W3X5	Drosophila melanogaster	Drosophila melanogaster	eukaryote	eukaryote
O59793_O60100	Schizosaccharomyces pombe	Schizosaccharomyces pombe	eukaryote	eukaryote	P84022_Q96ST3	Homo sapiens	Homo sapiens	eukaryote	eukaryote		O46052_P39736	Drosophila melanogaster	Drosophila melanogaster	eukaryote	eukaryote
O59793_O94374	Schizosaccharomyces pombe	Schizosaccharomyces pombe	eukaryote	eukaryote	P84022_Q9UPN9	Homo sapiens	Homo sapiens	eukaryote	eukaryote		O46052_Q9NJH0	Drosophila melanogaster	Drosophila melanogaster	eukaryote	eukaryote
O59793_O94451	Schizosaccharomyces pombe	Schizosaccharomyces pombe	eukaryote	eukaryote	P84103_Q02040	Homo sapiens	Homo sapiens	eukaryote	eukaryote		O46070_Q7KUZ5	Drosophila melanogaster	Drosophila melanogaster	eukaryote	eukaryote
O59793_P78963	Schizosaccharomyces pombe	Schizosaccharomyces pombe	eukaryote	eukaryote	P97287_Q07813	Mus musculus	Mus musculus	eukaryote	eukaryote		O46070_Q9W3A7	Drosophila melanogaster	Drosophila melanogaster	eukaryote	eukaryote
O59793_P87126	Schizosaccharomyces pombe	Schizosaccharomyces pombe	eukaryote	eukaryote	P97428_Q9Z0G0	Mus musculus	Mus musculus	eukaryote	eukaryote		O46080_Q9V490	Drosophila melanogaster	Drosophila melanogaster	eukaryote	eukaryote
O59793_Q09778	Schizosaccharomyces pombe	Schizosaccharomyces pombe	eukaryote	eukaryote	P97503_Q60974	Mus musculus	Mus musculus	eukaryote	eukaryote		O46089_Q9VXQ7	Drosophila melanogaster	Drosophila melanogaster	eukaryote	eukaryote
O59793_Q9P6Q6	Schizosaccharomyces pombe	Schizosaccharomyces pombe	eukaryote	eukaryote	P97503_Q8C2B3	Mus musculus	Mus musculus	eukaryote	eukaryote		O46094_O18334	Drosophila melanogaster	Drosophila melanogaster	eukaryote	eukaryote
O59793_Q9P7R9	Schizosaccharomyces pombe	Schizosaccharomyces pombe	eukaryote	eukaryote	P97503_Q9WU42	Mus musculus	Mus musculus	eukaryote	eukaryote		O46094_P07207	Drosophila melanogaster	Drosophila melanogaster	eukaryote	eukaryote
O59793_Q9Y7M4	Schizosaccharomyces pombe	Schizosaccharomyces pombe	eukaryote	eukaryote	P97503_Q9Z2V6	Mus musculus	Mus musculus	eukaryote	eukaryote		O46099_Q9VK62	Drosophila melanogaster	Drosophila melanogaster	eukaryote	eukaryote
O59793_Q9Y7X6	Schizosaccharomyces pombe	Schizosaccharomyces pombe	eukaryote	eukaryote	P98170_Q13077	Homo sapiens	Homo sapiens	eukaryote	eukaryote		O46106_A1Z9C2	Drosophila melanogaster	Drosophila melanogaster	eukaryote	eukaryote
O59816_P87126	Schizosaccharomyces pombe	Schizosaccharomyces pombe	eukaryote	eukaryote	Q00262_Q549X6	Mus musculus	Mus musculus	eukaryote	eukaryote		O46106_P17886	Drosophila melanogaster	Drosophila melanogaster	eukaryote	eukaryote
O59827_Q9Y7Q2	Schizosaccharomyces pombe	Schizosaccharomyces pombe	eukaryote	eukaryote	Q00262_Q80T23	Mus musculus	Mus musculus	eukaryote	eukaryote		O46106_P19538	Drosophila melanogaster	Drosophila melanogaster	eukaryote	eukaryote
O59835_P30261	Schizosaccharomyces pombe	Schizosaccharomyces pombe	eukaryote	eukaryote	Q00262_Q99N48	Mus musculus	Mus musculus	eukaryote	eukaryote		O46106_Q7JZC9	Drosophila melanogaster	Drosophila melanogaster	eukaryote	eukaryote
O59836_O42709	Schizosaccharomyces pombe	Schizosaccharomyces pombe	eukaryote	eukaryote	Q00262_Q99N50	Mus musculus	Mus musculus	eukaryote	eukaryote		O46106_Q7K264	Drosophila melanogaster	Drosophila melanogaster	eukaryote	eukaryote
O59836_P32372	Schizosaccharomyces pombe	Schizosaccharomyces pombe	eukaryote	eukaryote	Q00471_Q42496	Chlamydomonas reinhardtii	Chlamydomonas reinhardtii	eukaryote	eukaryote		O46106_Q8IQG0	Drosophila melanogaster	Drosophila melanogaster	eukaryote	eukaryote
O59836_P40381	Schizosaccharomyces pombe	Schizosaccharomyces pombe	eukaryote	eukaryote	Q00526_Q9UBD5	Homo sapiens	Homo sapiens	eukaryote	eukaryote		O46106_Q9V4M2	Drosophila melanogaster	Drosophila melanogaster	eukaryote	eukaryote
O59836_Q9UUM2	Schizosaccharomyces pombe	Schizosaccharomyces pombe	eukaryote	eukaryote	Q00960_Q8K430	Rattus norvegicus	Rattus norvegicus	eukaryote	eukaryote		O46106_Q9VEP9	Drosophila melanogaster	Drosophila melanogaster	eukaryote	eukaryote
O59855_O43085	Schizosaccharomyces pombe	Schizosaccharomyces pombe	eukaryote	eukaryote	Q01094_Q06546	Homo sapiens	Homo sapiens	eukaryote	eukaryote		O46106_Q9VL91	Drosophila melanogaster	Drosophila melanogaster	eukaryote	eukaryote
O59855_O94513	Schizosaccharomyces pombe	Schizosaccharomyces pombe	eukaryote	eukaryote	Q01094_Q06547	Homo sapiens	Homo sapiens	eukaryote	eukaryote		O46106_Q9VMY2	Drosophila melanogaster	Drosophila melanogaster	eukaryote	eukaryote
O59855_P42656	Schizosaccharomyces pombe	Schizosaccharomyces pombe	eukaryote	eukaryote	Q01094_Q15796	Homo sapiens	Homo sapiens	eukaryote	eukaryote		O46106_Q9VUA5	Drosophila melanogaster	Drosophila melanogaster	eukaryote	eukaryote
O59865_O94276	Schizosaccharomyces pombe	Schizosaccharomyces pombe	eukaryote	eukaryote	Q01130_Q02040	Homo sapiens	Homo sapiens	eukaryote	eukaryote		O46199_Q9VLS5	Drosophila melanogaster	Drosophila melanogaster	eukaryote	eukaryote
O59865_Q9UTN3	Schizosaccharomyces pombe	Schizosaccharomyces pombe	eukaryote	eukaryote	Q01279_Q9QUQ5	Mus musculus	Mus musculus	eukaryote	eukaryote		O46200_Q9VJ22	Drosophila melanogaster	Drosophila melanogaster	eukaryote	eukaryote
O60016_O74910	Schizosaccharomyces pombe	Schizosaccharomyces pombe	eukaryote	eukaryote	Q01667_Q0WR83	Arabidopsis thaliana	Arabidopsis thaliana	eukaryote	eukaryote		O46200_Q9VU13	Drosophila melanogaster	Drosophila melanogaster	eukaryote	eukaryote
O60016_O74957	Schizosaccharomyces pombe	Schizosaccharomyces pombe	eukaryote	eukaryote	Q01667_Q9S831	Arabidopsis thaliana	Arabidopsis thaliana	eukaryote	eukaryote		O46201_Q9VMQ8	Drosophila melanogaster	Drosophila melanogaster	eukaryote	eukaryote
O60016_O94687	Schizosaccharomyces pombe	Schizosaccharomyces pombe	eukaryote	eukaryote	Q01728_Q3T1J5	Rattus norvegicus	Rattus norvegicus	eukaryote	eukaryote		O46308_O46108	Drosophila melanogaster	Drosophila melanogaster	eukaryote	eukaryote
O60016_P04913	Schizosaccharomyces pombe	Schizosaccharomyces pombe	eukaryote	eukaryote	Q01780_Q06265	Homo sapiens	Homo sapiens	eukaryote	eukaryote		O46308_Q9VHC7	Drosophila melanogaster	Drosophila melanogaster	eukaryote	eukaryote
O60016_P40381	Schizosaccharomyces pombe	Schizosaccharomyces pombe	eukaryote	eukaryote	Q01780_Q13868	Homo sapiens	Homo sapiens	eukaryote	eukaryote		O46308_Q9VWT7	Drosophila melanogaster	Drosophila melanogaster	eukaryote	eukaryote
O60016_P40984	Schizosaccharomyces pombe	Schizosaccharomyces pombe	eukaryote	eukaryote	Q01780_Q5RKV6	Homo sapiens	Homo sapiens	eukaryote	eukaryote		O46341_Q8ST83	Drosophila melanogaster	Drosophila melanogaster	eukaryote	eukaryote
O60016_Q09330	Schizosaccharomyces pombe	Schizosaccharomyces pombe	eukaryote	eukaryote	Q01780_Q9NQT5	Homo sapiens	Homo sapiens	eukaryote	eukaryote		O46341_Q9VLU5	Drosophila melanogaster	Drosophila melanogaster	eukaryote	eukaryote
O60016_Q10426	Schizosaccharomyces pombe	Schizosaccharomyces pombe	eukaryote	eukaryote	Q01780_Q9Y3B2	Homo sapiens	Homo sapiens	eukaryote	eukaryote		O46341_Q9W3T3	Drosophila melanogaster	Drosophila melanogaster	eukaryote	eukaryote
O60052_O13782	Schizosaccharomyces pombe	Schizosaccharomyces pombe	eukaryote	eukaryote	Q02248_Q02257	Mus musculus	Mus musculus	eukaryote	eukaryote		O48533_Q84K72	Arabidopsis thaliana	Arabidopsis thaliana	eukaryote	eukaryote
O60053_Q9Y709	Schizosaccharomyces pombe	Schizosaccharomyces pombe	eukaryote	eukaryote	Q02248_Q8BN78	Mus musculus	Mus musculus	eukaryote	eukaryote		O48533_Q94BX2	Arabidopsis thaliana	Arabidopsis thaliana	eukaryote	eukaryote
O60060_O94276	Schizosaccharomyces pombe	Schizosaccharomyces pombe	eukaryote	eukaryote	Q02535_Q16828	Homo sapiens	Homo sapiens	eukaryote	eukaryote		O48533_Q9FIR9	Arabidopsis thaliana	Arabidopsis thaliana	eukaryote	eukaryote
O60060_O94701	Schizosaccharomyces pombe	Schizosaccharomyces pombe	eukaryote	eukaryote	Q02535_Q70SY1	Homo sapiens	Homo sapiens	eukaryote	eukaryote		O48767_Q84K25	Arabidopsis thaliana	Arabidopsis thaliana	eukaryote	eukaryote
O60070_O60137	Schizosaccharomyces pombe	Schizosaccharomyces pombe	eukaryote	eukaryote	Q02535_Q8TAU0	Homo sapiens	Homo sapiens	eukaryote	eukaryote		O48852_Q8RWF8	Arabidopsis thaliana	Arabidopsis thaliana	eukaryote	eukaryote
O60070_O74508	Schizosaccharomyces pombe	Schizosaccharomyces pombe	eukaryote	eukaryote	Q02535_Q8TBX8	Homo sapiens	Homo sapiens	eukaryote	eukaryote		O49627_Q8L7K4	Arabidopsis thaliana	Arabidopsis thaliana	eukaryote	eukaryote
O60079_O94308	Schizosaccharomyces pombe	Schizosaccharomyces pombe	eukaryote	eukaryote	Q02535_Q92785	Homo sapiens	Homo sapiens	eukaryote	eukaryote		O49627_Q9SZZ4	Arabidopsis thaliana	Arabidopsis thaliana	eukaryote	eukaryote
O60101_Q9P795	Schizosaccharomyces pombe	Schizosaccharomyces pombe	eukaryote	eukaryote	Q02535_Q93096	Homo sapiens	Homo sapiens	eukaryote	eukaryote		O49627_Q9SZZ6	Arabidopsis thaliana	Arabidopsis thaliana	eukaryote	eukaryote
O60108_O60108	Schizosaccharomyces pombe	Schizosaccharomyces pombe	eukaryote	eukaryote	Q02535_Q9H2S9	Homo sapiens	Homo sapiens	eukaryote	eukaryote		O49653_Q94AF2	Arabidopsis thaliana	Arabidopsis thaliana	eukaryote	eukaryote
O60137_O60137	Schizosaccharomyces pombe	Schizosaccharomyces pombe	eukaryote	eukaryote	Q02535_Q9H6S3	Homo sapiens	Homo sapiens	eukaryote	eukaryote		O54857_Q63429	Rattus norvegicus	Rattus norvegicus	eukaryote	eukaryote
O60139_O14259	Schizosaccharomyces pombe	Schizosaccharomyces pombe	eukaryote	eukaryote	Q02535_Q9NQX6	Homo sapiens	Homo sapiens	eukaryote	eukaryote		O54975_Q5XIF4	Rattus norvegicus	Rattus norvegicus	eukaryote	eukaryote
O60139_Q9P6M8	Schizosaccharomyces pombe	Schizosaccharomyces pombe	eukaryote	eukaryote	Q02535_Q9UDV6	Homo sapiens	Homo sapiens	eukaryote	eukaryote		O55164_P30936	Rattus norvegicus	Rattus norvegicus	eukaryote	eukaryote
O60153_Q9P3W4	Schizosaccharomyces pombe	Schizosaccharomyces pombe	eukaryote	eukaryote	Q02535_Q9UHR5	Homo sapiens	Homo sapiens	eukaryote	eukaryote		O55170_Q5XIF4	Rattus norvegicus	Rattus norvegicus	eukaryote	eukaryote
O60165_O60165	Schizosaccharomyces pombe	Schizosaccharomyces pombe	eukaryote	eukaryote	Q02763_Q9Y5C1	Homo sapiens	Homo sapiens	eukaryote	eukaryote		O59676_P09322	Schizosaccharomyces pombe	Schizosaccharomyces pombe	eukaryote	eukaryote
O60169_O94276	Schizosaccharomyces pombe	Schizosaccharomyces pombe	eukaryote	eukaryote	Q03167_Q15942	Homo sapiens	Homo sapiens	eukaryote	eukaryote		O59678_O14188	Schizosaccharomyces pombe	Schizosaccharomyces pombe	eukaryote	eukaryote
O60171_P50998	Schizosaccharomyces pombe	Schizosaccharomyces pombe	eukaryote	eukaryote	Q04724_Q9BQ87	Homo sapiens	Homo sapiens	eukaryote	eukaryote		O59678_O94276	Schizosaccharomyces pombe	Schizosaccharomyces pombe	eukaryote	eukaryote
O60171_Q9HFE8	Schizosaccharomyces pombe	Schizosaccharomyces pombe	eukaryote	eukaryote	Q06265_Q13868	Homo sapiens	Homo sapiens	eukaryote	eukaryote		O59678_Q9UTN3	Schizosaccharomyces pombe	Schizosaccharomyces pombe	eukaryote	eukaryote
O60174_O74458	Schizosaccharomyces pombe	Schizosaccharomyces pombe	eukaryote	eukaryote	Q06265_Q15024	Homo sapiens	Homo sapiens	eukaryote	eukaryote		O59702_O13919	Schizosaccharomyces pombe	Schizosaccharomyces pombe	eukaryote	eukaryote
O60182_O75004	Schizosaccharomyces pombe	Schizosaccharomyces pombe	eukaryote	eukaryote	Q06265_Q5RKV6	Homo sapiens	Homo sapiens	eukaryote	eukaryote		O59702_P49777	Schizosaccharomyces pombe	Schizosaccharomyces pombe	eukaryote	eukaryote
O60184_Q09715	Schizosaccharomyces pombe	Schizosaccharomyces pombe	eukaryote	eukaryote	Q06265_Q96B26	Homo sapiens	Homo sapiens	eukaryote	eukaryote		O59706_O94276	Schizosaccharomyces pombe	Schizosaccharomyces pombe	eukaryote	eukaryote
O60187_Q10322	Schizosaccharomyces pombe	Schizosaccharomyces pombe	eukaryote	eukaryote	Q06265_Q99547	Homo sapiens	Homo sapiens	eukaryote	eukaryote		O59706_Q9P7H6	Schizosaccharomyces pombe	Schizosaccharomyces pombe	eukaryote	eukaryote
O60200_P35200	Saccharomyces cerevisiae	Saccharomyces cerevisiae	eukaryote	eukaryote	Q06265_Q9NQT4	Homo sapiens	Homo sapiens	eukaryote	eukaryote		O59734_O43071	Schizosaccharomyces pombe	Schizosaccharomyces pombe	eukaryote	eukaryote
O60200_Q12034	Saccharomyces cerevisiae	Saccharomyces cerevisiae	eukaryote	eukaryote	Q06265_Q9NQT5	Homo sapiens	Homo sapiens	eukaryote	eukaryote		O59734_Q12381	Schizosaccharomyces pombe	Schizosaccharomyces pombe	eukaryote	eukaryote
O60269_Q96FJ2	Homo sapiens	Homo sapiens	eukaryote	eukaryote	Q06265_Q9Y2L1	Homo sapiens	Homo sapiens	eukaryote	eukaryote		O59735_Q9P6M8	Schizosaccharomyces pombe	Schizosaccharomyces pombe	eukaryote	eukaryote
O60383_Q15102	Homo sapiens	Homo sapiens	eukaryote	eukaryote	Q06265_Q9Y3B2	Homo sapiens	Homo sapiens	eukaryote	eukaryote		O59740_O14248	Schizosaccharomyces pombe	Schizosaccharomyces pombe	eukaryote	eukaryote
O60500_O60500	Homo sapiens	Homo sapiens	eukaryote	eukaryote	Q06330_Q06587	Homo sapiens	Homo sapiens	eukaryote	eukaryote		O59740_P25295	Schizosaccharomyces pombe	Schizosaccharomyces pombe	eukaryote	eukaryote
O61231_Q24118	Drosophila melanogaster	Drosophila melanogaster	eukaryote	eukaryote	Q06330_Q92585	Homo sapiens	Homo sapiens	eukaryote	eukaryote		O59740_P87061	Schizosaccharomyces pombe	Schizosaccharomyces pombe	eukaryote	eukaryote
O61348_Q9VML8	Drosophila melanogaster	Drosophila melanogaster	eukaryote	eukaryote	Q06330_Q92769	Homo sapiens	Homo sapiens	eukaryote	eukaryote		O59751_O59751	Schizosaccharomyces pombe	Schizosaccharomyces pombe	eukaryote	eukaryote
O61443_Q9W2F3	Drosophila melanogaster	Drosophila melanogaster	eukaryote	eukaryote	Q06330_Q99708	Homo sapiens	Homo sapiens	eukaryote	eukaryote		O59755_O59755	Schizosaccharomyces pombe	Schizosaccharomyces pombe	eukaryote	eukaryote
O61734_Q9W418	Drosophila melanogaster	Drosophila melanogaster	eukaryote	eukaryote	Q06609_Q9BXW9	Homo sapiens	Homo sapiens	eukaryote	eukaryote		O59757_P04689	Schizosaccharomyces pombe	Schizosaccharomyces pombe	eukaryote	eukaryote
O62526_P02516	Drosophila melanogaster	Drosophila melanogaster	eukaryote	eukaryote	Q06609_Q9Y620	Homo sapiens	Homo sapiens	eukaryote	eukaryote		O59757_Q10430	Schizosaccharomyces pombe	Schizosaccharomyces pombe	eukaryote	eukaryote
O62530_O77051	Drosophila melanogaster	Drosophila melanogaster	eukaryote	eukaryote	Q07021_Q13952	Homo sapiens	Homo sapiens	eukaryote	eukaryote		O59791_O59791	Schizosaccharomyces pombe	Schizosaccharomyces pombe	eukaryote	eukaryote
O62530_P50887	Drosophila melanogaster	Drosophila melanogaster	eukaryote	eukaryote	Q07699_Q9NY72	Homo sapiens	Homo sapiens	eukaryote	eukaryote		O59793_O13849	Schizosaccharomyces pombe	Schizosaccharomyces pombe	eukaryote	eukaryote
O62602_O18683	Drosophila melanogaster	Drosophila melanogaster	eukaryote	eukaryote	Q07817_Q07820	Homo sapiens	Homo sapiens	eukaryote	eukaryote		O59793_O14243	Schizosaccharomyces pombe	Schizosaccharomyces pombe	eukaryote	eukaryote
O62619_O62530	Drosophila melanogaster	Drosophila melanogaster	eukaryote	eukaryote	Q07820_Q92843	Homo sapiens	Homo sapiens	eukaryote	eukaryote		O59793_O42872	Schizosaccharomyces pombe	Schizosaccharomyces pombe	eukaryote	eukaryote
O62619_Q8MT48	Drosophila melanogaster	Drosophila melanogaster	eukaryote	eukaryote	Q08499_Q14396	Homo sapiens	Homo sapiens	eukaryote	eukaryote		O59793_O74424	Schizosaccharomyces pombe	Schizosaccharomyces pombe	eukaryote	eukaryote
O62619_Q9VBP2	Drosophila melanogaster	Drosophila melanogaster	eukaryote	eukaryote	Q08879_Q9QZJ6	Mus musculus	Mus musculus	eukaryote	eukaryote		O59793_O94244	Schizosaccharomyces pombe	Schizosaccharomyces pombe	eukaryote	eukaryote
O64735_O64735	Arabidopsis thaliana	Arabidopsis thaliana	eukaryote	eukaryote	Q08999_Q15796	Homo sapiens	Homo sapiens	eukaryote	eukaryote		O59793_O94372	Schizosaccharomyces pombe	Schizosaccharomyces pombe	eukaryote	eukaryote
O64735_Q9SMP3	Arabidopsis thaliana	Arabidopsis thaliana	eukaryote	eukaryote	Q08999_Q8TAK5	Homo sapiens	Homo sapiens	eukaryote	eukaryote		O59793_P49731	Schizosaccharomyces pombe	Schizosaccharomyces pombe	eukaryote	eukaryote
O64816_Q9SV37	Arabidopsis thaliana	Arabidopsis thaliana	eukaryote	eukaryote	Q09028_Q9Y618	Homo sapiens	Homo sapiens	eukaryote	eukaryote		O59793_P49777	Schizosaccharomyces pombe	Schizosaccharomyces pombe	eukaryote	eukaryote
O65502_Q208N7	Arabidopsis thaliana	Arabidopsis thaliana	eukaryote	eukaryote	Q09472_Q8NHW3	Homo sapiens	Homo sapiens	eukaryote	eukaryote		O59793_Q10173	Schizosaccharomyces pombe	Schizosaccharomyces pombe	eukaryote	eukaryote
O65508_Q9FY93	Arabidopsis thaliana	Arabidopsis thaliana	eukaryote	eukaryote	Q0WR83_Q9S831	Arabidopsis thaliana	Arabidopsis thaliana	eukaryote	eukaryote		O59793_Q10281	Schizosaccharomyces pombe	Schizosaccharomyces pombe	eukaryote	eukaryote
O65581_Q8GXU4	Arabidopsis thaliana	Arabidopsis thaliana	eukaryote	eukaryote	Q12873_Q7L311	Homo sapiens	Homo sapiens	eukaryote	eukaryote		O59793_Q8WZK0	Schizosaccharomyces pombe	Schizosaccharomyces pombe	eukaryote	eukaryote
O65648_O81851	Arabidopsis thaliana	Arabidopsis thaliana	eukaryote	eukaryote	Q12873_Q9H213	Homo sapiens	Homo sapiens	eukaryote	eukaryote		O59793_Q9P6H9	Schizosaccharomyces pombe	Schizosaccharomyces pombe	eukaryote	eukaryote
O65657_Q9SEZ1	Arabidopsis thaliana	Arabidopsis thaliana	eukaryote	eukaryote	Q12873_Q9P2H0	Homo sapiens	Homo sapiens	eukaryote	eukaryote		O59793_Q9P7S2	Schizosaccharomyces pombe	Schizosaccharomyces pombe	eukaryote	eukaryote
O65683_Q9LZP8	Arabidopsis thaliana	Arabidopsis thaliana	eukaryote	eukaryote	Q12933_Q8TDR0	Homo sapiens	Homo sapiens	eukaryote	eukaryote		O59794_O94276	Schizosaccharomyces pombe	Schizosaccharomyces pombe	eukaryote	eukaryote
O70239_O70239	Rattus norvegicus	Rattus norvegicus	eukaryote	eukaryote	Q13075_Q9NR28	Homo sapiens	Homo sapiens	eukaryote	eukaryote		O59827_O59827	Schizosaccharomyces pombe	Schizosaccharomyces pombe	eukaryote	eukaryote
O74113_P28040	Schizosaccharomyces pombe	Schizosaccharomyces pombe	eukaryote	eukaryote	Q13077_Q8TDR0	Homo sapiens	Homo sapiens	eukaryote	eukaryote		O59833_O94276	Schizosaccharomyces pombe	Schizosaccharomyces pombe	eukaryote	eukaryote
O74113_P30666	Schizosaccharomyces pombe	Schizosaccharomyces pombe	eukaryote	eukaryote	Q13077_Q96CA5	Homo sapiens	Homo sapiens	eukaryote	eukaryote		O59855_O13807	Schizosaccharomyces pombe	Schizosaccharomyces pombe	eukaryote	eukaryote
O74113_P49731	Schizosaccharomyces pombe	Schizosaccharomyces pombe	eukaryote	eukaryote	Q13158_Q8IUC6	Homo sapiens	Homo sapiens	eukaryote	eukaryote		O59855_O94276	Schizosaccharomyces pombe	Schizosaccharomyces pombe	eukaryote	eukaryote
O74184_O14356	Schizosaccharomyces pombe	Schizosaccharomyces pombe	eukaryote	eukaryote	Q13242_Q16629	Homo sapiens	Homo sapiens	eukaryote	eukaryote		O59855_Q09823	Schizosaccharomyces pombe	Schizosaccharomyces pombe	eukaryote	eukaryote
O74191_O94701	Schizosaccharomyces pombe	Schizosaccharomyces pombe	eukaryote	eukaryote	Q13309_Q16526	Homo sapiens	Homo sapiens	eukaryote	eukaryote		O59945_O14188	Schizosaccharomyces pombe	Schizosaccharomyces pombe	eukaryote	eukaryote
O74302_P36160	Saccharomyces cerevisiae	Saccharomyces cerevisiae	eukaryote	eukaryote	Q13309_Q49AN0	Homo sapiens	Homo sapiens	eukaryote	eukaryote		O59945_Q10434	Schizosaccharomyces pombe	Schizosaccharomyces pombe	eukaryote	eukaryote
O74309_O14160	Schizosaccharomyces pombe	Schizosaccharomyces pombe	eukaryote	eukaryote	Q13416_Q9UBD5	Homo sapiens	Homo sapiens	eukaryote	eukaryote		O60016_O14122	Schizosaccharomyces pombe	Schizosaccharomyces pombe	eukaryote	eukaryote
O74309_O42644	Schizosaccharomyces pombe	Schizosaccharomyces pombe	eukaryote	eukaryote	Q13485_Q15583	Homo sapiens	Homo sapiens	eukaryote	eukaryote		O60016_O94276	Schizosaccharomyces pombe	Schizosaccharomyces pombe	eukaryote	eukaryote
O74309_O42931	Schizosaccharomyces pombe	Schizosaccharomyces pombe	eukaryote	eukaryote	Q13485_Q92793	Homo sapiens	Homo sapiens	eukaryote	eukaryote		O60052_P32434	Schizosaccharomyces pombe	Schizosaccharomyces pombe	eukaryote	eukaryote
O74309_O59838	Schizosaccharomyces pombe	Schizosaccharomyces pombe	eukaryote	eukaryote	Q13485_Q9HAU4	Homo sapiens	Homo sapiens	eukaryote	eukaryote		O60064_P87126	Schizosaccharomyces pombe	Schizosaccharomyces pombe	eukaryote	eukaryote
O74309_O74894	Schizosaccharomyces pombe	Schizosaccharomyces pombe	eukaryote	eukaryote	Q13541_Q8WVB6	Homo sapiens	Homo sapiens	eukaryote	eukaryote		O60070_O60070	Schizosaccharomyces pombe	Schizosaccharomyces pombe	eukaryote	eukaryote
O74309_O94489	Schizosaccharomyces pombe	Schizosaccharomyces pombe	eukaryote	eukaryote	Q13547_Q96QT6	Homo sapiens	Homo sapiens	eukaryote	eukaryote		O60070_Q10077	Schizosaccharomyces pombe	Schizosaccharomyces pombe	eukaryote	eukaryote
O74309_O94515	Schizosaccharomyces pombe	Schizosaccharomyces pombe	eukaryote	eukaryote	Q13547_Q9UBP5	Homo sapiens	Homo sapiens	eukaryote	eukaryote		O60079_O94454	Schizosaccharomyces pombe	Schizosaccharomyces pombe	eukaryote	eukaryote
O74309_P04689	Schizosaccharomyces pombe	Schizosaccharomyces pombe	eukaryote	eukaryote	Q13642_Q14192	Homo sapiens	Homo sapiens	eukaryote	eukaryote		O60079_Q09760	Schizosaccharomyces pombe	Schizosaccharomyces pombe	eukaryote	eukaryote
O74309_P22068	Schizosaccharomyces pombe	Schizosaccharomyces pombe	eukaryote	eukaryote	Q13642_Q5TD97	Homo sapiens	Homo sapiens	eukaryote	eukaryote		O60101_O94276	Schizosaccharomyces pombe	Schizosaccharomyces pombe	eukaryote	eukaryote
O74309_P78921	Schizosaccharomyces pombe	Schizosaccharomyces pombe	eukaryote	eukaryote	Q13868_Q5RKV6	Homo sapiens	Homo sapiens	eukaryote	eukaryote		O60101_Q53EK2	Schizosaccharomyces pombe	Schizosaccharomyces pombe	eukaryote	eukaryote
O74309_P87048	Schizosaccharomyces pombe	Schizosaccharomyces pombe	eukaryote	eukaryote	Q13868_Q96B26	Homo sapiens	Homo sapiens	eukaryote	eukaryote		O60101_Q9Y709	Schizosaccharomyces pombe	Schizosaccharomyces pombe	eukaryote	eukaryote
O74309_P87144	Schizosaccharomyces pombe	Schizosaccharomyces pombe	eukaryote	eukaryote	Q13868_Q99547	Homo sapiens	Homo sapiens	eukaryote	eukaryote		O60108_P49777	Schizosaccharomyces pombe	Schizosaccharomyces pombe	eukaryote	eukaryote
O74309_Q09188	Schizosaccharomyces pombe	Schizosaccharomyces pombe	eukaryote	eukaryote	Q13868_Q9NQT4	Homo sapiens	Homo sapiens	eukaryote	eukaryote		O60125_O94276	Schizosaccharomyces pombe	Schizosaccharomyces pombe	eukaryote	eukaryote
O74309_Q1K9C2	Schizosaccharomyces pombe	Schizosaccharomyces pombe	eukaryote	eukaryote	Q13868_Q9NQT5	Homo sapiens	Homo sapiens	eukaryote	eukaryote		O60126_Q09811	Schizosaccharomyces pombe	Schizosaccharomyces pombe	eukaryote	eukaryote
O74309_Q9C0X6	Schizosaccharomyces pombe	Schizosaccharomyces pombe	eukaryote	eukaryote	Q13868_Q9Y2L1	Homo sapiens	Homo sapiens	eukaryote	eukaryote		O60128_O94276	Schizosaccharomyces pombe	Schizosaccharomyces pombe	eukaryote	eukaryote
O74309_Q9Y7X4	Schizosaccharomyces pombe	Schizosaccharomyces pombe	eukaryote	eukaryote	Q13868_Q9Y3B2	Homo sapiens	Homo sapiens	eukaryote	eukaryote		O60128_Q9UTN3	Schizosaccharomyces pombe	Schizosaccharomyces pombe	eukaryote	eukaryote
O74319_O94436	Schizosaccharomyces pombe	Schizosaccharomyces pombe	eukaryote	eukaryote	Q13976_Q9Y6F6	Homo sapiens	Homo sapiens	eukaryote	eukaryote		O60132_P87061	Schizosaccharomyces pombe	Schizosaccharomyces pombe	eukaryote	eukaryote
O74338_Q09825	Schizosaccharomyces pombe	Schizosaccharomyces pombe	eukaryote	eukaryote	Q14186_Q8TAK5	Homo sapiens	Homo sapiens	eukaryote	eukaryote		O60135_O94276	Schizosaccharomyces pombe	Schizosaccharomyces pombe	eukaryote	eukaryote
O74352_O36027	Schizosaccharomyces pombe	Schizosaccharomyces pombe	eukaryote	eukaryote	Q14192_Q16828	Homo sapiens	Homo sapiens	eukaryote	eukaryote		O60137_O74508	Schizosaccharomyces pombe	Schizosaccharomyces pombe	eukaryote	eukaryote
O74352_O75011	Schizosaccharomyces pombe	Schizosaccharomyces pombe	eukaryote	eukaryote	Q14192_Q70SY1	Homo sapiens	Homo sapiens	eukaryote	eukaryote		O60143_O94276	Schizosaccharomyces pombe	Schizosaccharomyces pombe	eukaryote	eukaryote
O74358_O42971	Schizosaccharomyces pombe	Schizosaccharomyces pombe	eukaryote	eukaryote	Q14192_Q8TAU0	Homo sapiens	Homo sapiens	eukaryote	eukaryote		O60144_O94276	Schizosaccharomyces pombe	Schizosaccharomyces pombe	eukaryote	eukaryote
O74358_P21135	Schizosaccharomyces pombe	Schizosaccharomyces pombe	eukaryote	eukaryote	Q14192_Q8TBX8	Homo sapiens	Homo sapiens	eukaryote	eukaryote		O60144_Q9UTN3	Schizosaccharomyces pombe	Schizosaccharomyces pombe	eukaryote	eukaryote
O74358_Q9UT86	Schizosaccharomyces pombe	Schizosaccharomyces pombe	eukaryote	eukaryote	Q14192_Q92730	Homo sapiens	Homo sapiens	eukaryote	eukaryote		O60164_Q09330	Schizosaccharomyces pombe	Schizosaccharomyces pombe	eukaryote	eukaryote
O74365_O74792	Schizosaccharomyces pombe	Schizosaccharomyces pombe	eukaryote	eukaryote	Q14192_Q93096	Homo sapiens	Homo sapiens	eukaryote	eukaryote		O60174_O14229	Schizosaccharomyces pombe	Schizosaccharomyces pombe	eukaryote	eukaryote
O74365_Q09699	Schizosaccharomyces pombe	Schizosaccharomyces pombe	eukaryote	eukaryote	Q14192_Q9H6S3	Homo sapiens	Homo sapiens	eukaryote	eukaryote		O60176_O94276	Schizosaccharomyces pombe	Schizosaccharomyces pombe	eukaryote	eukaryote
O74370_P87126	Schizosaccharomyces pombe	Schizosaccharomyces pombe	eukaryote	eukaryote	Q14192_Q9UH92	Homo sapiens	Homo sapiens	eukaryote	eukaryote		O60176_Q9Y802	Schizosaccharomyces pombe	Schizosaccharomyces pombe	eukaryote	eukaryote
O74374_Q9P6M8	Schizosaccharomyces pombe	Schizosaccharomyces pombe	eukaryote	eukaryote	Q14209_Q8TAK5	Homo sapiens	Homo sapiens	eukaryote	eukaryote		O60184_Q9UUG8	Schizosaccharomyces pombe	Schizosaccharomyces pombe	eukaryote	eukaryote
O74375_O94276	Schizosaccharomyces pombe	Schizosaccharomyces pombe	eukaryote	eukaryote	Q14565_Q9BXW9	Homo sapiens	Homo sapiens	eukaryote	eukaryote		O60187_O60187	Schizosaccharomyces pombe	Schizosaccharomyces pombe	eukaryote	eukaryote
O74381_Q9Y709	Schizosaccharomyces pombe	Schizosaccharomyces pombe	eukaryote	eukaryote	Q14746_Q8WTW3	Homo sapiens	Homo sapiens	eukaryote	eukaryote		O60187_P87027	Schizosaccharomyces pombe	Schizosaccharomyces pombe	eukaryote	eukaryote
O74384_Q9P6M8	Schizosaccharomyces pombe	Schizosaccharomyces pombe	eukaryote	eukaryote	Q14746_Q96MW5	Homo sapiens	Homo sapiens	eukaryote	eukaryote		O60187_Q10951	Schizosaccharomyces pombe	Schizosaccharomyces pombe	eukaryote	eukaryote
O74391_O94276	Schizosaccharomyces pombe	Schizosaccharomyces pombe	eukaryote	eukaryote	Q14746_Q9UP83	Homo sapiens	Homo sapiens	eukaryote	eukaryote		O60198_O94276	Schizosaccharomyces pombe	Schizosaccharomyces pombe	eukaryote	eukaryote
O74418_O14097	Schizosaccharomyces pombe	Schizosaccharomyces pombe	eukaryote	eukaryote	Q14746_Q9Y2V7	Homo sapiens	Homo sapiens	eukaryote	eukaryote		O60200_P25567	Saccharomyces cerevisiae	Saccharomyces cerevisiae	eukaryote	eukaryote
O74440_O14140	Schizosaccharomyces pombe	Schizosaccharomyces pombe	eukaryote	eukaryote	Q148J6_Q3T035	Bos taurus	Bos taurus	eukaryote	eukaryote		O60664_O60664	Homo sapiens	Homo sapiens	eukaryote	eukaryote
O74445_P41878	Schizosaccharomyces pombe	Schizosaccharomyces pombe	eukaryote	eukaryote	Q15019_Q16181	Homo sapiens	Homo sapiens	eukaryote	eukaryote		O61231_P17644	Drosophila melanogaster	Drosophila melanogaster	eukaryote	eukaryote
O74445_Q92353	Schizosaccharomyces pombe	Schizosaccharomyces pombe	eukaryote	eukaryote	Q15024_Q96B26	Homo sapiens	Homo sapiens	eukaryote	eukaryote		O61231_Q9W3B8	Drosophila melanogaster	Drosophila melanogaster	eukaryote	eukaryote
O74453_P50527	Schizosaccharomyces pombe	Schizosaccharomyces pombe	eukaryote	eukaryote	Q15024_Q99547	Homo sapiens	Homo sapiens	eukaryote	eukaryote		O61231_Q9W5C2	Drosophila melanogaster	Drosophila melanogaster	eukaryote	eukaryote
O74462_O74319	Schizosaccharomyces pombe	Schizosaccharomyces pombe	eukaryote	eukaryote	Q15024_Q9NQT4	Homo sapiens	Homo sapiens	eukaryote	eukaryote		O61348_Q24564	Drosophila melanogaster	Drosophila melanogaster	eukaryote	eukaryote
O74465_O13862	Schizosaccharomyces pombe	Schizosaccharomyces pombe	eukaryote	eukaryote	Q15024_Q9NQT5	Homo sapiens	Homo sapiens	eukaryote	eukaryote		O61351_Q9W0B3	Drosophila melanogaster	Drosophila melanogaster	eukaryote	eukaryote
O74465_O74518	Schizosaccharomyces pombe	Schizosaccharomyces pombe	eukaryote	eukaryote	Q15024_Q9Y2L1	Homo sapiens	Homo sapiens	eukaryote	eukaryote		O61443_P07665	Drosophila melanogaster	Drosophila melanogaster	eukaryote	eukaryote
O74465_O74957	Schizosaccharomyces pombe	Schizosaccharomyces pombe	eukaryote	eukaryote	Q15029_Q53GS9	Homo sapiens	Homo sapiens	eukaryote	eukaryote		O61444_O18334	Drosophila melanogaster	Drosophila melanogaster	eukaryote	eukaryote
O74473_O60187	Schizosaccharomyces pombe	Schizosaccharomyces pombe	eukaryote	eukaryote	Q15029_Q8WWY3	Homo sapiens	Homo sapiens	eukaryote	eukaryote		O61444_Q8MLW7	Drosophila melanogaster	Drosophila melanogaster	eukaryote	eukaryote
O74473_O74473	Schizosaccharomyces pombe	Schizosaccharomyces pombe	eukaryote	eukaryote	Q15311_Q16046	Homo sapiens	Homo sapiens	eukaryote	eukaryote		O61722_P45890	Drosophila melanogaster	Drosophila melanogaster	eukaryote	eukaryote
O74473_P04551	Schizosaccharomyces pombe	Schizosaccharomyces pombe	eukaryote	eukaryote	Q15329_Q8TAK5	Homo sapiens	Homo sapiens	eukaryote	eukaryote		O62530_Q9VCV3	Drosophila melanogaster	Drosophila melanogaster	eukaryote	eukaryote
O74473_Q10322	Schizosaccharomyces pombe	Schizosaccharomyces pombe	eukaryote	eukaryote	Q15370_Q16665	Homo sapiens	Homo sapiens	eukaryote	eukaryote		O62602_Q9VCT3	Drosophila melanogaster	Drosophila melanogaster	eukaryote	eukaryote
O74473_Q10951	Schizosaccharomyces pombe	Schizosaccharomyces pombe	eukaryote	eukaryote	Q15466_Q92786	Homo sapiens	Homo sapiens	eukaryote	eukaryote		O62619_Q9VY42	Drosophila melanogaster	Drosophila melanogaster	eukaryote	eukaryote
O74475_O94276	Schizosaccharomyces pombe	Schizosaccharomyces pombe	eukaryote	eukaryote	Q15750_Q9BYM8	Homo sapiens	Homo sapiens	eukaryote	eukaryote		O62621_Q9VK23	Drosophila melanogaster	Drosophila melanogaster	eukaryote	eukaryote
O74484_O94276	Schizosaccharomyces pombe	Schizosaccharomyces pombe	eukaryote	eukaryote	Q15796_Q9UPN9	Homo sapiens	Homo sapiens	eukaryote	eukaryote		O64481_Q9FJT7	Arabidopsis thaliana	Arabidopsis thaliana	eukaryote	eukaryote
O74508_O74508	Schizosaccharomyces pombe	Schizosaccharomyces pombe	eukaryote	eukaryote	Q15797_Q9UPN9	Homo sapiens	Homo sapiens	eukaryote	eukaryote		O64602_Q9C6Z3	Arabidopsis thaliana	Arabidopsis thaliana	eukaryote	eukaryote
O74515_O43083	Schizosaccharomyces pombe	Schizosaccharomyces pombe	eukaryote	eukaryote	Q16254_Q8TAK5	Homo sapiens	Homo sapiens	eukaryote	eukaryote		O64735_Q9FHW2	Arabidopsis thaliana	Arabidopsis thaliana	eukaryote	eukaryote
O74515_O74309	Schizosaccharomyces pombe	Schizosaccharomyces pombe	eukaryote	eukaryote	Q16526_Q8NEZ5	Homo sapiens	Homo sapiens	eukaryote	eukaryote		O64735_Q9FMR9	Arabidopsis thaliana	Arabidopsis thaliana	eukaryote	eukaryote
O74515_O94276	Schizosaccharomyces pombe	Schizosaccharomyces pombe	eukaryote	eukaryote	Q16526_Q8NHM5	Homo sapiens	Homo sapiens	eukaryote	eukaryote		O64740_Q9SRI1	Arabidopsis thaliana	Arabidopsis thaliana	eukaryote	eukaryote
O74517_O74517	Schizosaccharomyces pombe	Schizosaccharomyces pombe	eukaryote	eukaryote	Q16526_Q9H469	Homo sapiens	Homo sapiens	eukaryote	eukaryote		O65683_O65683	Arabidopsis thaliana	Arabidopsis thaliana	eukaryote	eukaryote
O74517_O74966	Schizosaccharomyces pombe	Schizosaccharomyces pombe	eukaryote	eukaryote	Q16526_Q9UK97	Homo sapiens	Homo sapiens	eukaryote	eukaryote		O65683_Q9FUD3	Arabidopsis thaliana	Arabidopsis thaliana	eukaryote	eukaryote
O74531_Q9Y709	Schizosaccharomyces pombe	Schizosaccharomyces pombe	eukaryote	eukaryote	Q16526_Q9UKC9	Homo sapiens	Homo sapiens	eukaryote	eukaryote		O70436_Q923V7	Rattus norvegicus	Rattus norvegicus	eukaryote	eukaryote
O74535_Q09826	Schizosaccharomyces pombe	Schizosaccharomyces pombe	eukaryote	eukaryote	Q16526_Q9UKT4	Homo sapiens	Homo sapiens	eukaryote	eukaryote		O70593_O70593	Rattus norvegicus	Rattus norvegicus	eukaryote	eukaryote
O74538_O94276	Schizosaccharomyces pombe	Schizosaccharomyces pombe	eukaryote	eukaryote	Q16526_Q9Y297	Homo sapiens	Homo sapiens	eukaryote	eukaryote		O74113_Q09761	Schizosaccharomyces pombe	Schizosaccharomyces pombe	eukaryote	eukaryote
O74539_O94321	Schizosaccharomyces pombe	Schizosaccharomyces pombe	eukaryote	eukaryote	Q16526_Q9Y2K7	Homo sapiens	Homo sapiens	eukaryote	eukaryote		O74175_O94260	Schizosaccharomyces pombe	Schizosaccharomyces pombe	eukaryote	eukaryote
O74558_O13310	Schizosaccharomyces pombe	Schizosaccharomyces pombe	eukaryote	eukaryote	Q16539_Q9HBH9	Homo sapiens	Homo sapiens	eukaryote	eukaryote		O74175_O94276	Schizosaccharomyces pombe	Schizosaccharomyces pombe	eukaryote	eukaryote
O74558_Q02088	Schizosaccharomyces pombe	Schizosaccharomyces pombe	eukaryote	eukaryote	Q16637_Q8WXD5	Homo sapiens	Homo sapiens	eukaryote	eukaryote		O74175_Q9P795	Schizosaccharomyces pombe	Schizosaccharomyces pombe	eukaryote	eukaryote
O74560_O94276	Schizosaccharomyces pombe	Schizosaccharomyces pombe	eukaryote	eukaryote	Q16665_Q9Y6K9	Homo sapiens	Homo sapiens	eukaryote	eukaryote		O74175_Q9UTN3	Schizosaccharomyces pombe	Schizosaccharomyces pombe	eukaryote	eukaryote
O74560_Q10426	Schizosaccharomyces pombe	Schizosaccharomyces pombe	eukaryote	eukaryote	Q16828_Q68DY1	Homo sapiens	Homo sapiens	eukaryote	eukaryote		O74191_O94276	Schizosaccharomyces pombe	Schizosaccharomyces pombe	eukaryote	eukaryote
O74562_O74846	Schizosaccharomyces pombe	Schizosaccharomyces pombe	eukaryote	eukaryote	Q16828_Q70SY1	Homo sapiens	Homo sapiens	eukaryote	eukaryote		O74302_P36012	Saccharomyces cerevisiae	Saccharomyces cerevisiae	eukaryote	eukaryote
O74563_P23566	Schizosaccharomyces pombe	Schizosaccharomyces pombe	eukaryote	eukaryote	Q16828_Q8TAU0	Homo sapiens	Homo sapiens	eukaryote	eukaryote		O74302_P43588	Saccharomyces cerevisiae	Saccharomyces cerevisiae	eukaryote	eukaryote
O74563_P87176	Schizosaccharomyces pombe	Schizosaccharomyces pombe	eukaryote	eukaryote	Q16828_Q8TBX8	Homo sapiens	Homo sapiens	eukaryote	eukaryote		O74304_O60132	Schizosaccharomyces pombe	Schizosaccharomyces pombe	eukaryote	eukaryote
O74653_P40996	Schizosaccharomyces pombe	Schizosaccharomyces pombe	eukaryote	eukaryote	Q16828_Q92730	Homo sapiens	Homo sapiens	eukaryote	eukaryote		O74304_P33886	Schizosaccharomyces pombe	Schizosaccharomyces pombe	eukaryote	eukaryote
O74700_P32830	Saccharomyces cerevisiae	Saccharomyces cerevisiae	eukaryote	eukaryote	Q16828_Q92785	Homo sapiens	Homo sapiens	eukaryote	eukaryote		O74309_O13775	Schizosaccharomyces pombe	Schizosaccharomyces pombe	eukaryote	eukaryote
O74700_P36112	Saccharomyces cerevisiae	Saccharomyces cerevisiae	eukaryote	eukaryote	Q16828_Q93096	Homo sapiens	Homo sapiens	eukaryote	eukaryote		O74309_O43083	Schizosaccharomyces pombe	Schizosaccharomyces pombe	eukaryote	eukaryote
O74700_P87108	Saccharomyces cerevisiae	Saccharomyces cerevisiae	eukaryote	eukaryote	Q16828_Q9H2S9	Homo sapiens	Homo sapiens	eukaryote	eukaryote		O74309_O60101	Schizosaccharomyces pombe	Schizosaccharomyces pombe	eukaryote	eukaryote
O74700_Q08749	Saccharomyces cerevisiae	Saccharomyces cerevisiae	eukaryote	eukaryote	Q16828_Q9H6S3	Homo sapiens	Homo sapiens	eukaryote	eukaryote		O74309_O74309	Schizosaccharomyces pombe	Schizosaccharomyces pombe	eukaryote	eukaryote
O74700_Q12328	Saccharomyces cerevisiae	Saccharomyces cerevisiae	eukaryote	eukaryote	Q16828_Q9H9D4	Homo sapiens	Homo sapiens	eukaryote	eukaryote		O74309_O74445	Schizosaccharomyces pombe	Schizosaccharomyces pombe	eukaryote	eukaryote
O74718_P79063	Schizosaccharomyces pombe	Schizosaccharomyces pombe	eukaryote	eukaryote	Q16828_Q9NQX6	Homo sapiens	Homo sapiens	eukaryote	eukaryote		O74309_O94501	Schizosaccharomyces pombe	Schizosaccharomyces pombe	eukaryote	eukaryote
O74733_Q9UT39	Schizosaccharomyces pombe	Schizosaccharomyces pombe	eukaryote	eukaryote	Q16828_Q9UH92	Homo sapiens	Homo sapiens	eukaryote	eukaryote		O74309_P20772	Schizosaccharomyces pombe	Schizosaccharomyces pombe	eukaryote	eukaryote
O74736_O59790	Schizosaccharomyces pombe	Schizosaccharomyces pombe	eukaryote	eukaryote	Q16828_Q9UHR5	Homo sapiens	Homo sapiens	eukaryote	eukaryote		O74309_P31411	Schizosaccharomyces pombe	Schizosaccharomyces pombe	eukaryote	eukaryote
O74740_Q9UT39	Schizosaccharomyces pombe	Schizosaccharomyces pombe	eukaryote	eukaryote	Q16828_Q9UHX1	Homo sapiens	Homo sapiens	eukaryote	eukaryote		O74309_P36580	Schizosaccharomyces pombe	Schizosaccharomyces pombe	eukaryote	eukaryote
O74756_O74473	Schizosaccharomyces pombe	Schizosaccharomyces pombe	eukaryote	eukaryote	Q16891_Q7L311	Homo sapiens	Homo sapiens	eukaryote	eukaryote		O74309_P36591	Schizosaccharomyces pombe	Schizosaccharomyces pombe	eukaryote	eukaryote
O74756_O94477	Schizosaccharomyces pombe	Schizosaccharomyces pombe	eukaryote	eukaryote	Q16891_Q9H213	Homo sapiens	Homo sapiens	eukaryote	eukaryote		O74309_P36612	Schizosaccharomyces pombe	Schizosaccharomyces pombe	eukaryote	eukaryote
O74756_P06652	Schizosaccharomyces pombe	Schizosaccharomyces pombe	eukaryote	eukaryote	Q16891_Q9UKY1	Homo sapiens	Homo sapiens	eukaryote	eukaryote		O74309_P36620	Schizosaccharomyces pombe	Schizosaccharomyces pombe	eukaryote	eukaryote
O74759_Q09842	Schizosaccharomyces pombe	Schizosaccharomyces pombe	eukaryote	eukaryote	Q1M168_Q8CFN2	Rattus norvegicus	Rattus norvegicus	eukaryote	eukaryote		O74309_P41887	Schizosaccharomyces pombe	Schizosaccharomyces pombe	eukaryote	eukaryote
O74761_P28040	Schizosaccharomyces pombe	Schizosaccharomyces pombe	eukaryote	eukaryote	Q2TBP0_Q32KL2	Bos taurus	Bos taurus	eukaryote	eukaryote		O74309_P42656	Schizosaccharomyces pombe	Schizosaccharomyces pombe	eukaryote	eukaryote
O74762_O94444	Schizosaccharomyces pombe	Schizosaccharomyces pombe	eukaryote	eukaryote	Q2TBP0_Q3T0X5	Bos taurus	Bos taurus	eukaryote	eukaryote		O74309_P50999	Schizosaccharomyces pombe	Schizosaccharomyces pombe	eukaryote	eukaryote
O74762_Q92353	Schizosaccharomyces pombe	Schizosaccharomyces pombe	eukaryote	eukaryote	Q2TBP0_Q3ZBG0	Bos taurus	Bos taurus	eukaryote	eukaryote		O74309_P78780	Schizosaccharomyces pombe	Schizosaccharomyces pombe	eukaryote	eukaryote
O74772_P39964	Schizosaccharomyces pombe	Schizosaccharomyces pombe	eukaryote	eukaryote	Q2TBP0_Q3ZCK9	Bos taurus	Bos taurus	eukaryote	eukaryote		O74309_P87314	Schizosaccharomyces pombe	Schizosaccharomyces pombe	eukaryote	eukaryote
O74774_Q9USL5	Schizosaccharomyces pombe	Schizosaccharomyces pombe	eukaryote	eukaryote	Q2TBP0_Q58DU5	Bos taurus	Bos taurus	eukaryote	eukaryote		O74309_P87315	Schizosaccharomyces pombe	Schizosaccharomyces pombe	eukaryote	eukaryote
O74778_Q09760	Schizosaccharomyces pombe	Schizosaccharomyces pombe	eukaryote	eukaryote	Q2TBP0_Q5E987	Bos taurus	Bos taurus	eukaryote	eukaryote		O74309_Q09794	Schizosaccharomyces pombe	Schizosaccharomyces pombe	eukaryote	eukaryote
O74790_Q10134	Schizosaccharomyces pombe	Schizosaccharomyces pombe	eukaryote	eukaryote	Q2TBP0_Q5E9K0	Bos taurus	Bos taurus	eukaryote	eukaryote		O74309_Q10265	Schizosaccharomyces pombe	Schizosaccharomyces pombe	eukaryote	eukaryote
O74792_Q09699	Schizosaccharomyces pombe	Schizosaccharomyces pombe	eukaryote	eukaryote	Q2TBX6_Q2YDE4	Bos taurus	Bos taurus	eukaryote	eukaryote		O74309_Q9P3A7	Schizosaccharomyces pombe	Schizosaccharomyces pombe	eukaryote	eukaryote
O74803_P36612	Schizosaccharomyces pombe	Schizosaccharomyces pombe	eukaryote	eukaryote	Q2TBX6_Q3MHN0	Bos taurus	Bos taurus	eukaryote	eukaryote		O74309_Q9Y823	Schizosaccharomyces pombe	Schizosaccharomyces pombe	eukaryote	eukaryote
O74804_Q10432	Schizosaccharomyces pombe	Schizosaccharomyces pombe	eukaryote	eukaryote	Q2TBX6_Q3T0Y5	Bos taurus	Bos taurus	eukaryote	eukaryote		O74341_O94276	Schizosaccharomyces pombe	Schizosaccharomyces pombe	eukaryote	eukaryote
O74805_O14188	Schizosaccharomyces pombe	Schizosaccharomyces pombe	eukaryote	eukaryote	Q2TBX6_Q3ZBG0	Bos taurus	Bos taurus	eukaryote	eukaryote		O74350_Q10064	Schizosaccharomyces pombe	Schizosaccharomyces pombe	eukaryote	eukaryote
O74805_O94477	Schizosaccharomyces pombe	Schizosaccharomyces pombe	eukaryote	eukaryote	Q2TBX6_Q3ZCK9	Bos taurus	Bos taurus	eukaryote	eukaryote		O74358_O42659	Schizosaccharomyces pombe	Schizosaccharomyces pombe	eukaryote	eukaryote
O74805_Q9USI6	Schizosaccharomyces pombe	Schizosaccharomyces pombe	eukaryote	eukaryote	Q2TBX6_Q58DU5	Bos taurus	Bos taurus	eukaryote	eukaryote		O74358_O59767	Schizosaccharomyces pombe	Schizosaccharomyces pombe	eukaryote	eukaryote
O74824_O74544	Schizosaccharomyces pombe	Schizosaccharomyces pombe	eukaryote	eukaryote	Q2TBX6_Q5E9K0	Bos taurus	Bos taurus	eukaryote	eukaryote		O74358_Q874R3	Schizosaccharomyces pombe	Schizosaccharomyces pombe	eukaryote	eukaryote
O74825_O14459	Schizosaccharomyces pombe	Schizosaccharomyces pombe	eukaryote	eukaryote	Q2YDE4_Q32KL2	Bos taurus	Bos taurus	eukaryote	eukaryote		O74358_Q9URV2	Schizosaccharomyces pombe	Schizosaccharomyces pombe	eukaryote	eukaryote
O74825_P37382	Schizosaccharomyces pombe	Schizosaccharomyces pombe	eukaryote	eukaryote	Q2YDE4_Q3T0X5	Bos taurus	Bos taurus	eukaryote	eukaryote		O74360_Q10133	Schizosaccharomyces pombe	Schizosaccharomyces pombe	eukaryote	eukaryote
O74836_O94276	Schizosaccharomyces pombe	Schizosaccharomyces pombe	eukaryote	eukaryote	Q2YDE4_Q3T108	Bos taurus	Bos taurus	eukaryote	eukaryote		O74405_O75000	Schizosaccharomyces pombe	Schizosaccharomyces pombe	eukaryote	eukaryote
O74836_Q9UTN3	Schizosaccharomyces pombe	Schizosaccharomyces pombe	eukaryote	eukaryote	Q2YDE4_Q3ZBG0	Bos taurus	Bos taurus	eukaryote	eukaryote		O74440_P41878	Schizosaccharomyces pombe	Schizosaccharomyces pombe	eukaryote	eukaryote
O74844_O94494	Schizosaccharomyces pombe	Schizosaccharomyces pombe	eukaryote	eukaryote	Q2YDE4_Q5E987	Bos taurus	Bos taurus	eukaryote	eukaryote		O74460_Q09330	Schizosaccharomyces pombe	Schizosaccharomyces pombe	eukaryote	eukaryote
O74845_Q10362	Schizosaccharomyces pombe	Schizosaccharomyces pombe	eukaryote	eukaryote	Q2YDE4_Q5E9K0	Bos taurus	Bos taurus	eukaryote	eukaryote		O74462_O13282	Schizosaccharomyces pombe	Schizosaccharomyces pombe	eukaryote	eukaryote
O74853_O94276	Schizosaccharomyces pombe	Schizosaccharomyces pombe	eukaryote	eukaryote	Q32KL2_Q3MHN0	Bos taurus	Bos taurus	eukaryote	eukaryote		O74462_P50998	Schizosaccharomyces pombe	Schizosaccharomyces pombe	eukaryote	eukaryote
O74855_Q9UTN3	Schizosaccharomyces pombe	Schizosaccharomyces pombe	eukaryote	eukaryote	Q32KL2_Q3T0X5	Bos taurus	Bos taurus	eukaryote	eukaryote		O74462_Q9HFE8	Schizosaccharomyces pombe	Schizosaccharomyces pombe	eukaryote	eukaryote
O74856_P36603	Schizosaccharomyces pombe	Schizosaccharomyces pombe	eukaryote	eukaryote	Q32KL2_Q3T0Y5	Bos taurus	Bos taurus	eukaryote	eukaryote		O74472_O94276	Schizosaccharomyces pombe	Schizosaccharomyces pombe	eukaryote	eukaryote
O74861_O60070	Schizosaccharomyces pombe	Schizosaccharomyces pombe	eukaryote	eukaryote	Q32KL2_Q3T108	Bos taurus	Bos taurus	eukaryote	eukaryote		O74473_P87027	Schizosaccharomyces pombe	Schizosaccharomyces pombe	eukaryote	eukaryote
O74864_O43085	Schizosaccharomyces pombe	Schizosaccharomyces pombe	eukaryote	eukaryote	Q32KL2_Q3ZCK9	Bos taurus	Bos taurus	eukaryote	eukaryote		O74476_O14227	Schizosaccharomyces pombe	Schizosaccharomyces pombe	eukaryote	eukaryote
O74864_O94276	Schizosaccharomyces pombe	Schizosaccharomyces pombe	eukaryote	eukaryote	Q32KL2_Q58DU5	Bos taurus	Bos taurus	eukaryote	eukaryote		O74476_Q09330	Schizosaccharomyces pombe	Schizosaccharomyces pombe	eukaryote	eukaryote
O74864_Q9P795	Schizosaccharomyces pombe	Schizosaccharomyces pombe	eukaryote	eukaryote	Q32MZ4_Q9UJU2	Homo sapiens	Homo sapiens	eukaryote	eukaryote		O74515_P09322	Schizosaccharomyces pombe	Schizosaccharomyces pombe	eukaryote	eukaryote
O74881_Q09760	Schizosaccharomyces pombe	Schizosaccharomyces pombe	eukaryote	eukaryote	Q3MHN0_Q3T0X5	Bos taurus	Bos taurus	eukaryote	eukaryote		O74515_P09988	Schizosaccharomyces pombe	Schizosaccharomyces pombe	eukaryote	eukaryote
O74887_O74887	Schizosaccharomyces pombe	Schizosaccharomyces pombe	eukaryote	eukaryote	Q3MHN0_Q3T0Y5	Bos taurus	Bos taurus	eukaryote	eukaryote		O74515_P87314	Schizosaccharomyces pombe	Schizosaccharomyces pombe	eukaryote	eukaryote
O74894_P41878	Schizosaccharomyces pombe	Schizosaccharomyces pombe	eukaryote	eukaryote	Q3MHN0_Q3ZBG0	Bos taurus	Bos taurus	eukaryote	eukaryote		O74515_P87315	Schizosaccharomyces pombe	Schizosaccharomyces pombe	eukaryote	eukaryote
O74894_Q92353	Schizosaccharomyces pombe	Schizosaccharomyces pombe	eukaryote	eukaryote	Q3MHN0_Q3ZCK9	Bos taurus	Bos taurus	eukaryote	eukaryote		O74517_O14187	Schizosaccharomyces pombe	Schizosaccharomyces pombe	eukaryote	eukaryote
O74895_Q9P795	Schizosaccharomyces pombe	Schizosaccharomyces pombe	eukaryote	eukaryote	Q3MHN0_Q5E987	Bos taurus	Bos taurus	eukaryote	eukaryote		O74517_O59800	Schizosaccharomyces pombe	Schizosaccharomyces pombe	eukaryote	eukaryote
O74903_P34208	Schizosaccharomyces pombe	Schizosaccharomyces pombe	eukaryote	eukaryote	Q3MHN0_Q5E9K0	Bos taurus	Bos taurus	eukaryote	eukaryote		O74517_O94316	Schizosaccharomyces pombe	Schizosaccharomyces pombe	eukaryote	eukaryote
O74904_O94276	Schizosaccharomyces pombe	Schizosaccharomyces pombe	eukaryote	eukaryote	Q3MHR7_Q3SYX9	Bos taurus	Bos taurus	eukaryote	eukaryote		O74517_O94508	Schizosaccharomyces pombe	Schizosaccharomyces pombe	eukaryote	eukaryote
O74904_Q9P795	Schizosaccharomyces pombe	Schizosaccharomyces pombe	eukaryote	eukaryote	Q3MHR7_Q3T035	Bos taurus	Bos taurus	eukaryote	eukaryote		O74517_O94620	Schizosaccharomyces pombe	Schizosaccharomyces pombe	eukaryote	eukaryote
O74944_P22193	Schizosaccharomyces pombe	Schizosaccharomyces pombe	eukaryote	eukaryote	Q3SYX9_Q3T035	Bos taurus	Bos taurus	eukaryote	eukaryote		O74517_P78794	Schizosaccharomyces pombe	Schizosaccharomyces pombe	eukaryote	eukaryote
O74944_P78955	Schizosaccharomyces pombe	Schizosaccharomyces pombe	eukaryote	eukaryote	Q3T035_Q58CQ2	Bos taurus	Bos taurus	eukaryote	eukaryote		O74517_Q10163	Schizosaccharomyces pombe	Schizosaccharomyces pombe	eukaryote	eukaryote
O74946_O14215	Schizosaccharomyces pombe	Schizosaccharomyces pombe	eukaryote	eukaryote	Q3T0X5_Q3ZBG0	Bos taurus	Bos taurus	eukaryote	eukaryote		O74517_Q9P7R9	Schizosaccharomyces pombe	Schizosaccharomyces pombe	eukaryote	eukaryote
O74946_O74761	Schizosaccharomyces pombe	Schizosaccharomyces pombe	eukaryote	eukaryote	Q3T0X5_Q5E9K0	Bos taurus	Bos taurus	eukaryote	eukaryote		O74517_Q9USV3	Schizosaccharomyces pombe	Schizosaccharomyces pombe	eukaryote	eukaryote
O74946_P54789	Schizosaccharomyces pombe	Schizosaccharomyces pombe	eukaryote	eukaryote	Q3T0Y5_Q3T108	Bos taurus	Bos taurus	eukaryote	eukaryote		O74534_O94276	Schizosaccharomyces pombe	Schizosaccharomyces pombe	eukaryote	eukaryote
O74955_Q9P7V3	Schizosaccharomyces pombe	Schizosaccharomyces pombe	eukaryote	eukaryote	Q3T0Y5_Q5E9K0	Bos taurus	Bos taurus	eukaryote	eukaryote		O74536_P78789	Schizosaccharomyces pombe	Schizosaccharomyces pombe	eukaryote	eukaryote
O74957_O94687	Schizosaccharomyces pombe	Schizosaccharomyces pombe	eukaryote	eukaryote	Q3T108_Q3ZBG0	Bos taurus	Bos taurus	eukaryote	eukaryote		O74536_Q10343	Schizosaccharomyces pombe	Schizosaccharomyces pombe	eukaryote	eukaryote
O74957_P42656	Schizosaccharomyces pombe	Schizosaccharomyces pombe	eukaryote	eukaryote	Q3T108_Q3ZCK9	Bos taurus	Bos taurus	eukaryote	eukaryote		O74538_O13370	Schizosaccharomyces pombe	Schizosaccharomyces pombe	eukaryote	eukaryote
O74957_Q10426	Schizosaccharomyces pombe	Schizosaccharomyces pombe	eukaryote	eukaryote	Q3T108_Q5E987	Bos taurus	Bos taurus	eukaryote	eukaryote		O74547_O14356	Schizosaccharomyces pombe	Schizosaccharomyces pombe	eukaryote	eukaryote
O74958_Q9UTN3	Schizosaccharomyces pombe	Schizosaccharomyces pombe	eukaryote	eukaryote	Q3T108_Q5E9K0	Bos taurus	Bos taurus	eukaryote	eukaryote		O74555_P87126	Schizosaccharomyces pombe	Schizosaccharomyces pombe	eukaryote	eukaryote
O74960_O13807	Schizosaccharomyces pombe	Schizosaccharomyces pombe	eukaryote	eukaryote	Q3UPW8_Q60948	Mus musculus	Mus musculus	eukaryote	eukaryote		O74557_O94276	Schizosaccharomyces pombe	Schizosaccharomyces pombe	eukaryote	eukaryote
O74964_O13788	Schizosaccharomyces pombe	Schizosaccharomyces pombe	eukaryote	eukaryote	Q3UPW8_Q80US8	Mus musculus	Mus musculus	eukaryote	eukaryote		O74560_O74910	Schizosaccharomyces pombe	Schizosaccharomyces pombe	eukaryote	eukaryote
O74964_O94522	Schizosaccharomyces pombe	Schizosaccharomyces pombe	eukaryote	eukaryote	Q3ZBG0_Q58DU5	Bos taurus	Bos taurus	eukaryote	eukaryote		O74560_P40381	Schizosaccharomyces pombe	Schizosaccharomyces pombe	eukaryote	eukaryote
O74964_Q09948	Schizosaccharomyces pombe	Schizosaccharomyces pombe	eukaryote	eukaryote	Q41038_Q9SQL2	Pisum sativum	Pisum sativum	eukaryote	eukaryote		O74563_O13351	Schizosaccharomyces pombe	Schizosaccharomyces pombe	eukaryote	eukaryote
O74964_Q10412	Schizosaccharomyces pombe	Schizosaccharomyces pombe	eukaryote	eukaryote	Q49AN0_Q8NEZ5	Homo sapiens	Homo sapiens	eukaryote	eukaryote		O74563_O94276	Schizosaccharomyces pombe	Schizosaccharomyces pombe	eukaryote	eukaryote
O74964_Q9USM3	Schizosaccharomyces pombe	Schizosaccharomyces pombe	eukaryote	eukaryote	Q49AN0_Q8NHM5	Homo sapiens	Homo sapiens	eukaryote	eukaryote		O74627_P04551	Schizosaccharomyces pombe	Schizosaccharomyces pombe	eukaryote	eukaryote
O74965_O13889	Schizosaccharomyces pombe	Schizosaccharomyces pombe	eukaryote	eukaryote	Q49AN0_Q9H469	Homo sapiens	Homo sapiens	eukaryote	eukaryote		O74630_Q10432	Schizosaccharomyces pombe	Schizosaccharomyces pombe	eukaryote	eukaryote
O74966_Q12381	Schizosaccharomyces pombe	Schizosaccharomyces pombe	eukaryote	eukaryote	Q49AN0_Q9UK97	Homo sapiens	Homo sapiens	eukaryote	eukaryote		O74630_Q9P7T4	Schizosaccharomyces pombe	Schizosaccharomyces pombe	eukaryote	eukaryote
O74968_O13845	Schizosaccharomyces pombe	Schizosaccharomyces pombe	eukaryote	eukaryote	Q49AN0_Q9UKC9	Homo sapiens	Homo sapiens	eukaryote	eukaryote		O74635_Q9P376	Schizosaccharomyces pombe	Schizosaccharomyces pombe	eukaryote	eukaryote
O74976_O94276	Schizosaccharomyces pombe	Schizosaccharomyces pombe	eukaryote	eukaryote	Q49AN0_Q9UKT4	Homo sapiens	Homo sapiens	eukaryote	eukaryote		O74700_O74700	Saccharomyces cerevisiae	Saccharomyces cerevisiae	eukaryote	eukaryote
O74978_Q53EK2	Schizosaccharomyces pombe	Schizosaccharomyces pombe	eukaryote	eukaryote	Q49AN0_Q9Y297	Homo sapiens	Homo sapiens	eukaryote	eukaryote		O74700_P27882	Saccharomyces cerevisiae	Saccharomyces cerevisiae	eukaryote	eukaryote
O74991_Q9Y709	Schizosaccharomyces pombe	Schizosaccharomyces pombe	eukaryote	eukaryote	Q49AN0_Q9Y2K7	Homo sapiens	Homo sapiens	eukaryote	eukaryote		O74700_P32505	Saccharomyces cerevisiae	Saccharomyces cerevisiae	eukaryote	eukaryote
O75000_Q9UT46	Schizosaccharomyces pombe	Schizosaccharomyces pombe	eukaryote	eukaryote	Q53GS9_Q6P2Q9	Homo sapiens	Homo sapiens	eukaryote	eukaryote		O74700_P36046	Saccharomyces cerevisiae	Saccharomyces cerevisiae	eukaryote	eukaryote
O75001_O75001	Schizosaccharomyces pombe	Schizosaccharomyces pombe	eukaryote	eukaryote	Q53GS9_Q8WWY3	Homo sapiens	Homo sapiens	eukaryote	eukaryote		O74700_P47045	Saccharomyces cerevisiae	Saccharomyces cerevisiae	eukaryote	eukaryote
O75001_P30666	Schizosaccharomyces pombe	Schizosaccharomyces pombe	eukaryote	eukaryote	Q53GS9_Q9BUQ8	Homo sapiens	Homo sapiens	eukaryote	eukaryote		O74700_P53040	Saccharomyces cerevisiae	Saccharomyces cerevisiae	eukaryote	eukaryote
O75002_P28748	Schizosaccharomyces pombe	Schizosaccharomyces pombe	eukaryote	eukaryote	Q548T0_Q549X6	Mus musculus	Mus musculus	eukaryote	eukaryote		O74700_Q12034	Saccharomyces cerevisiae	Saccharomyces cerevisiae	eukaryote	eukaryote
O75004_Q9URU2	Schizosaccharomyces pombe	Schizosaccharomyces pombe	eukaryote	eukaryote	Q548T0_Q80T23	Mus musculus	Mus musculus	eukaryote	eukaryote		O74718_Q9USL5	Schizosaccharomyces pombe	Schizosaccharomyces pombe	eukaryote	eukaryote
O75011_O13310	Schizosaccharomyces pombe	Schizosaccharomyces pombe	eukaryote	eukaryote	Q548T0_Q99N48	Mus musculus	Mus musculus	eukaryote	eukaryote		O74745_O94276	Schizosaccharomyces pombe	Schizosaccharomyces pombe	eukaryote	eukaryote
O75012_P25567	Saccharomyces cerevisiae	Saccharomyces cerevisiae	eukaryote	eukaryote	Q548T0_Q99N50	Mus musculus	Mus musculus	eukaryote	eukaryote		O74756_Q9UUG5	Schizosaccharomyces pombe	Schizosaccharomyces pombe	eukaryote	eukaryote
O75012_P38175	Saccharomyces cerevisiae	Saccharomyces cerevisiae	eukaryote	eukaryote	Q549X6_Q60770	Mus musculus	Mus musculus	eukaryote	eukaryote		O74760_P42656	Schizosaccharomyces pombe	Schizosaccharomyces pombe	eukaryote	eukaryote
O75012_P42847	Saccharomyces cerevisiae	Saccharomyces cerevisiae	eukaryote	eukaryote	Q549X6_Q64704	Mus musculus	Mus musculus	eukaryote	eukaryote		O74760_Q09722	Schizosaccharomyces pombe	Schizosaccharomyces pombe	eukaryote	eukaryote
O75012_P47150	Saccharomyces cerevisiae	Saccharomyces cerevisiae	eukaryote	eukaryote	Q58DU5_Q5E9K0	Bos taurus	Bos taurus	eukaryote	eukaryote		O74772_O43071	Schizosaccharomyces pombe	Schizosaccharomyces pombe	eukaryote	eukaryote
O75293_Q8TAE8	Homo sapiens	Homo sapiens	eukaryote	eukaryote	Q5E987_Q5E9K0	Bos taurus	Bos taurus	eukaryote	eukaryote		O74772_P87126	Schizosaccharomyces pombe	Schizosaccharomyces pombe	eukaryote	eukaryote
O75460_O75460	Homo sapiens	Homo sapiens	eukaryote	eukaryote	Q5QM99_Q69UI1	Oryza sativa	Oryza sativa	eukaryote	eukaryote		O74778_O13959	Schizosaccharomyces pombe	Schizosaccharomyces pombe	eukaryote	eukaryote
O75821_O75821	Homo sapiens	Homo sapiens	eukaryote	eukaryote	Q5RKV6_Q99547	Homo sapiens	Homo sapiens	eukaryote	eukaryote		O74779_O94276	Schizosaccharomyces pombe	Schizosaccharomyces pombe	eukaryote	eukaryote
O75821_Q9Y6I4	Homo sapiens	Homo sapiens	eukaryote	eukaryote	Q5RKV6_Q9NPD3	Homo sapiens	Homo sapiens	eukaryote	eukaryote		O74790_O14318	Schizosaccharomyces pombe	Schizosaccharomyces pombe	eukaryote	eukaryote
O76460_Q8IN25	Drosophila melanogaster	Drosophila melanogaster	eukaryote	eukaryote	Q5RKV6_Q9NQT4	Homo sapiens	Homo sapiens	eukaryote	eukaryote		O74791_O14188	Schizosaccharomyces pombe	Schizosaccharomyces pombe	eukaryote	eukaryote
O76460_Q9VRT9	Drosophila melanogaster	Drosophila melanogaster	eukaryote	eukaryote	Q5RKV6_Q9NQT5	Homo sapiens	Homo sapiens	eukaryote	eukaryote		O74792_O74792	Schizosaccharomyces pombe	Schizosaccharomyces pombe	eukaryote	eukaryote
O76521_Q7KW39	Drosophila melanogaster	Drosophila melanogaster	eukaryote	eukaryote	Q5RKV6_Q9Y2L1	Homo sapiens	Homo sapiens	eukaryote	eukaryote		O74796_Q9Y794	Schizosaccharomyces pombe	Schizosaccharomyces pombe	eukaryote	eukaryote
O76863_P05527	Drosophila melanogaster	Drosophila melanogaster	eukaryote	eukaryote	Q5T3J3_Q7L311	Homo sapiens	Homo sapiens	eukaryote	eukaryote		O74804_O13339	Schizosaccharomyces pombe	Schizosaccharomyces pombe	eukaryote	eukaryote
O76863_Q9W3Q4	Drosophila melanogaster	Drosophila melanogaster	eukaryote	eukaryote	Q5T3J3_Q9H213	Homo sapiens	Homo sapiens	eukaryote	eukaryote		O74820_O94276	Schizosaccharomyces pombe	Schizosaccharomyces pombe	eukaryote	eukaryote
O76878_Q9VCX6	Drosophila melanogaster	Drosophila melanogaster	eukaryote	eukaryote	Q5T3J3_Q9UKY1	Homo sapiens	Homo sapiens	eukaryote	eukaryote		O74824_O13955	Schizosaccharomyces pombe	Schizosaccharomyces pombe	eukaryote	eukaryote
O76888_P41094	Drosophila melanogaster	Drosophila melanogaster	eukaryote	eukaryote	Q5YLB2_Q99728	Homo sapiens	Homo sapiens	eukaryote	eukaryote		O74824_P87141	Schizosaccharomyces pombe	Schizosaccharomyces pombe	eukaryote	eukaryote
O76896_Q9W2X3	Drosophila melanogaster	Drosophila melanogaster	eukaryote	eukaryote	Q5ZIS0_Q9YHT1	Gallus gallus	Gallus gallus	eukaryote	eukaryote		O74825_O94646	Schizosaccharomyces pombe	Schizosaccharomyces pombe	eukaryote	eukaryote
O76908_O76932	Drosophila melanogaster	Drosophila melanogaster	eukaryote	eukaryote	Q60770_Q64704	Mus musculus	Mus musculus	eukaryote	eukaryote		O74825_P36594	Schizosaccharomyces pombe	Schizosaccharomyces pombe	eukaryote	eukaryote
O76908_Q9VFY3	Drosophila melanogaster	Drosophila melanogaster	eukaryote	eukaryote	Q60770_Q8K1E0	Mus musculus	Mus musculus	eukaryote	eukaryote		O74825_Q9P376	Schizosaccharomyces pombe	Schizosaccharomyces pombe	eukaryote	eukaryote
O76908_Q9VK00	Drosophila melanogaster	Drosophila melanogaster	eukaryote	eukaryote	Q60855_Q61160	Mus musculus	Mus musculus	eukaryote	eukaryote		O74835_Q9UTN3	Schizosaccharomyces pombe	Schizosaccharomyces pombe	eukaryote	eukaryote
O76908_Q9W0J2	Drosophila melanogaster	Drosophila melanogaster	eukaryote	eukaryote	Q61146_Q8VHG2	Mus musculus	Mus musculus	eukaryote	eukaryote		O74842_Q09823	Schizosaccharomyces pombe	Schizosaccharomyces pombe	eukaryote	eukaryote
O76912_Q95RB1	Drosophila melanogaster	Drosophila melanogaster	eukaryote	eukaryote	Q62312_Q8CIN4	Mus musculus	Mus musculus	eukaryote	eukaryote		O74843_O74843	Schizosaccharomyces pombe	Schizosaccharomyces pombe	eukaryote	eukaryote
O76924_O46070	Drosophila melanogaster	Drosophila melanogaster	eukaryote	eukaryote	Q63912_Q7M6Z0	Mus musculus	Mus musculus	eukaryote	eukaryote		O74845_Q10369	Schizosaccharomyces pombe	Schizosaccharomyces pombe	eukaryote	eukaryote
O76924_O61613	Drosophila melanogaster	Drosophila melanogaster	eukaryote	eukaryote	Q63912_Q8K0S5	Mus musculus	Mus musculus	eukaryote	eukaryote		O74854_Q9Y709	Schizosaccharomyces pombe	Schizosaccharomyces pombe	eukaryote	eukaryote
O76924_P52487	Drosophila melanogaster	Drosophila melanogaster	eukaryote	eukaryote	Q64008_Q91V27	Mus musculus	Mus musculus	eukaryote	eukaryote		O74861_O42858	Schizosaccharomyces pombe	Schizosaccharomyces pombe	eukaryote	eukaryote
O76924_Q7KS72	Drosophila melanogaster	Drosophila melanogaster	eukaryote	eukaryote	Q64289_Q9WTV5	Rattus norvegicus	Rattus norvegicus	eukaryote	eukaryote		O74861_O60137	Schizosaccharomyces pombe	Schizosaccharomyces pombe	eukaryote	eukaryote
O76924_Q8MLV3	Drosophila melanogaster	Drosophila melanogaster	eukaryote	eukaryote	Q64343_Q9DBM0	Mus musculus	Mus musculus	eukaryote	eukaryote		O74861_O74508	Schizosaccharomyces pombe	Schizosaccharomyces pombe	eukaryote	eukaryote
O76924_Q9V3B4	Drosophila melanogaster	Drosophila melanogaster	eukaryote	eukaryote	Q64704_Q80T23	Mus musculus	Mus musculus	eukaryote	eukaryote		O74861_O74861	Schizosaccharomyces pombe	Schizosaccharomyces pombe	eukaryote	eukaryote
O76924_Q9V455	Drosophila melanogaster	Drosophila melanogaster	eukaryote	eukaryote	Q64704_Q99N48	Mus musculus	Mus musculus	eukaryote	eukaryote		O74861_Q10077	Schizosaccharomyces pombe	Schizosaccharomyces pombe	eukaryote	eukaryote
O76924_Q9VAA1	Drosophila melanogaster	Drosophila melanogaster	eukaryote	eukaryote	Q64704_Q99N50	Mus musculus	Mus musculus	eukaryote	eukaryote		O74861_Q10321	Schizosaccharomyces pombe	Schizosaccharomyces pombe	eukaryote	eukaryote
O76924_Q9VKW5	Drosophila melanogaster	Drosophila melanogaster	eukaryote	eukaryote	Q64729_Q8CIN4	Mus musculus	Mus musculus	eukaryote	eukaryote		O74862_Q09330	Schizosaccharomyces pombe	Schizosaccharomyces pombe	eukaryote	eukaryote
O76924_Q9VLK1	Drosophila melanogaster	Drosophila melanogaster	eukaryote	eukaryote	Q66H76_Q9Z1P2	Rattus norvegicus	Rattus norvegicus	eukaryote	eukaryote		O74871_O59790	Schizosaccharomyces pombe	Schizosaccharomyces pombe	eukaryote	eukaryote
O76924_Q9VR24	Drosophila melanogaster	Drosophila melanogaster	eukaryote	eukaryote	Q68DY1_Q70SY1	Homo sapiens	Homo sapiens	eukaryote	eukaryote		O74874_O14302	Schizosaccharomyces pombe	Schizosaccharomyces pombe	eukaryote	eukaryote
O76924_Q9W4I4	Drosophila melanogaster	Drosophila melanogaster	eukaryote	eukaryote	Q68DY1_Q8TAU0	Homo sapiens	Homo sapiens	eukaryote	eukaryote		O74881_O13959	Schizosaccharomyces pombe	Schizosaccharomyces pombe	eukaryote	eukaryote
O76927_Q7JZD5	Drosophila melanogaster	Drosophila melanogaster	eukaryote	eukaryote	Q68DY1_Q8TBX8	Homo sapiens	Homo sapiens	eukaryote	eukaryote		O74892_O94276	Schizosaccharomyces pombe	Schizosaccharomyces pombe	eukaryote	eukaryote
O76927_Q8T3W8	Drosophila melanogaster	Drosophila melanogaster	eukaryote	eukaryote	Q68DY1_Q92730	Homo sapiens	Homo sapiens	eukaryote	eukaryote		O74893_O94276	Schizosaccharomyces pombe	Schizosaccharomyces pombe	eukaryote	eukaryote
O76927_Q9VAP2	Drosophila melanogaster	Drosophila melanogaster	eukaryote	eukaryote	Q68DY1_Q92785	Homo sapiens	Homo sapiens	eukaryote	eukaryote		O74894_O14140	Schizosaccharomyces pombe	Schizosaccharomyces pombe	eukaryote	eukaryote
O76927_Q9VT02	Drosophila melanogaster	Drosophila melanogaster	eukaryote	eukaryote	Q68DY1_Q93096	Homo sapiens	Homo sapiens	eukaryote	eukaryote		O74895_O94276	Schizosaccharomyces pombe	Schizosaccharomyces pombe	eukaryote	eukaryote
O76927_Q9VVY2	Drosophila melanogaster	Drosophila melanogaster	eukaryote	eukaryote	Q68DY1_Q9H2S9	Homo sapiens	Homo sapiens	eukaryote	eukaryote		O74895_Q9UTN3	Schizosaccharomyces pombe	Schizosaccharomyces pombe	eukaryote	eukaryote
O76928_P49847	Drosophila melanogaster	Drosophila melanogaster	eukaryote	eukaryote	Q68DY1_Q9H6S3	Homo sapiens	Homo sapiens	eukaryote	eukaryote		O74904_O43085	Schizosaccharomyces pombe	Schizosaccharomyces pombe	eukaryote	eukaryote
O76928_Q8MR31	Drosophila melanogaster	Drosophila melanogaster	eukaryote	eukaryote	Q68DY1_Q9H9D4	Homo sapiens	Homo sapiens	eukaryote	eukaryote		O74904_Q9UTN3	Schizosaccharomyces pombe	Schizosaccharomyces pombe	eukaryote	eukaryote
O76928_Q960J7	Drosophila melanogaster	Drosophila melanogaster	eukaryote	eukaryote	Q68DY1_Q9NQX6	Homo sapiens	Homo sapiens	eukaryote	eukaryote		O74910_P40381	Schizosaccharomyces pombe	Schizosaccharomyces pombe	eukaryote	eukaryote
O76928_Q9VI72	Drosophila melanogaster	Drosophila melanogaster	eukaryote	eukaryote	Q68DY1_Q9UDV6	Homo sapiens	Homo sapiens	eukaryote	eukaryote		O74910_Q10426	Schizosaccharomyces pombe	Schizosaccharomyces pombe	eukaryote	eukaryote
O76928_Q9W246	Drosophila melanogaster	Drosophila melanogaster	eukaryote	eukaryote	Q68DY1_Q9UH92	Homo sapiens	Homo sapiens	eukaryote	eukaryote		O74946_Q09142	Schizosaccharomyces pombe	Schizosaccharomyces pombe	eukaryote	eukaryote
O76932_Q9V9R2	Drosophila melanogaster	Drosophila melanogaster	eukaryote	eukaryote	Q68DY1_Q9UHR5	Homo sapiens	Homo sapiens	eukaryote	eukaryote		O74957_O13862	Schizosaccharomyces pombe	Schizosaccharomyces pombe	eukaryote	eukaryote
O76994_Q9VB59	Drosophila melanogaster	Drosophila melanogaster	eukaryote	eukaryote	Q68DY1_Q9UHX1	Homo sapiens	Homo sapiens	eukaryote	eukaryote		O74957_O94276	Schizosaccharomyces pombe	Schizosaccharomyces pombe	eukaryote	eukaryote
O77051_A1Z6G4	Drosophila melanogaster	Drosophila melanogaster	eukaryote	eukaryote	Q6FHM7_Q9UBD5	Homo sapiens	Homo sapiens	eukaryote	eukaryote		O74957_Q09884	Schizosaccharomyces pombe	Schizosaccharomyces pombe	eukaryote	eukaryote
O77051_P02516	Drosophila melanogaster	Drosophila melanogaster	eukaryote	eukaryote	Q6P2Q9_Q8WWY3	Homo sapiens	Homo sapiens	eukaryote	eukaryote		O74960_P87126	Schizosaccharomyces pombe	Schizosaccharomyces pombe	eukaryote	eukaryote
O77059_Q9VE88	Drosophila melanogaster	Drosophila melanogaster	eukaryote	eukaryote	Q6P2Q9_Q9BUQ8	Homo sapiens	Homo sapiens	eukaryote	eukaryote		O74964_O14470	Schizosaccharomyces pombe	Schizosaccharomyces pombe	eukaryote	eukaryote
O77134_Q9VCD5	Drosophila melanogaster	Drosophila melanogaster	eukaryote	eukaryote	Q6R0H7_Q76MZ3	Mus musculus	Mus musculus	eukaryote	eukaryote		O74964_O74964	Schizosaccharomyces pombe	Schizosaccharomyces pombe	eukaryote	eukaryote
O77134_Q9VQV0	Drosophila melanogaster	Drosophila melanogaster	eukaryote	eukaryote	Q6S3H8_Q6S3H9	Torpedo marmorata	Torpedo marmorata	eukaryote	eukaryote		O74964_Q9P7S3	Schizosaccharomyces pombe	Schizosaccharomyces pombe	eukaryote	eukaryote
O77215_P16371	Drosophila melanogaster	Drosophila melanogaster	eukaryote	eukaryote	Q6S3H9_Q6S3I0	Torpedo marmorata	Torpedo marmorata	eukaryote	eukaryote		O74964_Q9P7W8	Schizosaccharomyces pombe	Schizosaccharomyces pombe	eukaryote	eukaryote
O77262_Q9VAU6	Drosophila melanogaster	Drosophila melanogaster	eukaryote	eukaryote	Q6TDP3_Q9WTX6	Mus musculus	Mus musculus	eukaryote	eukaryote		O74964_Q9UTN6	Schizosaccharomyces pombe	Schizosaccharomyces pombe	eukaryote	eukaryote
O77264_A1ZAU6	Drosophila melanogaster	Drosophila melanogaster	eukaryote	eukaryote	Q6Y2X3_Q9HAV0	Homo sapiens	Homo sapiens	eukaryote	eukaryote		O74964_Q9UTQ7	Schizosaccharomyces pombe	Schizosaccharomyces pombe	eukaryote	eukaryote
O77264_Q8T053	Drosophila melanogaster	Drosophila melanogaster	eukaryote	eukaryote	Q6Y5D8_Q8CIN4	Mus musculus	Mus musculus	eukaryote	eukaryote		O74968_Q8WZK0	Schizosaccharomyces pombe	Schizosaccharomyces pombe	eukaryote	eukaryote
O77425_Q02910	Drosophila melanogaster	Drosophila melanogaster	eukaryote	eukaryote	Q6ZVM7_Q7Z3T8	Homo sapiens	Homo sapiens	eukaryote	eukaryote		O74975_Q9P6M8	Schizosaccharomyces pombe	Schizosaccharomyces pombe	eukaryote	eukaryote
O77430_Q7JY26	Drosophila melanogaster	Drosophila melanogaster	eukaryote	eukaryote	Q70SY1_Q8TAU0	Homo sapiens	Homo sapiens	eukaryote	eukaryote		O74983_O13685	Schizosaccharomyces pombe	Schizosaccharomyces pombe	eukaryote	eukaryote
O77430_Q9VM37	Drosophila melanogaster	Drosophila melanogaster	eukaryote	eukaryote	Q70SY1_Q8TBX8	Homo sapiens	Homo sapiens	eukaryote	eukaryote		O75000_Q09826	Schizosaccharomyces pombe	Schizosaccharomyces pombe	eukaryote	eukaryote
O77430_Q9VMN6	Drosophila melanogaster	Drosophila melanogaster	eukaryote	eukaryote	Q70SY1_Q92785	Homo sapiens	Homo sapiens	eukaryote	eukaryote		O75001_O74113	Schizosaccharomyces pombe	Schizosaccharomyces pombe	eukaryote	eukaryote
O77430_Q9W214	Drosophila melanogaster	Drosophila melanogaster	eukaryote	eukaryote	Q70SY1_Q9H2S9	Homo sapiens	Homo sapiens	eukaryote	eukaryote		O75001_O94450	Schizosaccharomyces pombe	Schizosaccharomyces pombe	eukaryote	eukaryote
O77430_Q9W281	Drosophila melanogaster	Drosophila melanogaster	eukaryote	eukaryote	Q70SY1_Q9H6S3	Homo sapiens	Homo sapiens	eukaryote	eukaryote		O75001_P40377	Schizosaccharomyces pombe	Schizosaccharomyces pombe	eukaryote	eukaryote
O80489_Q9SZZ6	Arabidopsis thaliana	Arabidopsis thaliana	eukaryote	eukaryote	Q70SY1_Q9H9D4	Homo sapiens	Homo sapiens	eukaryote	eukaryote		O75001_P49731	Schizosaccharomyces pombe	Schizosaccharomyces pombe	eukaryote	eukaryote
O80678_O22791	Arabidopsis thaliana	Arabidopsis thaliana	eukaryote	eukaryote	Q70SY1_Q9NQX6	Homo sapiens	Homo sapiens	eukaryote	eukaryote		O75004_Q03392	Schizosaccharomyces pombe	Schizosaccharomyces pombe	eukaryote	eukaryote
O80678_Q9LES2	Arabidopsis thaliana	Arabidopsis thaliana	eukaryote	eukaryote	Q70SY1_Q9UH92	Homo sapiens	Homo sapiens	eukaryote	eukaryote		O75011_Q9HDV6	Schizosaccharomyces pombe	Schizosaccharomyces pombe	eukaryote	eukaryote
O80833_Q94K07	Arabidopsis thaliana	Arabidopsis thaliana	eukaryote	eukaryote	Q70SY1_Q9UHR5	Homo sapiens	Homo sapiens	eukaryote	eukaryote		O75012_P22353	Saccharomyces cerevisiae	Saccharomyces cerevisiae	eukaryote	eukaryote
O80834_Q8VYJ2	Arabidopsis thaliana	Arabidopsis thaliana	eukaryote	eukaryote	Q70SY1_Q9UHX1	Homo sapiens	Homo sapiens	eukaryote	eukaryote		O75012_P32505	Saccharomyces cerevisiae	Saccharomyces cerevisiae	eukaryote	eukaryote
O81062_Q94F58	Arabidopsis thaliana	Arabidopsis thaliana	eukaryote	eukaryote	Q71VB4_Q7TPV4	Mus musculus	Mus musculus	eukaryote	eukaryote		O75012_P33759	Saccharomyces cerevisiae	Saccharomyces cerevisiae	eukaryote	eukaryote
O81062_Q9FZK5	Arabidopsis thaliana	Arabidopsis thaliana	eukaryote	eukaryote	Q7L311_Q8N2W9	Homo sapiens	Homo sapiens	eukaryote	eukaryote		O75012_P40496	Saccharomyces cerevisiae	Saccharomyces cerevisiae	eukaryote	eukaryote
O81838_Q9T003	Arabidopsis thaliana	Arabidopsis thaliana	eukaryote	eukaryote	Q7L311_Q9H213	Homo sapiens	Homo sapiens	eukaryote	eukaryote		O75012_P40513	Saccharomyces cerevisiae	Saccharomyces cerevisiae	eukaryote	eukaryote
O82239_Q940H8	Arabidopsis thaliana	Arabidopsis thaliana	eukaryote	eukaryote	Q7L311_Q9UKY1	Homo sapiens	Homo sapiens	eukaryote	eukaryote		O75012_P47116	Saccharomyces cerevisiae	Saccharomyces cerevisiae	eukaryote	eukaryote
O82279_Q9FZK5	Arabidopsis thaliana	Arabidopsis thaliana	eukaryote	eukaryote	Q7M413_Q7M419	Oligobrachia mashikoi	Oligobrachia mashikoi	eukaryote	eukaryote		O75012_Q12034	Saccharomyces cerevisiae	Saccharomyces cerevisiae	eukaryote	eukaryote
O82290_Q93WG3	Arabidopsis thaliana	Arabidopsis thaliana	eukaryote	eukaryote	Q7M6Z0_Q8K0T0	Mus musculus	Mus musculus	eukaryote	eukaryote		O75012_Q12469	Saccharomyces cerevisiae	Saccharomyces cerevisiae	eukaryote	eukaryote
O82597_Q9FX43	Arabidopsis thaliana	Arabidopsis thaliana	eukaryote	eukaryote	Q7M6Z0_Q99P72	Mus musculus	Mus musculus	eukaryote	eukaryote		O75182_Q9BXK1	Homo sapiens	Homo sapiens	eukaryote	eukaryote
O82638_Q5XF81	Arabidopsis thaliana	Arabidopsis thaliana	eukaryote	eukaryote	Q7M6Z0_Q9ES97	Mus musculus	Mus musculus	eukaryote	eukaryote		O75506_O75506	Homo sapiens	Homo sapiens	eukaryote	eukaryote
O88339_Q5S3S9	Rattus norvegicus	Rattus norvegicus	eukaryote	eukaryote	Q7TMS5_Q9DBM0	Mus musculus	Mus musculus	eukaryote	eukaryote		O75674_Q8IZL8	Homo sapiens	Homo sapiens	eukaryote	eukaryote
O88382_Q6GMN2	Rattus norvegicus	Rattus norvegicus	eukaryote	eukaryote	Q80T23_Q99KL7	Mus musculus	Mus musculus	eukaryote	eukaryote		O75821_Q13526	Homo sapiens	Homo sapiens	eukaryote	eukaryote
O88498_Q63429	Rattus norvegicus	Rattus norvegicus	eukaryote	eukaryote	Q80T23_Q9CQD1	Mus musculus	Mus musculus	eukaryote	eukaryote		O75925_P17844	Homo sapiens	Homo sapiens	eukaryote	eukaryote
O88554_O88554	Mus musculus	Mus musculus	eukaryote	eukaryote	Q80T23_Q9JKM7	Mus musculus	Mus musculus	eukaryote	eukaryote		O76460_Q9VH95	Drosophila melanogaster	Drosophila melanogaster	eukaryote	eukaryote
O88600_P05182	Rattus norvegicus	Rattus norvegicus	eukaryote	eukaryote	Q80T23_Q9R0M6	Mus musculus	Mus musculus	eukaryote	eukaryote		O76460_Q9VL06	Drosophila melanogaster	Drosophila melanogaster	eukaryote	eukaryote
O88943_Q63429	Rattus norvegicus	Rattus norvegicus	eukaryote	eukaryote	Q80T23_Q9WTL2	Mus musculus	Mus musculus	eukaryote	eukaryote		O76460_Q9W215	Drosophila melanogaster	Drosophila melanogaster	eukaryote	eukaryote
O88944_Q63429	Rattus norvegicus	Rattus norvegicus	eukaryote	eukaryote	Q86T24_Q9P1Z0	Homo sapiens	Homo sapiens	eukaryote	eukaryote		O76464_Q9W115	Drosophila melanogaster	Drosophila melanogaster	eukaryote	eukaryote
O88954_Q62696	Rattus norvegicus	Rattus norvegicus	eukaryote	eukaryote	Q8BPB5_Q9QZJ6	Mus musculus	Mus musculus	eukaryote	eukaryote		O76861_Q9VPY4	Drosophila melanogaster	Drosophila melanogaster	eukaryote	eukaryote
O94241_O13682	Schizosaccharomyces pombe	Schizosaccharomyces pombe	eukaryote	eukaryote	Q8IUI8_Q99613	Homo sapiens	Homo sapiens	eukaryote	eukaryote		O76863_Q8I8V0	Drosophila melanogaster	Drosophila melanogaster	eukaryote	eukaryote
O94241_Q9P790	Schizosaccharomyces pombe	Schizosaccharomyces pombe	eukaryote	eukaryote	Q8K0S5_Q8K0T0	Mus musculus	Mus musculus	eukaryote	eukaryote		O76863_Q9VJ23	Drosophila melanogaster	Drosophila melanogaster	eukaryote	eukaryote
O94248_O94276	Schizosaccharomyces pombe	Schizosaccharomyces pombe	eukaryote	eukaryote	Q8K0S5_Q99P72	Mus musculus	Mus musculus	eukaryote	eukaryote		O76863_Q9VM69	Drosophila melanogaster	Drosophila melanogaster	eukaryote	eukaryote
O94260_O94269	Schizosaccharomyces pombe	Schizosaccharomyces pombe	eukaryote	eukaryote	Q8K0S5_Q9ES97	Mus musculus	Mus musculus	eukaryote	eukaryote		O76896_Q9VIP2	Drosophila melanogaster	Drosophila melanogaster	eukaryote	eukaryote
O94260_P36584	Schizosaccharomyces pombe	Schizosaccharomyces pombe	eukaryote	eukaryote	Q8K0T0_Q99PI8	Mus musculus	Mus musculus	eukaryote	eukaryote		O76902_Q86P21	Drosophila melanogaster	Drosophila melanogaster	eukaryote	eukaryote
O94263_Q10315	Schizosaccharomyces pombe	Schizosaccharomyces pombe	eukaryote	eukaryote	Q8N2W9_Q9P2H0	Homo sapiens	Homo sapiens	eukaryote	eukaryote		O76904_P52304	Drosophila melanogaster	Drosophila melanogaster	eukaryote	eukaryote
O94267_O94276	Schizosaccharomyces pombe	Schizosaccharomyces pombe	eukaryote	eukaryote	Q8TAU0_Q8TBX8	Homo sapiens	Homo sapiens	eukaryote	eukaryote		O76908_O18412	Drosophila melanogaster	Drosophila melanogaster	eukaryote	eukaryote
O94269_O94276	Schizosaccharomyces pombe	Schizosaccharomyces pombe	eukaryote	eukaryote	Q8TAU0_Q92730	Homo sapiens	Homo sapiens	eukaryote	eukaryote		O76908_Q9VUG5	Drosophila melanogaster	Drosophila melanogaster	eukaryote	eukaryote
O94272_Q9P6M8	Schizosaccharomyces pombe	Schizosaccharomyces pombe	eukaryote	eukaryote	Q8TAU0_Q92785	Homo sapiens	Homo sapiens	eukaryote	eukaryote		O76908_Q9VWI4	Drosophila melanogaster	Drosophila melanogaster	eukaryote	eukaryote
O94276_O13636	Schizosaccharomyces pombe	Schizosaccharomyces pombe	eukaryote	eukaryote	Q8TAU0_Q93096	Homo sapiens	Homo sapiens	eukaryote	eukaryote		O76908_Q9XZS4	Drosophila melanogaster	Drosophila melanogaster	eukaryote	eukaryote
O94276_O13775	Schizosaccharomyces pombe	Schizosaccharomyces pombe	eukaryote	eukaryote	Q8TAU0_Q9H2S9	Homo sapiens	Homo sapiens	eukaryote	eukaryote		O76924_P06607	Drosophila melanogaster	Drosophila melanogaster	eukaryote	eukaryote
O94276_O13994	Schizosaccharomyces pombe	Schizosaccharomyces pombe	eukaryote	eukaryote	Q8TAU0_Q9H6S3	Homo sapiens	Homo sapiens	eukaryote	eukaryote		O76924_Q7JVY2	Drosophila melanogaster	Drosophila melanogaster	eukaryote	eukaryote
O94276_O14006	Schizosaccharomyces pombe	Schizosaccharomyces pombe	eukaryote	eukaryote	Q8TAU0_Q9H9D4	Homo sapiens	Homo sapiens	eukaryote	eukaryote		O76924_Q7K738	Drosophila melanogaster	Drosophila melanogaster	eukaryote	eukaryote
O94276_O14276	Schizosaccharomyces pombe	Schizosaccharomyces pombe	eukaryote	eukaryote	Q8TAU0_Q9NQX6	Homo sapiens	Homo sapiens	eukaryote	eukaryote		O76924_Q7KJA9	Drosophila melanogaster	Drosophila melanogaster	eukaryote	eukaryote
O94276_O14290	Schizosaccharomyces pombe	Schizosaccharomyces pombe	eukaryote	eukaryote	Q8TAU0_Q9UH92	Homo sapiens	Homo sapiens	eukaryote	eukaryote		O76924_Q9VFE7	Drosophila melanogaster	Drosophila melanogaster	eukaryote	eukaryote
O94276_O14317	Schizosaccharomyces pombe	Schizosaccharomyces pombe	eukaryote	eukaryote	Q8TAU0_Q9UHR5	Homo sapiens	Homo sapiens	eukaryote	eukaryote		O76924_Q9VKC5	Drosophila melanogaster	Drosophila melanogaster	eukaryote	eukaryote
O94276_O42885	Schizosaccharomyces pombe	Schizosaccharomyces pombe	eukaryote	eukaryote	Q8TAU0_Q9UHX1	Homo sapiens	Homo sapiens	eukaryote	eukaryote		O76924_Q9VMW8	Drosophila melanogaster	Drosophila melanogaster	eukaryote	eukaryote
O94276_O42911	Schizosaccharomyces pombe	Schizosaccharomyces pombe	eukaryote	eukaryote	Q8TBX8_Q92730	Homo sapiens	Homo sapiens	eukaryote	eukaryote		O76924_Q9VQY8	Drosophila melanogaster	Drosophila melanogaster	eukaryote	eukaryote
O94276_O42938	Schizosaccharomyces pombe	Schizosaccharomyces pombe	eukaryote	eukaryote	Q8TBX8_Q92785	Homo sapiens	Homo sapiens	eukaryote	eukaryote		O76924_Q9W2K0	Drosophila melanogaster	Drosophila melanogaster	eukaryote	eukaryote
O94276_O42947	Schizosaccharomyces pombe	Schizosaccharomyces pombe	eukaryote	eukaryote	Q8TBX8_Q93096	Homo sapiens	Homo sapiens	eukaryote	eukaryote		O76927_A1ZAC8	Drosophila melanogaster	Drosophila melanogaster	eukaryote	eukaryote
O94276_O59666	Schizosaccharomyces pombe	Schizosaccharomyces pombe	eukaryote	eukaryote	Q8TBX8_Q9H2S9	Homo sapiens	Homo sapiens	eukaryote	eukaryote		O76927_P91682	Drosophila melanogaster	Drosophila melanogaster	eukaryote	eukaryote
O94276_O59838	Schizosaccharomyces pombe	Schizosaccharomyces pombe	eukaryote	eukaryote	Q8TBX8_Q9H6S3	Homo sapiens	Homo sapiens	eukaryote	eukaryote		O76927_Q0E8X9	Drosophila melanogaster	Drosophila melanogaster	eukaryote	eukaryote
O94276_O60063	Schizosaccharomyces pombe	Schizosaccharomyces pombe	eukaryote	eukaryote	Q8TBX8_Q9H9D4	Homo sapiens	Homo sapiens	eukaryote	eukaryote		O76927_Q9VFH4	Drosophila melanogaster	Drosophila melanogaster	eukaryote	eukaryote
O94276_O60067	Schizosaccharomyces pombe	Schizosaccharomyces pombe	eukaryote	eukaryote	Q8TBX8_Q9NQX6	Homo sapiens	Homo sapiens	eukaryote	eukaryote		O76928_Q9W1H7	Drosophila melanogaster	Drosophila melanogaster	eukaryote	eukaryote
O94276_O60073	Schizosaccharomyces pombe	Schizosaccharomyces pombe	eukaryote	eukaryote	Q8TBX8_Q9UDV6	Homo sapiens	Homo sapiens	eukaryote	eukaryote		O76932_Q7K306	Drosophila melanogaster	Drosophila melanogaster	eukaryote	eukaryote
O94276_O74172	Schizosaccharomyces pombe	Schizosaccharomyces pombe	eukaryote	eukaryote	Q8TBX8_Q9UH92	Homo sapiens	Homo sapiens	eukaryote	eukaryote		O77051_Q24318	Drosophila melanogaster	Drosophila melanogaster	eukaryote	eukaryote
O94276_O74329	Schizosaccharomyces pombe	Schizosaccharomyces pombe	eukaryote	eukaryote	Q8TBX8_Q9UHR5	Homo sapiens	Homo sapiens	eukaryote	eukaryote		O77051_Q24472	Drosophila melanogaster	Drosophila melanogaster	eukaryote	eukaryote
O94276_O74377	Schizosaccharomyces pombe	Schizosaccharomyces pombe	eukaryote	eukaryote	Q8TBX8_Q9UHX1	Homo sapiens	Homo sapiens	eukaryote	eukaryote		O77051_Q4V5L1	Drosophila melanogaster	Drosophila melanogaster	eukaryote	eukaryote
O94276_O74791	Schizosaccharomyces pombe	Schizosaccharomyces pombe	eukaryote	eukaryote	Q8TDR0_Q9BUZ4	Homo sapiens	Homo sapiens	eukaryote	eukaryote		O77051_Q8SXL5	Drosophila melanogaster	Drosophila melanogaster	eukaryote	eukaryote
O94276_O74910	Schizosaccharomyces pombe	Schizosaccharomyces pombe	eukaryote	eukaryote	Q8TDR0_Q9Y4K3	Homo sapiens	Homo sapiens	eukaryote	eukaryote		O77051_Q961D1	Drosophila melanogaster	Drosophila melanogaster	eukaryote	eukaryote
O94276_O74969	Schizosaccharomyces pombe	Schizosaccharomyces pombe	eukaryote	eukaryote	Q8TEQ6_Q8WXD5	Homo sapiens	Homo sapiens	eukaryote	eukaryote		O77051_Q9VS41	Drosophila melanogaster	Drosophila melanogaster	eukaryote	eukaryote
O94276_O94276	Schizosaccharomyces pombe	Schizosaccharomyces pombe	eukaryote	eukaryote	Q8TEQ6_Q9H840	Homo sapiens	Homo sapiens	eukaryote	eukaryote		O77051_Q9W1H7	Drosophila melanogaster	Drosophila melanogaster	eukaryote	eukaryote
O94276_O94311	Schizosaccharomyces pombe	Schizosaccharomyces pombe	eukaryote	eukaryote	Q8WTW3_Q96MW5	Homo sapiens	Homo sapiens	eukaryote	eukaryote		O77134_Q9U9Q2	Drosophila melanogaster	Drosophila melanogaster	eukaryote	eukaryote
O94276_O94414	Schizosaccharomyces pombe	Schizosaccharomyces pombe	eukaryote	eukaryote	Q8WTW3_Q9UP83	Homo sapiens	Homo sapiens	eukaryote	eukaryote		O77135_Q9W157	Drosophila melanogaster	Drosophila melanogaster	eukaryote	eukaryote
O94276_O94476	Schizosaccharomyces pombe	Schizosaccharomyces pombe	eukaryote	eukaryote	Q8WTW3_Q9Y2V7	Homo sapiens	Homo sapiens	eukaryote	eukaryote		O77425_Q9VZK8	Drosophila melanogaster	Drosophila melanogaster	eukaryote	eukaryote
O94276_O94523	Schizosaccharomyces pombe	Schizosaccharomyces pombe	eukaryote	eukaryote	Q8WYQ5_Q9HAV4	Homo sapiens	Homo sapiens	eukaryote	eukaryote		O77430_Q24337	Drosophila melanogaster	Drosophila melanogaster	eukaryote	eukaryote
O94276_O94652	Schizosaccharomyces pombe	Schizosaccharomyces pombe	eukaryote	eukaryote	Q91V27_Q99KL7	Mus musculus	Mus musculus	eukaryote	eukaryote		O77430_Q9I7Z8	Drosophila melanogaster	Drosophila melanogaster	eukaryote	eukaryote
O94276_O94659	Schizosaccharomyces pombe	Schizosaccharomyces pombe	eukaryote	eukaryote	Q91V27_Q9CQD1	Mus musculus	Mus musculus	eukaryote	eukaryote		O77430_Q9VF10	Drosophila melanogaster	Drosophila melanogaster	eukaryote	eukaryote
O94276_O94730	Schizosaccharomyces pombe	Schizosaccharomyces pombe	eukaryote	eukaryote	Q91V27_Q9JKM7	Mus musculus	Mus musculus	eukaryote	eukaryote		O77430_Q9VFI7	Drosophila melanogaster	Drosophila melanogaster	eukaryote	eukaryote
O94276_P05734	Schizosaccharomyces pombe	Schizosaccharomyces pombe	eukaryote	eukaryote	Q91V27_Q9R0M6	Mus musculus	Mus musculus	eukaryote	eukaryote		O80489_Q949S4	Arabidopsis thaliana	Arabidopsis thaliana	eukaryote	eukaryote
O94276_P09322	Schizosaccharomyces pombe	Schizosaccharomyces pombe	eukaryote	eukaryote	Q91V27_Q9WTL2	Mus musculus	Mus musculus	eukaryote	eukaryote		O80489_Q9C6B3	Arabidopsis thaliana	Arabidopsis thaliana	eukaryote	eukaryote
O94276_P0C016	Schizosaccharomyces pombe	Schizosaccharomyces pombe	eukaryote	eukaryote	Q92698_Q9BXW9	Homo sapiens	Homo sapiens	eukaryote	eukaryote		O80489_Q9SZZ4	Arabidopsis thaliana	Arabidopsis thaliana	eukaryote	eukaryote
O94276_P17477	Schizosaccharomyces pombe	Schizosaccharomyces pombe	eukaryote	eukaryote	Q92730_Q92785	Homo sapiens	Homo sapiens	eukaryote	eukaryote		O80675_Q9LX09	Arabidopsis thaliana	Arabidopsis thaliana	eukaryote	eukaryote
O94276_P18869	Schizosaccharomyces pombe	Schizosaccharomyces pombe	eukaryote	eukaryote	Q92730_Q93096	Homo sapiens	Homo sapiens	eukaryote	eukaryote		O80678_O80678	Arabidopsis thaliana	Arabidopsis thaliana	eukaryote	eukaryote
O94276_P24487	Schizosaccharomyces pombe	Schizosaccharomyces pombe	eukaryote	eukaryote	Q92730_Q9H2S9	Homo sapiens	Homo sapiens	eukaryote	eukaryote		O80683_Q8H1F2	Arabidopsis thaliana	Arabidopsis thaliana	eukaryote	eukaryote
O94276_P25457	Schizosaccharomyces pombe	Schizosaccharomyces pombe	eukaryote	eukaryote	Q92730_Q9H6S3	Homo sapiens	Homo sapiens	eukaryote	eukaryote		O80713_O80713	Arabidopsis thaliana	Arabidopsis thaliana	eukaryote	eukaryote
O94276_P35679	Schizosaccharomyces pombe	Schizosaccharomyces pombe	eukaryote	eukaryote	Q92730_Q9H9D4	Homo sapiens	Homo sapiens	eukaryote	eukaryote		O81126_O81126	Arabidopsis thaliana	Arabidopsis thaliana	eukaryote	eukaryote
O94276_P36579	Schizosaccharomyces pombe	Schizosaccharomyces pombe	eukaryote	eukaryote	Q92730_Q9NQX6	Homo sapiens	Homo sapiens	eukaryote	eukaryote		O81464_Q9SEZ1	Arabidopsis thaliana	Arabidopsis thaliana	eukaryote	eukaryote
O94276_P36604	Schizosaccharomyces pombe	Schizosaccharomyces pombe	eukaryote	eukaryote	Q92730_Q9UH92	Homo sapiens	Homo sapiens	eukaryote	eukaryote		O82169_Q8W5R5	Arabidopsis thaliana	Arabidopsis thaliana	eukaryote	eukaryote
O94276_P36623	Schizosaccharomyces pombe	Schizosaccharomyces pombe	eukaryote	eukaryote	Q92730_Q9UHR5	Homo sapiens	Homo sapiens	eukaryote	eukaryote		O82169_Q9FFZ0	Arabidopsis thaliana	Arabidopsis thaliana	eukaryote	eukaryote
O94276_P41887	Schizosaccharomyces pombe	Schizosaccharomyces pombe	eukaryote	eukaryote	Q92730_Q9UHX1	Homo sapiens	Homo sapiens	eukaryote	eukaryote		O82174_O04326	Arabidopsis thaliana	Arabidopsis thaliana	eukaryote	eukaryote
O94276_P48003	Schizosaccharomyces pombe	Schizosaccharomyces pombe	eukaryote	eukaryote	Q92785_Q93096	Homo sapiens	Homo sapiens	eukaryote	eukaryote		O82239_Q6NQ63	Arabidopsis thaliana	Arabidopsis thaliana	eukaryote	eukaryote
O94276_P50999	Schizosaccharomyces pombe	Schizosaccharomyces pombe	eukaryote	eukaryote	Q92785_Q9H2S9	Homo sapiens	Homo sapiens	eukaryote	eukaryote		O82239_Q9FML0	Arabidopsis thaliana	Arabidopsis thaliana	eukaryote	eukaryote
O94276_P79083	Schizosaccharomyces pombe	Schizosaccharomyces pombe	eukaryote	eukaryote	Q92785_Q9H6S3	Homo sapiens	Homo sapiens	eukaryote	eukaryote		O82240_O82240	Arabidopsis thaliana	Arabidopsis thaliana	eukaryote	eukaryote
O94276_P79088	Schizosaccharomyces pombe	Schizosaccharomyces pombe	eukaryote	eukaryote	Q92785_Q9H9D4	Homo sapiens	Homo sapiens	eukaryote	eukaryote		O82245_Q94F58	Arabidopsis thaliana	Arabidopsis thaliana	eukaryote	eukaryote
O94276_P87110	Schizosaccharomyces pombe	Schizosaccharomyces pombe	eukaryote	eukaryote	Q92785_Q9NQX6	Homo sapiens	Homo sapiens	eukaryote	eukaryote		O82279_Q94BX2	Arabidopsis thaliana	Arabidopsis thaliana	eukaryote	eukaryote
O94276_P87111	Schizosaccharomyces pombe	Schizosaccharomyces pombe	eukaryote	eukaryote	Q92785_Q9UH92	Homo sapiens	Homo sapiens	eukaryote	eukaryote		O82290_Q8L866	Arabidopsis thaliana	Arabidopsis thaliana	eukaryote	eukaryote
O94276_P87178	Schizosaccharomyces pombe	Schizosaccharomyces pombe	eukaryote	eukaryote	Q92785_Q9UHR5	Homo sapiens	Homo sapiens	eukaryote	eukaryote		O82324_Q93ZY1	Arabidopsis thaliana	Arabidopsis thaliana	eukaryote	eukaryote
O94276_P87179	Schizosaccharomyces pombe	Schizosaccharomyces pombe	eukaryote	eukaryote	Q92785_Q9UHX1	Homo sapiens	Homo sapiens	eukaryote	eukaryote		O82324_Q94F58	Arabidopsis thaliana	Arabidopsis thaliana	eukaryote	eukaryote
O94276_Q02088	Schizosaccharomyces pombe	Schizosaccharomyces pombe	eukaryote	eukaryote	Q92786_Q9Y618	Homo sapiens	Homo sapiens	eukaryote	eukaryote		O82741_Q9FFZ1	Arabidopsis thaliana	Arabidopsis thaliana	eukaryote	eukaryote
O94276_Q09668	Schizosaccharomyces pombe	Schizosaccharomyces pombe	eukaryote	eukaryote	Q92844_Q9BYM8	Homo sapiens	Homo sapiens	eukaryote	eukaryote		O88339_P68370	Rattus norvegicus	Rattus norvegicus	eukaryote	eukaryote
O94276_Q09711	Schizosaccharomyces pombe	Schizosaccharomyces pombe	eukaryote	eukaryote	Q92968_Q9Y5Y5	Homo sapiens	Homo sapiens	eukaryote	eukaryote		O88600_P00185	Rattus norvegicus	Rattus norvegicus	eukaryote	eukaryote
O94276_Q09757	Schizosaccharomyces pombe	Schizosaccharomyces pombe	eukaryote	eukaryote	Q93096_Q9H2S9	Homo sapiens	Homo sapiens	eukaryote	eukaryote		O88712_O35615	Mus musculus	Mus musculus	eukaryote	eukaryote
O94276_Q09852	Schizosaccharomyces pombe	Schizosaccharomyces pombe	eukaryote	eukaryote	Q93096_Q9H6S3	Homo sapiens	Homo sapiens	eukaryote	eukaryote		O88712_Q99N13	Mus musculus	Mus musculus	eukaryote	eukaryote
O94276_Q09864	Schizosaccharomyces pombe	Schizosaccharomyces pombe	eukaryote	eukaryote	Q93096_Q9H9D4	Homo sapiens	Homo sapiens	eukaryote	eukaryote		O88801_Q8CGU4	Rattus norvegicus	Rattus norvegicus	eukaryote	eukaryote
O94276_Q09891	Schizosaccharomyces pombe	Schizosaccharomyces pombe	eukaryote	eukaryote	Q93096_Q9NQX6	Homo sapiens	Homo sapiens	eukaryote	eukaryote		O89038_Q63429	Rattus norvegicus	Rattus norvegicus	eukaryote	eukaryote
O94276_Q10163	Schizosaccharomyces pombe	Schizosaccharomyces pombe	eukaryote	eukaryote	Q93096_Q9UH92	Homo sapiens	Homo sapiens	eukaryote	eukaryote		O93308_O93310	Xenopus laevis	Xenopus laevis	eukaryote	eukaryote
O94276_Q10289	Schizosaccharomyces pombe	Schizosaccharomyces pombe	eukaryote	eukaryote	Q93096_Q9UHR5	Homo sapiens	Homo sapiens	eukaryote	eukaryote		O94235_O94235	Schizosaccharomyces pombe	Schizosaccharomyces pombe	eukaryote	eukaryote
O94276_Q10320	Schizosaccharomyces pombe	Schizosaccharomyces pombe	eukaryote	eukaryote	Q93096_Q9UHX1	Homo sapiens	Homo sapiens	eukaryote	eukaryote		O94238_O94276	Schizosaccharomyces pombe	Schizosaccharomyces pombe	eukaryote	eukaryote
O94276_Q10330	Schizosaccharomyces pombe	Schizosaccharomyces pombe	eukaryote	eukaryote	Q969S8_Q9UBN7	Homo sapiens	Homo sapiens	eukaryote	eukaryote		O94241_Q9P7X7	Schizosaccharomyces pombe	Schizosaccharomyces pombe	eukaryote	eukaryote
O94276_Q92356	Schizosaccharomyces pombe	Schizosaccharomyces pombe	eukaryote	eukaryote	Q96AP0_Q9NYB0	Homo sapiens	Homo sapiens	eukaryote	eukaryote		O94241_Q9UT79	Schizosaccharomyces pombe	Schizosaccharomyces pombe	eukaryote	eukaryote
O94276_Q9HDZ8	Schizosaccharomyces pombe	Schizosaccharomyces pombe	eukaryote	eukaryote	Q96B26_Q99547	Homo sapiens	Homo sapiens	eukaryote	eukaryote		O94260_Q09757	Schizosaccharomyces pombe	Schizosaccharomyces pombe	eukaryote	eukaryote
O94276_Q9P375	Schizosaccharomyces pombe	Schizosaccharomyces pombe	eukaryote	eukaryote	Q96B26_Q9NPD3	Homo sapiens	Homo sapiens	eukaryote	eukaryote		O94260_Q9P784	Schizosaccharomyces pombe	Schizosaccharomyces pombe	eukaryote	eukaryote
O94276_Q9P4X4	Schizosaccharomyces pombe	Schizosaccharomyces pombe	eukaryote	eukaryote	Q96I24_Q9UHX1	Homo sapiens	Homo sapiens	eukaryote	eukaryote		O94276_O13282	Schizosaccharomyces pombe	Schizosaccharomyces pombe	eukaryote	eukaryote
O94276_Q9P5N2	Schizosaccharomyces pombe	Schizosaccharomyces pombe	eukaryote	eukaryote	Q96JB2_Q96MW5	Homo sapiens	Homo sapiens	eukaryote	eukaryote		O94276_O13370	Schizosaccharomyces pombe	Schizosaccharomyces pombe	eukaryote	eukaryote
O94276_Q9P5N4	Schizosaccharomyces pombe	Schizosaccharomyces pombe	eukaryote	eukaryote	Q96JB2_Q9H9E3	Homo sapiens	Homo sapiens	eukaryote	eukaryote		O94276_O13989	Schizosaccharomyces pombe	Schizosaccharomyces pombe	eukaryote	eukaryote
O94276_Q9P6J2	Schizosaccharomyces pombe	Schizosaccharomyces pombe	eukaryote	eukaryote	Q96JB2_Q9UP83	Homo sapiens	Homo sapiens	eukaryote	eukaryote		O94276_O14035	Schizosaccharomyces pombe	Schizosaccharomyces pombe	eukaryote	eukaryote
O94276_Q9P6J3	Schizosaccharomyces pombe	Schizosaccharomyces pombe	eukaryote	eukaryote	Q96JB2_Q9Y2V7	Homo sapiens	Homo sapiens	eukaryote	eukaryote		O94276_O14062	Schizosaccharomyces pombe	Schizosaccharomyces pombe	eukaryote	eukaryote
O94276_Q9P7C1	Schizosaccharomyces pombe	Schizosaccharomyces pombe	eukaryote	eukaryote	Q96MW5_Q9H9E3	Homo sapiens	Homo sapiens	eukaryote	eukaryote		O94276_O14187	Schizosaccharomyces pombe	Schizosaccharomyces pombe	eukaryote	eukaryote
O94276_Q9USM6	Schizosaccharomyces pombe	Schizosaccharomyces pombe	eukaryote	eukaryote	Q96Q05_Q9Y6K9	Homo sapiens	Homo sapiens	eukaryote	eukaryote		O94276_O14332	Schizosaccharomyces pombe	Schizosaccharomyces pombe	eukaryote	eukaryote
O94276_Q9USN8	Schizosaccharomyces pombe	Schizosaccharomyces pombe	eukaryote	eukaryote	Q99459_Q9UBD5	Homo sapiens	Homo sapiens	eukaryote	eukaryote		O94276_O14463	Schizosaccharomyces pombe	Schizosaccharomyces pombe	eukaryote	eukaryote
O94276_Q9UT32	Schizosaccharomyces pombe	Schizosaccharomyces pombe	eukaryote	eukaryote	Q99547_Q9NPD3	Homo sapiens	Homo sapiens	eukaryote	eukaryote		O94276_O42846	Schizosaccharomyces pombe	Schizosaccharomyces pombe	eukaryote	eukaryote
O94276_Q9UTF7	Schizosaccharomyces pombe	Schizosaccharomyces pombe	eukaryote	eukaryote	Q99547_Q9NQT4	Homo sapiens	Homo sapiens	eukaryote	eukaryote		O94276_O59675	Schizosaccharomyces pombe	Schizosaccharomyces pombe	eukaryote	eukaryote
O94276_Q9UU79	Schizosaccharomyces pombe	Schizosaccharomyces pombe	eukaryote	eukaryote	Q99547_Q9NQT5	Homo sapiens	Homo sapiens	eukaryote	eukaryote		O94276_O59868	Schizosaccharomyces pombe	Schizosaccharomyces pombe	eukaryote	eukaryote
O94296_O94276	Schizosaccharomyces pombe	Schizosaccharomyces pombe	eukaryote	eukaryote	Q99547_Q9Y2L1	Homo sapiens	Homo sapiens	eukaryote	eukaryote		O94276_O74330	Schizosaccharomyces pombe	Schizosaccharomyces pombe	eukaryote	eukaryote
O94308_Q09760	Schizosaccharomyces pombe	Schizosaccharomyces pombe	eukaryote	eukaryote	Q99547_Q9Y3B2	Homo sapiens	Homo sapiens	eukaryote	eukaryote		O94276_O74752	Schizosaccharomyces pombe	Schizosaccharomyces pombe	eukaryote	eukaryote
O94308_Q10990	Schizosaccharomyces pombe	Schizosaccharomyces pombe	eukaryote	eukaryote	Q9ERP3_Q9JK37	Mus musculus	Mus musculus	eukaryote	eukaryote		O94276_O74905	Schizosaccharomyces pombe	Schizosaccharomyces pombe	eukaryote	eukaryote
O94316_O14097	Schizosaccharomyces pombe	Schizosaccharomyces pombe	eukaryote	eukaryote	Q9H213_Q9P2H0	Homo sapiens	Homo sapiens	eukaryote	eukaryote		O94276_O74943	Schizosaccharomyces pombe	Schizosaccharomyces pombe	eukaryote	eukaryote
O94316_Q12381	Schizosaccharomyces pombe	Schizosaccharomyces pombe	eukaryote	eukaryote	Q9H213_Q9UKY1	Homo sapiens	Homo sapiens	eukaryote	eukaryote		O94276_O75000	Schizosaccharomyces pombe	Schizosaccharomyces pombe	eukaryote	eukaryote
O94329_Q09761	Schizosaccharomyces pombe	Schizosaccharomyces pombe	eukaryote	eukaryote	Q9H2S9_Q9H9D4	Homo sapiens	Homo sapiens	eukaryote	eukaryote		O94276_O94287	Schizosaccharomyces pombe	Schizosaccharomyces pombe	eukaryote	eukaryote
O94356_Q9P6M8	Schizosaccharomyces pombe	Schizosaccharomyces pombe	eukaryote	eukaryote	Q9H2S9_Q9NQX6	Homo sapiens	Homo sapiens	eukaryote	eukaryote		O94276_O94349	Schizosaccharomyces pombe	Schizosaccharomyces pombe	eukaryote	eukaryote
O94359_O43071	Schizosaccharomyces pombe	Schizosaccharomyces pombe	eukaryote	eukaryote	Q9H2S9_Q9UDV6	Homo sapiens	Homo sapiens	eukaryote	eukaryote		O94276_O94515	Schizosaccharomyces pombe	Schizosaccharomyces pombe	eukaryote	eukaryote
O94397_P50998	Schizosaccharomyces pombe	Schizosaccharomyces pombe	eukaryote	eukaryote	Q9H2S9_Q9UH92	Homo sapiens	Homo sapiens	eukaryote	eukaryote		O94276_O94591	Schizosaccharomyces pombe	Schizosaccharomyces pombe	eukaryote	eukaryote
O94417_O14097	Schizosaccharomyces pombe	Schizosaccharomyces pombe	eukaryote	eukaryote	Q9H2S9_Q9UHR5	Homo sapiens	Homo sapiens	eukaryote	eukaryote		O94276_P05767	Schizosaccharomyces pombe	Schizosaccharomyces pombe	eukaryote	eukaryote
O94417_Q9P7H6	Schizosaccharomyces pombe	Schizosaccharomyces pombe	eukaryote	eukaryote	Q9H2S9_Q9UHX1	Homo sapiens	Homo sapiens	eukaryote	eukaryote		O94276_P08094	Schizosaccharomyces pombe	Schizosaccharomyces pombe	eukaryote	eukaryote
O94421_O13788	Schizosaccharomyces pombe	Schizosaccharomyces pombe	eukaryote	eukaryote	Q9H6S3_Q9H9D4	Homo sapiens	Homo sapiens	eukaryote	eukaryote		O94276_P17476	Schizosaccharomyces pombe	Schizosaccharomyces pombe	eukaryote	eukaryote
O94421_O74365	Schizosaccharomyces pombe	Schizosaccharomyces pombe	eukaryote	eukaryote	Q9H6S3_Q9NQX6	Homo sapiens	Homo sapiens	eukaryote	eukaryote		O94276_P28189	Schizosaccharomyces pombe	Schizosaccharomyces pombe	eukaryote	eukaryote
O94421_Q9P7S3	Schizosaccharomyces pombe	Schizosaccharomyces pombe	eukaryote	eukaryote	Q9H6S3_Q9UDV6	Homo sapiens	Homo sapiens	eukaryote	eukaryote		O94276_P28748	Schizosaccharomyces pombe	Schizosaccharomyces pombe	eukaryote	eukaryote
O94421_Q9P7S6	Schizosaccharomyces pombe	Schizosaccharomyces pombe	eukaryote	eukaryote	Q9H6S3_Q9UH92	Homo sapiens	Homo sapiens	eukaryote	eukaryote		O94276_P31209	Schizosaccharomyces pombe	Schizosaccharomyces pombe	eukaryote	eukaryote
O94423_P21135	Schizosaccharomyces pombe	Schizosaccharomyces pombe	eukaryote	eukaryote	Q9H6S3_Q9UHR5	Homo sapiens	Homo sapiens	eukaryote	eukaryote		O94276_P31411	Schizosaccharomyces pombe	Schizosaccharomyces pombe	eukaryote	eukaryote
O94423_P41005	Schizosaccharomyces pombe	Schizosaccharomyces pombe	eukaryote	eukaryote	Q9H6S3_Q9UHX1	Homo sapiens	Homo sapiens	eukaryote	eukaryote		O94276_P35551	Schizosaccharomyces pombe	Schizosaccharomyces pombe	eukaryote	eukaryote
O94424_O94436	Schizosaccharomyces pombe	Schizosaccharomyces pombe	eukaryote	eukaryote	Q9H9D4_Q9UH92	Homo sapiens	Homo sapiens	eukaryote	eukaryote		O94276_P36591	Schizosaccharomyces pombe	Schizosaccharomyces pombe	eukaryote	eukaryote
O94424_Q9P376	Schizosaccharomyces pombe	Schizosaccharomyces pombe	eukaryote	eukaryote	Q9H9D4_Q9UHX1	Homo sapiens	Homo sapiens	eukaryote	eukaryote		O94276_P36620	Schizosaccharomyces pombe	Schizosaccharomyces pombe	eukaryote	eukaryote
O94436_O94436	Schizosaccharomyces pombe	Schizosaccharomyces pombe	eukaryote	eukaryote	Q9H9E3_Q9Y2V7	Homo sapiens	Homo sapiens	eukaryote	eukaryote		O94276_P40984	Schizosaccharomyces pombe	Schizosaccharomyces pombe	eukaryote	eukaryote
O94436_Q09699	Schizosaccharomyces pombe	Schizosaccharomyces pombe	eukaryote	eukaryote	Q9NPD3_Q9NQT4	Homo sapiens	Homo sapiens	eukaryote	eukaryote		O94276_P41891	Schizosaccharomyces pombe	Schizosaccharomyces pombe	eukaryote	eukaryote
O94438_Q9P795	Schizosaccharomyces pombe	Schizosaccharomyces pombe	eukaryote	eukaryote	Q9NPD3_Q9Y2L1	Homo sapiens	Homo sapiens	eukaryote	eukaryote		O94276_P52808	Schizosaccharomyces pombe	Schizosaccharomyces pombe	eukaryote	eukaryote
O94438_Q9UTN3	Schizosaccharomyces pombe	Schizosaccharomyces pombe	eukaryote	eukaryote	Q9NQT4_Q9Y2L1	Homo sapiens	Homo sapiens	eukaryote	eukaryote		O94276_P56289	Schizosaccharomyces pombe	Schizosaccharomyces pombe	eukaryote	eukaryote
O94444_P36612	Schizosaccharomyces pombe	Schizosaccharomyces pombe	eukaryote	eukaryote	Q9NQT5_Q9Y2L1	Homo sapiens	Homo sapiens	eukaryote	eukaryote		O94276_P57728	Schizosaccharomyces pombe	Schizosaccharomyces pombe	eukaryote	eukaryote
O94444_Q92353	Schizosaccharomyces pombe	Schizosaccharomyces pombe	eukaryote	eukaryote	Q9NQT5_Q9Y3B2	Homo sapiens	Homo sapiens	eukaryote	eukaryote		O94276_P58234	Schizosaccharomyces pombe	Schizosaccharomyces pombe	eukaryote	eukaryote
O94446_O14423	Schizosaccharomyces pombe	Schizosaccharomyces pombe	eukaryote	eukaryote	Q9NQX6_Q9UH92	Homo sapiens	Homo sapiens	eukaryote	eukaryote		O94276_P78768	Schizosaccharomyces pombe	Schizosaccharomyces pombe	eukaryote	eukaryote
O94446_Q9P7Q4	Schizosaccharomyces pombe	Schizosaccharomyces pombe	eukaryote	eukaryote	Q9NQX6_Q9UHR5	Homo sapiens	Homo sapiens	eukaryote	eukaryote		O94276_P78820	Schizosaccharomyces pombe	Schizosaccharomyces pombe	eukaryote	eukaryote
O94449_P50531	Schizosaccharomyces pombe	Schizosaccharomyces pombe	eukaryote	eukaryote	Q9NQX6_Q9UHX1	Homo sapiens	Homo sapiens	eukaryote	eukaryote		O94276_P79013	Schizosaccharomyces pombe	Schizosaccharomyces pombe	eukaryote	eukaryote
O94450_P30666	Schizosaccharomyces pombe	Schizosaccharomyces pombe	eukaryote	eukaryote	Q9NZM6_Q9Y3M2	Homo sapiens	Homo sapiens	eukaryote	eukaryote		O94276_P79057	Schizosaccharomyces pombe	Schizosaccharomyces pombe	eukaryote	eukaryote
O94450_P49731	Schizosaccharomyces pombe	Schizosaccharomyces pombe	eukaryote	eukaryote	Q9P2H0_Q9UKY1	Homo sapiens	Homo sapiens	eukaryote	eukaryote		O94276_P87158	Schizosaccharomyces pombe	Schizosaccharomyces pombe	eukaryote	eukaryote
O94451_O60126	Schizosaccharomyces pombe	Schizosaccharomyces pombe	eukaryote	eukaryote	Q9QZJ6_Q9WVH9	Mus musculus	Mus musculus	eukaryote	eukaryote		O94276_Q01475	Schizosaccharomyces pombe	Schizosaccharomyces pombe	eukaryote	eukaryote
O94451_P07799	Schizosaccharomyces pombe	Schizosaccharomyces pombe	eukaryote	eukaryote	Q9QZJ6_Q9WVJ9	Mus musculus	Mus musculus	eukaryote	eukaryote		O94276_Q09775	Schizosaccharomyces pombe	Schizosaccharomyces pombe	eukaryote	eukaryote
O94451_P53692	Schizosaccharomyces pombe	Schizosaccharomyces pombe	eukaryote	eukaryote	Q9UDV6_Q9UH92	Homo sapiens	Homo sapiens	eukaryote	eukaryote		O94276_Q09805	Schizosaccharomyces pombe	Schizosaccharomyces pombe	eukaryote	eukaryote
O94451_Q09811	Schizosaccharomyces pombe	Schizosaccharomyces pombe	eukaryote	eukaryote	Q9UDV6_Q9UHX1	Homo sapiens	Homo sapiens	eukaryote	eukaryote		O94276_Q09835	Schizosaccharomyces pombe	Schizosaccharomyces pombe	eukaryote	eukaryote
O94454_O42980	Schizosaccharomyces pombe	Schizosaccharomyces pombe	eukaryote	eukaryote	Q9UH92_Q9UHX1	Homo sapiens	Homo sapiens	eukaryote	eukaryote		O94276_Q09914	Schizosaccharomyces pombe	Schizosaccharomyces pombe	eukaryote	eukaryote
O94462_O94276	Schizosaccharomyces pombe	Schizosaccharomyces pombe	eukaryote	eukaryote	Q9WVB9_Q9Z136	Rattus norvegicus	Rattus norvegicus	eukaryote	eukaryote		O94276_Q09919	Schizosaccharomyces pombe	Schizosaccharomyces pombe	eukaryote	eukaryote
O94488_Q9USP7	Schizosaccharomyces pombe	Schizosaccharomyces pombe	eukaryote	eukaryote	Q9Y2I6_Q9Y6D9	Homo sapiens	Homo sapiens	eukaryote	eukaryote		O94276_Q10142	Schizosaccharomyces pombe	Schizosaccharomyces pombe	eukaryote	eukaryote
O94494_O94261	Schizosaccharomyces pombe	Schizosaccharomyces pombe	eukaryote	eukaryote	Q9Y2L1_Q9Y3B2	Homo sapiens	Homo sapiens	eukaryote	eukaryote		O94276_Q10164	Schizosaccharomyces pombe	Schizosaccharomyces pombe	eukaryote	eukaryote
O94494_O94716	Schizosaccharomyces pombe	Schizosaccharomyces pombe	eukaryote	eukaryote	Q9Y333_Q9Y4Y9	Homo sapiens	Homo sapiens	eukaryote	eukaryote		O94276_Q10287	Schizosaccharomyces pombe	Schizosaccharomyces pombe	eukaryote	eukaryote
O94494_Q92344	Schizosaccharomyces pombe	Schizosaccharomyces pombe	eukaryote	eukaryote	Q9Y333_Q9Y4Z0	Homo sapiens	Homo sapiens	eukaryote	eukaryote		O94276_Q10349	Schizosaccharomyces pombe	Schizosaccharomyces pombe	eukaryote	eukaryote
O94501_O94276	Schizosaccharomyces pombe	Schizosaccharomyces pombe	eukaryote	eukaryote	Q9Y4Y9_Q9Y4Z0	Homo sapiens	Homo sapiens	eukaryote	eukaryote		O94276_Q10353	Schizosaccharomyces pombe	Schizosaccharomyces pombe	eukaryote	eukaryote
O94503_O60104	Schizosaccharomyces pombe	Schizosaccharomyces pombe	eukaryote	eukaryote							O94276_Q10426	Schizosaccharomyces pombe	Schizosaccharomyces pombe	eukaryote	eukaryote
O94510_Q9P6M8	Schizosaccharomyces pombe	Schizosaccharomyces pombe	eukaryote	eukaryote							O94276_Q92355	Schizosaccharomyces pombe	Schizosaccharomyces pombe	eukaryote	eukaryote
O94511_O94276	Schizosaccharomyces pombe	Schizosaccharomyces pombe	eukaryote	eukaryote							O94276_Q96WW3	Schizosaccharomyces pombe	Schizosaccharomyces pombe	eukaryote	eukaryote
O94513_O43060	Schizosaccharomyces pombe	Schizosaccharomyces pombe	eukaryote	eukaryote							O94276_Q9HE10	Schizosaccharomyces pombe	Schizosaccharomyces pombe	eukaryote	eukaryote
O94513_O94701	Schizosaccharomyces pombe	Schizosaccharomyces pombe	eukaryote	eukaryote							O94276_Q9HEQ9	Schizosaccharomyces pombe	Schizosaccharomyces pombe	eukaryote	eukaryote
O94513_P36612	Schizosaccharomyces pombe	Schizosaccharomyces pombe	eukaryote	eukaryote							O94276_Q9HGN3	Schizosaccharomyces pombe	Schizosaccharomyces pombe	eukaryote	eukaryote
O94513_P50524	Schizosaccharomyces pombe	Schizosaccharomyces pombe	eukaryote	eukaryote							O94276_Q9P4W9	Schizosaccharomyces pombe	Schizosaccharomyces pombe	eukaryote	eukaryote
O94513_P78795	Schizosaccharomyces pombe	Schizosaccharomyces pombe	eukaryote	eukaryote							O94276_Q9P546	Schizosaccharomyces pombe	Schizosaccharomyces pombe	eukaryote	eukaryote
O94513_P79083	Schizosaccharomyces pombe	Schizosaccharomyces pombe	eukaryote	eukaryote							O94276_Q9P6K1	Schizosaccharomyces pombe	Schizosaccharomyces pombe	eukaryote	eukaryote
O94513_P87126	Schizosaccharomyces pombe	Schizosaccharomyces pombe	eukaryote	eukaryote							O94276_Q9P6P1	Schizosaccharomyces pombe	Schizosaccharomyces pombe	eukaryote	eukaryote
O94513_Q09722	Schizosaccharomyces pombe	Schizosaccharomyces pombe	eukaryote	eukaryote							O94276_Q9URZ4	Schizosaccharomyces pombe	Schizosaccharomyces pombe	eukaryote	eukaryote
O94513_Q10425	Schizosaccharomyces pombe	Schizosaccharomyces pombe	eukaryote	eukaryote							O94276_Q9USH9	Schizosaccharomyces pombe	Schizosaccharomyces pombe	eukaryote	eukaryote
O94513_Q9UTM3	Schizosaccharomyces pombe	Schizosaccharomyces pombe	eukaryote	eukaryote							O94276_Q9USU5	Schizosaccharomyces pombe	Schizosaccharomyces pombe	eukaryote	eukaryote
O94519_Q12381	Schizosaccharomyces pombe	Schizosaccharomyces pombe	eukaryote	eukaryote							O94276_Q9UT44	Schizosaccharomyces pombe	Schizosaccharomyces pombe	eukaryote	eukaryote
O94519_Q9P7H6	Schizosaccharomyces pombe	Schizosaccharomyces pombe	eukaryote	eukaryote							O94276_Q9UUC6	Schizosaccharomyces pombe	Schizosaccharomyces pombe	eukaryote	eukaryote
O94522_Q9P7W8	Schizosaccharomyces pombe	Schizosaccharomyces pombe	eukaryote	eukaryote							O94276_Q9UUC8	Schizosaccharomyces pombe	Schizosaccharomyces pombe	eukaryote	eukaryote
O94532_O60132	Schizosaccharomyces pombe	Schizosaccharomyces pombe	eukaryote	eukaryote							O94276_Q9UUF2	Schizosaccharomyces pombe	Schizosaccharomyces pombe	eukaryote	eukaryote
O94534_Q9URY2	Schizosaccharomyces pombe	Schizosaccharomyces pombe	eukaryote	eukaryote							O94276_Q9Y802	Schizosaccharomyces pombe	Schizosaccharomyces pombe	eukaryote	eukaryote
O94538_Q12381	Schizosaccharomyces pombe	Schizosaccharomyces pombe	eukaryote	eukaryote							O94276_Q9Y819	Schizosaccharomyces pombe	Schizosaccharomyces pombe	eukaryote	eukaryote
O94538_Q9P7H6	Schizosaccharomyces pombe	Schizosaccharomyces pombe	eukaryote	eukaryote							O94285_Q9P6R0	Schizosaccharomyces pombe	Schizosaccharomyces pombe	eukaryote	eukaryote
O94547_P06652	Schizosaccharomyces pombe	Schizosaccharomyces pombe	eukaryote	eukaryote							O94300_O94276	Schizosaccharomyces pombe	Schizosaccharomyces pombe	eukaryote	eukaryote
O94556_O74358	Schizosaccharomyces pombe	Schizosaccharomyces pombe	eukaryote	eukaryote							O94308_O13807	Schizosaccharomyces pombe	Schizosaccharomyces pombe	eukaryote	eukaryote
O94556_P21135	Schizosaccharomyces pombe	Schizosaccharomyces pombe	eukaryote	eukaryote							O94308_Q9HFR0	Schizosaccharomyces pombe	Schizosaccharomyces pombe	eukaryote	eukaryote
O94556_P41005	Schizosaccharomyces pombe	Schizosaccharomyces pombe	eukaryote	eukaryote							O94309_Q10282	Schizosaccharomyces pombe	Schizosaccharomyces pombe	eukaryote	eukaryote
O94556_P50528	Schizosaccharomyces pombe	Schizosaccharomyces pombe	eukaryote	eukaryote							O94329_Q9P7X6	Schizosaccharomyces pombe	Schizosaccharomyces pombe	eukaryote	eukaryote
O94563_O94276	Schizosaccharomyces pombe	Schizosaccharomyces pombe	eukaryote	eukaryote							O94329_Q9UTC3	Schizosaccharomyces pombe	Schizosaccharomyces pombe	eukaryote	eukaryote
O94567_O14302	Schizosaccharomyces pombe	Schizosaccharomyces pombe	eukaryote	eukaryote							O94358_O94276	Schizosaccharomyces pombe	Schizosaccharomyces pombe	eukaryote	eukaryote
O94567_O94701	Schizosaccharomyces pombe	Schizosaccharomyces pombe	eukaryote	eukaryote							O94359_P87126	Schizosaccharomyces pombe	Schizosaccharomyces pombe	eukaryote	eukaryote
O94584_Q9P6M8	Schizosaccharomyces pombe	Schizosaccharomyces pombe	eukaryote	eukaryote							O94360_O74473	Schizosaccharomyces pombe	Schizosaccharomyces pombe	eukaryote	eukaryote
O94600_O14356	Schizosaccharomyces pombe	Schizosaccharomyces pombe	eukaryote	eukaryote							O94360_P05933	Schizosaccharomyces pombe	Schizosaccharomyces pombe	eukaryote	eukaryote
O94600_Q9HFE8	Schizosaccharomyces pombe	Schizosaccharomyces pombe	eukaryote	eukaryote							O94368_O94276	Schizosaccharomyces pombe	Schizosaccharomyces pombe	eukaryote	eukaryote
O94603_O42934	Schizosaccharomyces pombe	Schizosaccharomyces pombe	eukaryote	eukaryote							O94395_O94451	Schizosaccharomyces pombe	Schizosaccharomyces pombe	eukaryote	eukaryote
O94603_O60016	Schizosaccharomyces pombe	Schizosaccharomyces pombe	eukaryote	eukaryote							O94397_Q9HFE8	Schizosaccharomyces pombe	Schizosaccharomyces pombe	eukaryote	eukaryote
O94620_Q12381	Schizosaccharomyces pombe	Schizosaccharomyces pombe	eukaryote	eukaryote							O94417_P87126	Schizosaccharomyces pombe	Schizosaccharomyces pombe	eukaryote	eukaryote
O94625_O94276	Schizosaccharomyces pombe	Schizosaccharomyces pombe	eukaryote	eukaryote							O94421_O14470	Schizosaccharomyces pombe	Schizosaccharomyces pombe	eukaryote	eukaryote
O94629_P40376	Schizosaccharomyces pombe	Schizosaccharomyces pombe	eukaryote	eukaryote							O94421_O74792	Schizosaccharomyces pombe	Schizosaccharomyces pombe	eukaryote	eukaryote
O94634_O94276	Schizosaccharomyces pombe	Schizosaccharomyces pombe	eukaryote	eukaryote							O94421_O94421	Schizosaccharomyces pombe	Schizosaccharomyces pombe	eukaryote	eukaryote
O94639_O94276	Schizosaccharomyces pombe	Schizosaccharomyces pombe	eukaryote	eukaryote							O94421_O94436	Schizosaccharomyces pombe	Schizosaccharomyces pombe	eukaryote	eukaryote
O94640_P40381	Schizosaccharomyces pombe	Schizosaccharomyces pombe	eukaryote	eukaryote							O94421_Q09699	Schizosaccharomyces pombe	Schizosaccharomyces pombe	eukaryote	eukaryote
O94643_O36024	Schizosaccharomyces pombe	Schizosaccharomyces pombe	eukaryote	eukaryote							O94421_Q9UTQ7	Schizosaccharomyces pombe	Schizosaccharomyces pombe	eukaryote	eukaryote
O94643_O94716	Schizosaccharomyces pombe	Schizosaccharomyces pombe	eukaryote	eukaryote							O94424_P37382	Schizosaccharomyces pombe	Schizosaccharomyces pombe	eukaryote	eukaryote
O94643_P87227	Schizosaccharomyces pombe	Schizosaccharomyces pombe	eukaryote	eukaryote							O94424_Q09191	Schizosaccharomyces pombe	Schizosaccharomyces pombe	eukaryote	eukaryote
O94643_P87297	Schizosaccharomyces pombe	Schizosaccharomyces pombe	eukaryote	eukaryote							O94436_O13282	Schizosaccharomyces pombe	Schizosaccharomyces pombe	eukaryote	eukaryote
O94643_Q01475	Schizosaccharomyces pombe	Schizosaccharomyces pombe	eukaryote	eukaryote							O94436_O74792	Schizosaccharomyces pombe	Schizosaccharomyces pombe	eukaryote	eukaryote
O94646_O14198	Schizosaccharomyces pombe	Schizosaccharomyces pombe	eukaryote	eukaryote							O94438_O43085	Schizosaccharomyces pombe	Schizosaccharomyces pombe	eukaryote	eukaryote
O94646_O14258	Schizosaccharomyces pombe	Schizosaccharomyces pombe	eukaryote	eukaryote							O94438_O94276	Schizosaccharomyces pombe	Schizosaccharomyces pombe	eukaryote	eukaryote
O94646_O60104	Schizosaccharomyces pombe	Schizosaccharomyces pombe	eukaryote	eukaryote							O94444_Q9URV2	Schizosaccharomyces pombe	Schizosaccharomyces pombe	eukaryote	eukaryote
O94646_P87306	Schizosaccharomyces pombe	Schizosaccharomyces pombe	eukaryote	eukaryote							O94446_O13735	Schizosaccharomyces pombe	Schizosaccharomyces pombe	eukaryote	eukaryote
O94646_Q10317	Schizosaccharomyces pombe	Schizosaccharomyces pombe	eukaryote	eukaryote							O94446_O42871	Schizosaccharomyces pombe	Schizosaccharomyces pombe	eukaryote	eukaryote
O94651_O94276	Schizosaccharomyces pombe	Schizosaccharomyces pombe	eukaryote	eukaryote							O94446_P36592	Schizosaccharomyces pombe	Schizosaccharomyces pombe	eukaryote	eukaryote
O94655_Q9P7N3	Schizosaccharomyces pombe	Schizosaccharomyces pombe	eukaryote	eukaryote							O94446_P48003	Schizosaccharomyces pombe	Schizosaccharomyces pombe	eukaryote	eukaryote
O94655_Q9US09	Schizosaccharomyces pombe	Schizosaccharomyces pombe	eukaryote	eukaryote							O94446_P87314	Schizosaccharomyces pombe	Schizosaccharomyces pombe	eukaryote	eukaryote
O94658_O94276	Schizosaccharomyces pombe	Schizosaccharomyces pombe	eukaryote	eukaryote							O94446_Q09813	Schizosaccharomyces pombe	Schizosaccharomyces pombe	eukaryote	eukaryote
O94668_O13688	Schizosaccharomyces pombe	Schizosaccharomyces pombe	eukaryote	eukaryote							O94446_Q10064	Schizosaccharomyces pombe	Schizosaccharomyces pombe	eukaryote	eukaryote
O94668_O74563	Schizosaccharomyces pombe	Schizosaccharomyces pombe	eukaryote	eukaryote							O94446_Q9UT79	Schizosaccharomyces pombe	Schizosaccharomyces pombe	eukaryote	eukaryote
O94668_P53692	Schizosaccharomyces pombe	Schizosaccharomyces pombe	eukaryote	eukaryote							O94449_O43086	Schizosaccharomyces pombe	Schizosaccharomyces pombe	eukaryote	eukaryote
O94668_Q9Y7U4	Schizosaccharomyces pombe	Schizosaccharomyces pombe	eukaryote	eukaryote							O94449_Q9USQ1	Schizosaccharomyces pombe	Schizosaccharomyces pombe	eukaryote	eukaryote
O94687_Q10426	Schizosaccharomyces pombe	Schizosaccharomyces pombe	eukaryote	eukaryote							O94454_Q9HFR0	Schizosaccharomyces pombe	Schizosaccharomyces pombe	eukaryote	eukaryote
O94688_O42659	Schizosaccharomyces pombe	Schizosaccharomyces pombe	eukaryote	eukaryote							O94477_O94477	Schizosaccharomyces pombe	Schizosaccharomyces pombe	eukaryote	eukaryote
O94688_O74358	Schizosaccharomyces pombe	Schizosaccharomyces pombe	eukaryote	eukaryote							O94487_Q10322	Schizosaccharomyces pombe	Schizosaccharomyces pombe	eukaryote	eukaryote
O94688_P41005	Schizosaccharomyces pombe	Schizosaccharomyces pombe	eukaryote	eukaryote							O94488_O74473	Schizosaccharomyces pombe	Schizosaccharomyces pombe	eukaryote	eukaryote
O94691_O74861	Schizosaccharomyces pombe	Schizosaccharomyces pombe	eukaryote	eukaryote							O94488_Q9Y705	Schizosaccharomyces pombe	Schizosaccharomyces pombe	eukaryote	eukaryote
O94692_P50998	Schizosaccharomyces pombe	Schizosaccharomyces pombe	eukaryote	eukaryote							O94503_Q9HE02	Schizosaccharomyces pombe	Schizosaccharomyces pombe	eukaryote	eukaryote
O94692_Q9HFE8	Schizosaccharomyces pombe	Schizosaccharomyces pombe	eukaryote	eukaryote							O94508_O14097	Schizosaccharomyces pombe	Schizosaccharomyces pombe	eukaryote	eukaryote
O94697_O43086	Schizosaccharomyces pombe	Schizosaccharomyces pombe	eukaryote	eukaryote							O94508_P87126	Schizosaccharomyces pombe	Schizosaccharomyces pombe	eukaryote	eukaryote
O94697_P50531	Schizosaccharomyces pombe	Schizosaccharomyces pombe	eukaryote	eukaryote							O94513_O14164	Schizosaccharomyces pombe	Schizosaccharomyces pombe	eukaryote	eukaryote
O94697_Q9USQ1	Schizosaccharomyces pombe	Schizosaccharomyces pombe	eukaryote	eukaryote							O94513_O74760	Schizosaccharomyces pombe	Schizosaccharomyces pombe	eukaryote	eukaryote
O94701_P52808	Schizosaccharomyces pombe	Schizosaccharomyces pombe	eukaryote	eukaryote							O94513_O94444	Schizosaccharomyces pombe	Schizosaccharomyces pombe	eukaryote	eukaryote
O94701_Q11120	Schizosaccharomyces pombe	Schizosaccharomyces pombe	eukaryote	eukaryote							O94513_O94513	Schizosaccharomyces pombe	Schizosaccharomyces pombe	eukaryote	eukaryote
O94715_O94276	Schizosaccharomyces pombe	Schizosaccharomyces pombe	eukaryote	eukaryote							O94513_P87048	Schizosaccharomyces pombe	Schizosaccharomyces pombe	eukaryote	eukaryote
O94718_Q10272	Schizosaccharomyces pombe	Schizosaccharomyces pombe	eukaryote	eukaryote							O94514_O94276	Schizosaccharomyces pombe	Schizosaccharomyces pombe	eukaryote	eukaryote
O94722_O94276	Schizosaccharomyces pombe	Schizosaccharomyces pombe	eukaryote	eukaryote							O94517_P41878	Schizosaccharomyces pombe	Schizosaccharomyces pombe	eukaryote	eukaryote
O94740_P04551	Schizosaccharomyces pombe	Schizosaccharomyces pombe	eukaryote	eukaryote							O94517_Q92353	Schizosaccharomyces pombe	Schizosaccharomyces pombe	eukaryote	eukaryote
O94740_P41887	Schizosaccharomyces pombe	Schizosaccharomyces pombe	eukaryote	eukaryote							O94531_O94531	Schizosaccharomyces pombe	Schizosaccharomyces pombe	eukaryote	eukaryote
O94742_O13563	Saccharomyces cerevisiae	Saccharomyces cerevisiae	eukaryote	eukaryote							O94532_O74653	Schizosaccharomyces pombe	Schizosaccharomyces pombe	eukaryote	eukaryote
O94742_P18759	Saccharomyces cerevisiae	Saccharomyces cerevisiae	eukaryote	eukaryote							O94532_P87061	Schizosaccharomyces pombe	Schizosaccharomyces pombe	eukaryote	eukaryote
O94742_P19736	Saccharomyces cerevisiae	Saccharomyces cerevisiae	eukaryote	eukaryote							O94534_O14343	Schizosaccharomyces pombe	Schizosaccharomyces pombe	eukaryote	eukaryote
O94742_P25567	Saccharomyces cerevisiae	Saccharomyces cerevisiae	eukaryote	eukaryote							O94538_O94650	Schizosaccharomyces pombe	Schizosaccharomyces pombe	eukaryote	eukaryote
O94742_P35184	Saccharomyces cerevisiae	Saccharomyces cerevisiae	eukaryote	eukaryote							O94556_O59767	Schizosaccharomyces pombe	Schizosaccharomyces pombe	eukaryote	eukaryote
O94742_P38348	Saccharomyces cerevisiae	Saccharomyces cerevisiae	eukaryote	eukaryote							O94556_O94556	Schizosaccharomyces pombe	Schizosaccharomyces pombe	eukaryote	eukaryote
O94742_P38886	Saccharomyces cerevisiae	Saccharomyces cerevisiae	eukaryote	eukaryote							O94565_Q9P6M8	Schizosaccharomyces pombe	Schizosaccharomyces pombe	eukaryote	eukaryote
O94742_P39683	Saccharomyces cerevisiae	Saccharomyces cerevisiae	eukaryote	eukaryote							O94567_O14188	Schizosaccharomyces pombe	Schizosaccharomyces pombe	eukaryote	eukaryote
O94742_P40327	Saccharomyces cerevisiae	Saccharomyces cerevisiae	eukaryote	eukaryote							O94579_P41878	Schizosaccharomyces pombe	Schizosaccharomyces pombe	eukaryote	eukaryote
O94742_P43588	Saccharomyces cerevisiae	Saccharomyces cerevisiae	eukaryote	eukaryote							O94600_Q9P3W5	Schizosaccharomyces pombe	Schizosaccharomyces pombe	eukaryote	eukaryote
O94742_P43593	Saccharomyces cerevisiae	Saccharomyces cerevisiae	eukaryote	eukaryote							O94603_P40381	Schizosaccharomyces pombe	Schizosaccharomyces pombe	eukaryote	eukaryote
O94742_P53955	Saccharomyces cerevisiae	Saccharomyces cerevisiae	eukaryote	eukaryote							O94603_Q10990	Schizosaccharomyces pombe	Schizosaccharomyces pombe	eukaryote	eukaryote
O94742_Q12250	Saccharomyces cerevisiae	Saccharomyces cerevisiae	eukaryote	eukaryote							O94616_Q09177	Schizosaccharomyces pombe	Schizosaccharomyces pombe	eukaryote	eukaryote
O94751_P04551	Schizosaccharomyces pombe	Schizosaccharomyces pombe	eukaryote	eukaryote							O94643_O13952	Schizosaccharomyces pombe	Schizosaccharomyces pombe	eukaryote	eukaryote
O94754_Q9UTN3	Schizosaccharomyces pombe	Schizosaccharomyces pombe	eukaryote	eukaryote							O94643_O74844	Schizosaccharomyces pombe	Schizosaccharomyces pombe	eukaryote	eukaryote
O94756_Q9USQ0	Schizosaccharomyces pombe	Schizosaccharomyces pombe	eukaryote	eukaryote							O94643_O94261	Schizosaccharomyces pombe	Schizosaccharomyces pombe	eukaryote	eukaryote
O95402_P19388	Homo sapiens	Homo sapiens	eukaryote	eukaryote							O94643_O94494	Schizosaccharomyces pombe	Schizosaccharomyces pombe	eukaryote	eukaryote
O95782_Q13526	Homo sapiens	Homo sapiens	eukaryote	eukaryote							O94643_Q9US26	Schizosaccharomyces pombe	Schizosaccharomyces pombe	eukaryote	eukaryote
O95785_Q13526	Homo sapiens	Homo sapiens	eukaryote	eukaryote							O94643_Q9UTP3	Schizosaccharomyces pombe	Schizosaccharomyces pombe	eukaryote	eukaryote
O95983_P17844	Homo sapiens	Homo sapiens	eukaryote	eukaryote							O94646_Q9HE02	Schizosaccharomyces pombe	Schizosaccharomyces pombe	eukaryote	eukaryote
O95983_Q8NHZ7	Homo sapiens	Homo sapiens	eukaryote	eukaryote							O94668_Q4PIR3	Schizosaccharomyces pombe	Schizosaccharomyces pombe	eukaryote	eukaryote
O95983_Q8WWY6	Homo sapiens	Homo sapiens	eukaryote	eukaryote							O94668_Q53EK2	Schizosaccharomyces pombe	Schizosaccharomyces pombe	eukaryote	eukaryote
O95996_O95996	Homo sapiens	Homo sapiens	eukaryote	eukaryote							O94668_Q6BDR8	Schizosaccharomyces pombe	Schizosaccharomyces pombe	eukaryote	eukaryote
O96827_Q9NJH0	Drosophila melanogaster	Drosophila melanogaster	eukaryote	eukaryote							O94684_P36613	Schizosaccharomyces pombe	Schizosaccharomyces pombe	eukaryote	eukaryote
O96827_Q9XY35	Drosophila melanogaster	Drosophila melanogaster	eukaryote	eukaryote							O94684_P50522	Schizosaccharomyces pombe	Schizosaccharomyces pombe	eukaryote	eukaryote
O96860_Q9VPY3	Drosophila melanogaster	Drosophila melanogaster	eukaryote	eukaryote							O94684_Q12126	Schizosaccharomyces pombe	Schizosaccharomyces pombe	eukaryote	eukaryote
O96860_Q9VQD5	Drosophila melanogaster	Drosophila melanogaster	eukaryote	eukaryote							O94684_Q9Y709	Schizosaccharomyces pombe	Schizosaccharomyces pombe	eukaryote	eukaryote
O96880_Q9V3Y7	Drosophila melanogaster	Drosophila melanogaster	eukaryote	eukaryote							O94686_O94276	Schizosaccharomyces pombe	Schizosaccharomyces pombe	eukaryote	eukaryote
O97059_P55828	Drosophila melanogaster	Drosophila melanogaster	eukaryote	eukaryote							O94688_O59767	Schizosaccharomyces pombe	Schizosaccharomyces pombe	eukaryote	eukaryote
O97059_Q9I7T7	Drosophila melanogaster	Drosophila melanogaster	eukaryote	eukaryote							O94688_P21135	Schizosaccharomyces pombe	Schizosaccharomyces pombe	eukaryote	eukaryote
O97059_Q9VV18	Drosophila melanogaster	Drosophila melanogaster	eukaryote	eukaryote							O94691_O60070	Schizosaccharomyces pombe	Schizosaccharomyces pombe	eukaryote	eukaryote
O97059_Q9VZB3	Drosophila melanogaster	Drosophila melanogaster	eukaryote	eukaryote							O94691_Q10077	Schizosaccharomyces pombe	Schizosaccharomyces pombe	eukaryote	eukaryote
O97061_Q9VCC4	Drosophila melanogaster	Drosophila melanogaster	eukaryote	eukaryote							O94691_Q9HDV4	Schizosaccharomyces pombe	Schizosaccharomyces pombe	eukaryote	eukaryote
O97063_Q9VN73	Drosophila melanogaster	Drosophila melanogaster	eukaryote	eukaryote							O94692_O13682	Schizosaccharomyces pombe	Schizosaccharomyces pombe	eukaryote	eukaryote
O97102_Q9VHA0	Drosophila melanogaster	Drosophila melanogaster	eukaryote	eukaryote							O94692_Q9UT79	Schizosaccharomyces pombe	Schizosaccharomyces pombe	eukaryote	eukaryote
O97111_P16371	Drosophila melanogaster	Drosophila melanogaster	eukaryote	eukaryote							O94701_O94701	Schizosaccharomyces pombe	Schizosaccharomyces pombe	eukaryote	eukaryote
O97111_Q7JX82	Drosophila melanogaster	Drosophila melanogaster	eukaryote	eukaryote							O94701_P36591	Schizosaccharomyces pombe	Schizosaccharomyces pombe	eukaryote	eukaryote
O97111_Q9VGR1	Drosophila melanogaster	Drosophila melanogaster	eukaryote	eukaryote							O94701_Q9UTM4	Schizosaccharomyces pombe	Schizosaccharomyces pombe	eukaryote	eukaryote
O97125_P13097	Drosophila melanogaster	Drosophila melanogaster	eukaryote	eukaryote							O94722_O94722	Schizosaccharomyces pombe	Schizosaccharomyces pombe	eukaryote	eukaryote
O97143_O46084	Drosophila melanogaster	Drosophila melanogaster	eukaryote	eukaryote							O94722_Q9P7F9	Schizosaccharomyces pombe	Schizosaccharomyces pombe	eukaryote	eukaryote
O97143_P25008	Drosophila melanogaster	Drosophila melanogaster	eukaryote	eukaryote							O94742_P17157	Saccharomyces cerevisiae	Saccharomyces cerevisiae	eukaryote	eukaryote
O97143_P35381	Drosophila melanogaster	Drosophila melanogaster	eukaryote	eukaryote							O94742_P22141	Saccharomyces cerevisiae	Saccharomyces cerevisiae	eukaryote	eukaryote
O97143_Q05192	Drosophila melanogaster	Drosophila melanogaster	eukaryote	eukaryote							O94742_P32628	Saccharomyces cerevisiae	Saccharomyces cerevisiae	eukaryote	eukaryote
O97143_Q7Z2C5	Drosophila melanogaster	Drosophila melanogaster	eukaryote	eukaryote							O94742_P33297	Saccharomyces cerevisiae	Saccharomyces cerevisiae	eukaryote	eukaryote
O97143_Q9I7L0	Drosophila melanogaster	Drosophila melanogaster	eukaryote	eukaryote							O94742_P47130	Saccharomyces cerevisiae	Saccharomyces cerevisiae	eukaryote	eukaryote
O97143_Q9VCW3	Drosophila melanogaster	Drosophila melanogaster	eukaryote	eukaryote							O94742_P53010	Saccharomyces cerevisiae	Saccharomyces cerevisiae	eukaryote	eukaryote
O97143_Q9VFQ3	Drosophila melanogaster	Drosophila melanogaster	eukaryote	eukaryote							O94742_Q06103	Saccharomyces cerevisiae	Saccharomyces cerevisiae	eukaryote	eukaryote
O97143_Q9VRQ4	Drosophila melanogaster	Drosophila melanogaster	eukaryote	eukaryote							O94742_Q08723	Saccharomyces cerevisiae	Saccharomyces cerevisiae	eukaryote	eukaryote
O97143_Q9VUD3	Drosophila melanogaster	Drosophila melanogaster	eukaryote	eukaryote							O94742_Q12034	Saccharomyces cerevisiae	Saccharomyces cerevisiae	eukaryote	eukaryote
O97143_Q9W1H7	Drosophila melanogaster	Drosophila melanogaster	eukaryote	eukaryote							O94742_Q12049	Saccharomyces cerevisiae	Saccharomyces cerevisiae	eukaryote	eukaryote
O97182_A1Z7K9	Drosophila melanogaster	Drosophila melanogaster	eukaryote	eukaryote							O94751_O42860	Schizosaccharomyces pombe	Schizosaccharomyces pombe	eukaryote	eukaryote
O97183_A1Z9S8	Drosophila melanogaster	Drosophila melanogaster	eukaryote	eukaryote							O94751_O59767	Schizosaccharomyces pombe	Schizosaccharomyces pombe	eukaryote	eukaryote
O97183_Q9VSU3	Drosophila melanogaster	Drosophila melanogaster	eukaryote	eukaryote							O94751_Q9P7A0	Schizosaccharomyces pombe	Schizosaccharomyces pombe	eukaryote	eukaryote
O97183_Q9W2S2	Drosophila melanogaster	Drosophila melanogaster	eukaryote	eukaryote							O94754_O94276	Schizosaccharomyces pombe	Schizosaccharomyces pombe	eukaryote	eukaryote
O97365_O02195	Drosophila melanogaster	Drosophila melanogaster	eukaryote	eukaryote							O94754_Q9P795	Schizosaccharomyces pombe	Schizosaccharomyces pombe	eukaryote	eukaryote
O97365_O16797	Drosophila melanogaster	Drosophila melanogaster	eukaryote	eukaryote							O95402_O95402	Homo sapiens	Homo sapiens	eukaryote	eukaryote
O97365_O46070	Drosophila melanogaster	Drosophila melanogaster	eukaryote	eukaryote							O95402_P24928	Homo sapiens	Homo sapiens	eukaryote	eukaryote
O97365_Q0E9B5	Drosophila melanogaster	Drosophila melanogaster	eukaryote	eukaryote							O95402_P36954	Homo sapiens	Homo sapiens	eukaryote	eukaryote
O97365_Q8MLY8	Drosophila melanogaster	Drosophila melanogaster	eukaryote	eukaryote							O95402_Q71SY5	Homo sapiens	Homo sapiens	eukaryote	eukaryote
O97365_Q9VB86	Drosophila melanogaster	Drosophila melanogaster	eukaryote	eukaryote							O95707_O95707	Homo sapiens	Homo sapiens	eukaryote	eukaryote
O97365_Q9VCA8	Drosophila melanogaster	Drosophila melanogaster	eukaryote	eukaryote							O95983_O95983	Homo sapiens	Homo sapiens	eukaryote	eukaryote
O97365_Q9VKC5	Drosophila melanogaster	Drosophila melanogaster	eukaryote	eukaryote							O95996_Q9Y2T1	Homo sapiens	Homo sapiens	eukaryote	eukaryote
O97365_Q9VL21	Drosophila melanogaster	Drosophila melanogaster	eukaryote	eukaryote							O96651_Q9VI39	Drosophila melanogaster	Drosophila melanogaster	eukaryote	eukaryote
O97365_Q9VSM9	Drosophila melanogaster	Drosophila melanogaster	eukaryote	eukaryote							O96860_Q7K2Q5	Drosophila melanogaster	Drosophila melanogaster	eukaryote	eukaryote
O97365_Q9VYA4	Drosophila melanogaster	Drosophila melanogaster	eukaryote	eukaryote							O96860_Q9VEX4	Drosophila melanogaster	Drosophila melanogaster	eukaryote	eukaryote
O97365_Q9VZF9	Drosophila melanogaster	Drosophila melanogaster	eukaryote	eukaryote							O96860_Q9VP62	Drosophila melanogaster	Drosophila melanogaster	eukaryote	eukaryote
O97420_P18289	Drosophila melanogaster	Drosophila melanogaster	eukaryote	eukaryote							O97059_O97061	Drosophila melanogaster	Drosophila melanogaster	eukaryote	eukaryote
P00044_P00044	Saccharomyces cerevisiae	Saccharomyces cerevisiae	eukaryote	eukaryote							O97059_P21461	Drosophila melanogaster	Drosophila melanogaster	eukaryote	eukaryote
P00044_P18239	Saccharomyces cerevisiae	Saccharomyces cerevisiae	eukaryote	eukaryote							O97059_Q7Z2C5	Drosophila melanogaster	Drosophila melanogaster	eukaryote	eukaryote
P00044_P23292	Saccharomyces cerevisiae	Saccharomyces cerevisiae	eukaryote	eukaryote							O97059_Q9VQW4	Drosophila melanogaster	Drosophila melanogaster	eukaryote	eukaryote
P00044_P36112	Saccharomyces cerevisiae	Saccharomyces cerevisiae	eukaryote	eukaryote							O97059_Q9VSY9	Drosophila melanogaster	Drosophila melanogaster	eukaryote	eukaryote
P00044_P38810	Saccharomyces cerevisiae	Saccharomyces cerevisiae	eukaryote	eukaryote							O97059_Q9VUK7	Drosophila melanogaster	Drosophila melanogaster	eukaryote	eukaryote
P00044_P38996	Saccharomyces cerevisiae	Saccharomyces cerevisiae	eukaryote	eukaryote							O97059_Q9VV44	Drosophila melanogaster	Drosophila melanogaster	eukaryote	eukaryote
P00045_P34761	Saccharomyces cerevisiae	Saccharomyces cerevisiae	eukaryote	eukaryote							O97061_P25843	Drosophila melanogaster	Drosophila melanogaster	eukaryote	eukaryote
P00045_P36112	Saccharomyces cerevisiae	Saccharomyces cerevisiae	eukaryote	eukaryote							O97061_Q7K2V7	Drosophila melanogaster	Drosophila melanogaster	eukaryote	eukaryote
P00045_P43588	Saccharomyces cerevisiae	Saccharomyces cerevisiae	eukaryote	eukaryote							O97063_Q9VFP5	Drosophila melanogaster	Drosophila melanogaster	eukaryote	eukaryote
P00046_Q9P6M8	Schizosaccharomyces pombe	Schizosaccharomyces pombe	eukaryote	eukaryote							O97111_P08111	Drosophila melanogaster	Drosophila melanogaster	eukaryote	eukaryote
P00127_P34761	Saccharomyces cerevisiae	Saccharomyces cerevisiae	eukaryote	eukaryote							O97111_Q9VB22	Drosophila melanogaster	Drosophila melanogaster	eukaryote	eukaryote
P00128_P07257	Saccharomyces cerevisiae	Saccharomyces cerevisiae	eukaryote	eukaryote							O97111_Q9VCB1	Drosophila melanogaster	Drosophila melanogaster	eukaryote	eukaryote
P00128_P18239	Saccharomyces cerevisiae	Saccharomyces cerevisiae	eukaryote	eukaryote							O97125_Q7KVF3	Drosophila melanogaster	Drosophila melanogaster	eukaryote	eukaryote
P00128_P25567	Saccharomyces cerevisiae	Saccharomyces cerevisiae	eukaryote	eukaryote							O97125_Q9W191	Drosophila melanogaster	Drosophila melanogaster	eukaryote	eukaryote
P00128_P36112	Saccharomyces cerevisiae	Saccharomyces cerevisiae	eukaryote	eukaryote							O97143_A1Z6G4	Drosophila melanogaster	Drosophila melanogaster	eukaryote	eukaryote
P00128_P39742	Saccharomyces cerevisiae	Saccharomyces cerevisiae	eukaryote	eukaryote							O97143_B6VQA1	Drosophila melanogaster	Drosophila melanogaster	eukaryote	eukaryote
P00175_Q01852	Saccharomyces cerevisiae	Saccharomyces cerevisiae	eukaryote	eukaryote							O97143_O46070	Drosophila melanogaster	Drosophila melanogaster	eukaryote	eukaryote
P00175_Q07914	Saccharomyces cerevisiae	Saccharomyces cerevisiae	eukaryote	eukaryote							O97143_Q7K306	Drosophila melanogaster	Drosophila melanogaster	eukaryote	eukaryote
P00330_P00331	Saccharomyces cerevisiae	Saccharomyces cerevisiae	eukaryote	eukaryote							O97143_Q8SXL5	Drosophila melanogaster	Drosophila melanogaster	eukaryote	eukaryote
P00330_P07246	Saccharomyces cerevisiae	Saccharomyces cerevisiae	eukaryote	eukaryote							O97143_Q8SZP2	Drosophila melanogaster	Drosophila melanogaster	eukaryote	eukaryote
P00330_P07264	Saccharomyces cerevisiae	Saccharomyces cerevisiae	eukaryote	eukaryote							O97143_Q961D1	Drosophila melanogaster	Drosophila melanogaster	eukaryote	eukaryote
P00330_P12954	Saccharomyces cerevisiae	Saccharomyces cerevisiae	eukaryote	eukaryote							O97143_Q9I7Z8	Drosophila melanogaster	Drosophila melanogaster	eukaryote	eukaryote
P00330_P14540	Saccharomyces cerevisiae	Saccharomyces cerevisiae	eukaryote	eukaryote							O97143_Q9VAZ0	Drosophila melanogaster	Drosophila melanogaster	eukaryote	eukaryote
P00330_P16370	Saccharomyces cerevisiae	Saccharomyces cerevisiae	eukaryote	eukaryote							O97143_Q9VKH6	Drosophila melanogaster	Drosophila melanogaster	eukaryote	eukaryote
P00330_P28003	Saccharomyces cerevisiae	Saccharomyces cerevisiae	eukaryote	eukaryote							O97143_Q9VL27	Drosophila melanogaster	Drosophila melanogaster	eukaryote	eukaryote
P00330_P28708	Saccharomyces cerevisiae	Saccharomyces cerevisiae	eukaryote	eukaryote							O97143_Q9VS41	Drosophila melanogaster	Drosophila melanogaster	eukaryote	eukaryote
P00330_P31244	Saccharomyces cerevisiae	Saccharomyces cerevisiae	eukaryote	eukaryote							O97143_Q9VWT7	Drosophila melanogaster	Drosophila melanogaster	eukaryote	eukaryote
P00330_P32324	Saccharomyces cerevisiae	Saccharomyces cerevisiae	eukaryote	eukaryote							O97143_Q9VZG2	Drosophila melanogaster	Drosophila melanogaster	eukaryote	eukaryote
P00330_P32333	Saccharomyces cerevisiae	Saccharomyces cerevisiae	eukaryote	eukaryote							O97143_Q9W0Y0	Drosophila melanogaster	Drosophila melanogaster	eukaryote	eukaryote
P00330_P32492	Saccharomyces cerevisiae	Saccharomyces cerevisiae	eukaryote	eukaryote							O97143_Q9W221	Drosophila melanogaster	Drosophila melanogaster	eukaryote	eukaryote
P00330_P36160	Saccharomyces cerevisiae	Saccharomyces cerevisiae	eukaryote	eukaryote							O97143_Q9W351	Drosophila melanogaster	Drosophila melanogaster	eukaryote	eukaryote
P00330_P38129	Saccharomyces cerevisiae	Saccharomyces cerevisiae	eukaryote	eukaryote							O97143_Q9Y149	Drosophila melanogaster	Drosophila melanogaster	eukaryote	eukaryote
P00330_P38305	Saccharomyces cerevisiae	Saccharomyces cerevisiae	eukaryote	eukaryote							O97183_Q9VFC2	Drosophila melanogaster	Drosophila melanogaster	eukaryote	eukaryote
P00330_P38310	Saccharomyces cerevisiae	Saccharomyces cerevisiae	eukaryote	eukaryote							O97183_Q9W4Z2	Drosophila melanogaster	Drosophila melanogaster	eukaryote	eukaryote
P00330_P38351	Saccharomyces cerevisiae	Saccharomyces cerevisiae	eukaryote	eukaryote							O97365_Q9VJD4	Drosophila melanogaster	Drosophila melanogaster	eukaryote	eukaryote
P00330_P38439	Saccharomyces cerevisiae	Saccharomyces cerevisiae	eukaryote	eukaryote							O97365_Q9VLL1	Drosophila melanogaster	Drosophila melanogaster	eukaryote	eukaryote
P00330_P38764	Saccharomyces cerevisiae	Saccharomyces cerevisiae	eukaryote	eukaryote							O97365_Q9VXD6	Drosophila melanogaster	Drosophila melanogaster	eukaryote	eukaryote
P00330_P38886	Saccharomyces cerevisiae	Saccharomyces cerevisiae	eukaryote	eukaryote							O97365_Q9W4B3	Drosophila melanogaster	Drosophila melanogaster	eukaryote	eukaryote
P00330_P43588	Saccharomyces cerevisiae	Saccharomyces cerevisiae	eukaryote	eukaryote							O97420_P19889	Drosophila melanogaster	Drosophila melanogaster	eukaryote	eukaryote
P00330_P52891	Saccharomyces cerevisiae	Saccharomyces cerevisiae	eukaryote	eukaryote							O97420_Q4V5L1	Drosophila melanogaster	Drosophila melanogaster	eukaryote	eukaryote
P00330_P53011	Saccharomyces cerevisiae	Saccharomyces cerevisiae	eukaryote	eukaryote							O97420_Q8T414	Drosophila melanogaster	Drosophila melanogaster	eukaryote	eukaryote
P00330_P53146	Saccharomyces cerevisiae	Saccharomyces cerevisiae	eukaryote	eukaryote							O97420_Q9VHV5	Drosophila melanogaster	Drosophila melanogaster	eukaryote	eukaryote
P00330_P53165	Saccharomyces cerevisiae	Saccharomyces cerevisiae	eukaryote	eukaryote							O97420_Q9VMQ8	Drosophila melanogaster	Drosophila melanogaster	eukaryote	eukaryote
P00330_Q01477	Saccharomyces cerevisiae	Saccharomyces cerevisiae	eukaryote	eukaryote							O97420_Q9VVB4	Drosophila melanogaster	Drosophila melanogaster	eukaryote	eukaryote
P00330_Q03330	Saccharomyces cerevisiae	Saccharomyces cerevisiae	eukaryote	eukaryote							O97420_Q9Y0S9	Drosophila melanogaster	Drosophila melanogaster	eukaryote	eukaryote
P00330_Q04491	Saccharomyces cerevisiae	Saccharomyces cerevisiae	eukaryote	eukaryote							P00044_P00431	Saccharomyces cerevisiae	Saccharomyces cerevisiae	eukaryote	eukaryote
P00330_Q06624	Saccharomyces cerevisiae	Saccharomyces cerevisiae	eukaryote	eukaryote							P00044_P25567	Saccharomyces cerevisiae	Saccharomyces cerevisiae	eukaryote	eukaryote
P00330_Q08754	Saccharomyces cerevisiae	Saccharomyces cerevisiae	eukaryote	eukaryote							P00044_P27882	Saccharomyces cerevisiae	Saccharomyces cerevisiae	eukaryote	eukaryote
P00330_Q12306	Saccharomyces cerevisiae	Saccharomyces cerevisiae	eukaryote	eukaryote							P00044_P36046	Saccharomyces cerevisiae	Saccharomyces cerevisiae	eukaryote	eukaryote
P00330_Q6WNK7	Saccharomyces cerevisiae	Saccharomyces cerevisiae	eukaryote	eukaryote							P00044_P36160	Saccharomyces cerevisiae	Saccharomyces cerevisiae	eukaryote	eukaryote
P00331_P39940	Saccharomyces cerevisiae	Saccharomyces cerevisiae	eukaryote	eukaryote							P00044_P38886	Saccharomyces cerevisiae	Saccharomyces cerevisiae	eukaryote	eukaryote
P00332_Q9P795	Schizosaccharomyces pombe	Schizosaccharomyces pombe	eukaryote	eukaryote							P00044_P43588	Saccharomyces cerevisiae	Saccharomyces cerevisiae	eukaryote	eukaryote
P00332_Q9UT08	Schizosaccharomyces pombe	Schizosaccharomyces pombe	eukaryote	eukaryote							P00045_P23292	Saccharomyces cerevisiae	Saccharomyces cerevisiae	eukaryote	eukaryote
P00358_P05317	Saccharomyces cerevisiae	Saccharomyces cerevisiae	eukaryote	eukaryote							P00045_P33297	Saccharomyces cerevisiae	Saccharomyces cerevisiae	eukaryote	eukaryote
P00358_P21951	Saccharomyces cerevisiae	Saccharomyces cerevisiae	eukaryote	eukaryote							P00128_P07256	Saccharomyces cerevisiae	Saccharomyces cerevisiae	eukaryote	eukaryote
P00358_P32589	Saccharomyces cerevisiae	Saccharomyces cerevisiae	eukaryote	eukaryote							P00128_P15731	Saccharomyces cerevisiae	Saccharomyces cerevisiae	eukaryote	eukaryote
P00358_P33202	Saccharomyces cerevisiae	Saccharomyces cerevisiae	eukaryote	eukaryote							P00128_Q12034	Saccharomyces cerevisiae	Saccharomyces cerevisiae	eukaryote	eukaryote
P00358_P36112	Saccharomyces cerevisiae	Saccharomyces cerevisiae	eukaryote	eukaryote							P00175_P39515	Saccharomyces cerevisiae	Saccharomyces cerevisiae	eukaryote	eukaryote
P00358_P38129	Saccharomyces cerevisiae	Saccharomyces cerevisiae	eukaryote	eukaryote							P00330_P00330	Saccharomyces cerevisiae	Saccharomyces cerevisiae	eukaryote	eukaryote
P00358_P38886	Saccharomyces cerevisiae	Saccharomyces cerevisiae	eukaryote	eukaryote							P00330_P00942	Saccharomyces cerevisiae	Saccharomyces cerevisiae	eukaryote	eukaryote
P00358_P40568	Saccharomyces cerevisiae	Saccharomyces cerevisiae	eukaryote	eukaryote							P00330_P06169	Saccharomyces cerevisiae	Saccharomyces cerevisiae	eukaryote	eukaryote
P00358_P40581	Saccharomyces cerevisiae	Saccharomyces cerevisiae	eukaryote	eukaryote							P00330_P0CG63	Saccharomyces cerevisiae	Saccharomyces cerevisiae	eukaryote	eukaryote
P00358_P43588	Saccharomyces cerevisiae	Saccharomyces cerevisiae	eukaryote	eukaryote							P00330_P12709	Saccharomyces cerevisiae	Saccharomyces cerevisiae	eukaryote	eukaryote
P00358_P48581	Saccharomyces cerevisiae	Saccharomyces cerevisiae	eukaryote	eukaryote							P00330_P15108	Saccharomyces cerevisiae	Saccharomyces cerevisiae	eukaryote	eukaryote
P00358_P50875	Saccharomyces cerevisiae	Saccharomyces cerevisiae	eukaryote	eukaryote							P00330_P33297	Saccharomyces cerevisiae	Saccharomyces cerevisiae	eukaryote	eukaryote
P00358_P53741	Saccharomyces cerevisiae	Saccharomyces cerevisiae	eukaryote	eukaryote							P00330_P33891	Saccharomyces cerevisiae	Saccharomyces cerevisiae	eukaryote	eukaryote
P00358_Q08754	Saccharomyces cerevisiae	Saccharomyces cerevisiae	eukaryote	eukaryote							P00330_P35177	Saccharomyces cerevisiae	Saccharomyces cerevisiae	eukaryote	eukaryote
P00358_Q12168	Saccharomyces cerevisiae	Saccharomyces cerevisiae	eukaryote	eukaryote							P00330_P36012	Saccharomyces cerevisiae	Saccharomyces cerevisiae	eukaryote	eukaryote
P00358_Q12306	Saccharomyces cerevisiae	Saccharomyces cerevisiae	eukaryote	eukaryote							P00330_P36046	Saccharomyces cerevisiae	Saccharomyces cerevisiae	eukaryote	eukaryote
P00359_P00359	Saccharomyces cerevisiae	Saccharomyces cerevisiae	eukaryote	eukaryote							P00330_P38237	Saccharomyces cerevisiae	Saccharomyces cerevisiae	eukaryote	eukaryote
P00359_P00924	Saccharomyces cerevisiae	Saccharomyces cerevisiae	eukaryote	eukaryote							P00330_P38737	Saccharomyces cerevisiae	Saccharomyces cerevisiae	eukaryote	eukaryote
P00359_P00950	Saccharomyces cerevisiae	Saccharomyces cerevisiae	eukaryote	eukaryote							P00330_P39715	Saccharomyces cerevisiae	Saccharomyces cerevisiae	eukaryote	eukaryote
P00359_P08518	Saccharomyces cerevisiae	Saccharomyces cerevisiae	eukaryote	eukaryote							P00330_P39735	Saccharomyces cerevisiae	Saccharomyces cerevisiae	eukaryote	eukaryote
P00359_P0CG63	Saccharomyces cerevisiae	Saccharomyces cerevisiae	eukaryote	eukaryote							P00330_P40568	Saccharomyces cerevisiae	Saccharomyces cerevisiae	eukaryote	eukaryote
P00359_P14540	Saccharomyces cerevisiae	Saccharomyces cerevisiae	eukaryote	eukaryote							P00330_P47054	Saccharomyces cerevisiae	Saccharomyces cerevisiae	eukaryote	eukaryote
P00359_P22202	Saccharomyces cerevisiae	Saccharomyces cerevisiae	eukaryote	eukaryote							P00330_P50102	Saccharomyces cerevisiae	Saccharomyces cerevisiae	eukaryote	eukaryote
P00359_P25302	Saccharomyces cerevisiae	Saccharomyces cerevisiae	eukaryote	eukaryote							P00330_P53040	Saccharomyces cerevisiae	Saccharomyces cerevisiae	eukaryote	eukaryote
P00359_P31244	Saccharomyces cerevisiae	Saccharomyces cerevisiae	eukaryote	eukaryote							P00330_P53064	Saccharomyces cerevisiae	Saccharomyces cerevisiae	eukaryote	eukaryote
P00359_P32345	Saccharomyces cerevisiae	Saccharomyces cerevisiae	eukaryote	eukaryote							P00330_P53741	Saccharomyces cerevisiae	Saccharomyces cerevisiae	eukaryote	eukaryote
P00359_P33297	Saccharomyces cerevisiae	Saccharomyces cerevisiae	eukaryote	eukaryote							P00330_P53917	Saccharomyces cerevisiae	Saccharomyces cerevisiae	eukaryote	eukaryote
P00359_P35845	Saccharomyces cerevisiae	Saccharomyces cerevisiae	eukaryote	eukaryote							P00330_P89105	Saccharomyces cerevisiae	Saccharomyces cerevisiae	eukaryote	eukaryote
P00359_P36006	Saccharomyces cerevisiae	Saccharomyces cerevisiae	eukaryote	eukaryote							P00330_Q03761	Saccharomyces cerevisiae	Saccharomyces cerevisiae	eukaryote	eukaryote
P00359_P36112	Saccharomyces cerevisiae	Saccharomyces cerevisiae	eukaryote	eukaryote							P00330_Q04410	Saccharomyces cerevisiae	Saccharomyces cerevisiae	eukaryote	eukaryote
P00359_P38850	Saccharomyces cerevisiae	Saccharomyces cerevisiae	eukaryote	eukaryote							P00330_Q06525	Saccharomyces cerevisiae	Saccharomyces cerevisiae	eukaryote	eukaryote
P00359_P40069	Saccharomyces cerevisiae	Saccharomyces cerevisiae	eukaryote	eukaryote							P00330_Q06697	Saccharomyces cerevisiae	Saccharomyces cerevisiae	eukaryote	eukaryote
P00359_P40340	Saccharomyces cerevisiae	Saccharomyces cerevisiae	eukaryote	eukaryote							P00330_Q08278	Saccharomyces cerevisiae	Saccharomyces cerevisiae	eukaryote	eukaryote
P00359_P40395	Saccharomyces cerevisiae	Saccharomyces cerevisiae	eukaryote	eukaryote							P00330_Q08649	Saccharomyces cerevisiae	Saccharomyces cerevisiae	eukaryote	eukaryote
P00359_P43588	Saccharomyces cerevisiae	Saccharomyces cerevisiae	eukaryote	eukaryote							P00330_Q08773	Saccharomyces cerevisiae	Saccharomyces cerevisiae	eukaryote	eukaryote
P00359_P47054	Saccharomyces cerevisiae	Saccharomyces cerevisiae	eukaryote	eukaryote							P00330_Q12315	Saccharomyces cerevisiae	Saccharomyces cerevisiae	eukaryote	eukaryote
[truncated: 40,355 more rows]
