# Supplementary material for: The Development of a Universal In Silico Predictor of Protein-Protein Interactions
Source: PLoS One. 2013 May 31;8(5):e65587. doi: 10.1371/journal.pone.0065587 (PMC3669264; doi:10.1371/journal.pone.0065587)
Supplement: Dataset S1 — The model F_line_Normal_combined_model (binary file). (ZIP) [file pone.0065587.s018.zip]

Archive with 6 entries (3 files):
- Supporting Dataset S1/
- Supporting Dataset S1/README.rtf
- __MACOSX/
- __MACOSX/Supporting Dataset S1/
- __MACOSX/Supporting Dataset S1/._README.rtf
- Supporting Dataset S1/Supporting Dataset S1
